# Supplementary material for: Knowledge management for systems biology a general and visually driven framework applied to translational medicine
Source: BMC Syst Biol. 2011 Mar 5;5:38. doi: 10.1186/1752-0509-5-38 (PMC3060864; doi:10.1186/1752-0509-5-38)
Supplement: Additional file 1 — XML export of the full COPD knowledge base data model containing all semantic objects, annotation and experiment definitions. [file 1752-0509-5-38-S1.XML]

<?xml version="1.0" encoding="UTF-8"?>
<data>
    <ontology name="Evidence"/>
    <ontology name="NCBI Taxonomy"/>
    <ontology name="FunCat"/>
    <ontology name="GO"/>
    <ontology name="COG/KOG"/>
    <ontology name="SCOP Domains"/>
    <ontology name="PFAM"/>
    <ontology name="GO Evidence"/>
    <ontology name="MetaCat"/>
    <ontology name="NCI Thesaurus"/>
    <ontology name="Sequence Ontology"/>
    <ontology name="EC"/>
    <ontology name="InterPro"/>
    <ontology name="Prosite"/>
    <ontology name="KEGG Taxonomy"/>
    <ontology name="Molecular Interaction"/>
    <ontology name="Computational Evidence"/>
    <ontology name="ChEBI"/>
    <ontology name="MeSH"/>
    <ontology name="GOslim"/>
    <annotation-form name="Synonymous Terms"/>
    <annotation-form name="BHGDB Annotation"/>
    <annotation-form name="Evidence"/>
    <annotation-form name="GO Evidence"/>
    <annotation-form name="Reaction stoichiometry"/>
    <annotation-form name="Reaction"/>
    <annotation-form name="Compound information"/>
    <annotation-form name="Functional Evidence"/>
    <annotation-form name="NCI Thesaurus Concept Details"/>
    <annotation-form name="SNP / Mutations"/>
    <annotation-form name="SNP / AS"/>
    <annotation-form name="Sequence Variant Annotations"/>
    <annotation-form name="SNP Tumor"/>
    <annotation-form name="Interaction Information"/>
    <annotation-form name="BioLT textmining"/>
    <annotation-form name="Patient Anthopometrics"/>
    <annotation-form name="Patient Physiologic status"/>
    <annotation-form name="Patient Questionary data"/>
    <annotation-form name="St George Respiratory Questionaire"/>
    <annotation-form name="Spirometry"/>
    <annotation-form name="Lung Volumes"/>
    <annotation-form name="Lung Diffusion capacity"/>
    <annotation-form name="Arterial blood gases"/>
    <annotation-form name="Work rates"/>
    <annotation-form name="Metabolics"/>
    <annotation-form name="Heart rate and ventilation"/>
    <annotation-form name="Borg scale"/>
    <annotation-form name="Walk test"/>
    <annotation-form name="Lactis"/>
    <annotation-form name="VO2 Kinetics"/>
    <annotation-form name="NIRS Kinetics"/>
    <annotation-form name="NIRS Stages"/>
    <annotation-form name="31P NMRS"/>
    <annotation-form name="NIRS Hematocrit"/>
    <annotation-form name="Patient names"/>
    <annotation-form name="Patient diagnostic data"/>
    <annotation-form name="Synonyms"/>
    <annotation-form name="Expression Analysis"/>
    <annotation-form name="Experiment Information"/>
    <annotation-form name="Complex information"/>
    <annotation-form name="Version information"/>
    <annotation-form name="Disease Information"/>
    <annotation-form name="Cluster analysis"/>
    <annotation-form name="Data Normalization"/>
    <annotation-form name="PCA analysis result"/>
    <annotation-form name="Differential Pathway Analysis"/>
    <annotation-form name="Pathway PCA"/>
    <annotation-form name="Study information"/>
    <annotation-form name="Study group information"/>
    <annotation-form name="Enzymatic activity"/>
    <annotation-form name="Strength"/>
    <annotation-form name="Protein RedOx markers"/>
    <annotation-form name="Relation type"/>
    <annotation-form name="Chip Platform"/>
    <annotation-form name="Expression Experiment"/>
    <annotation-form name="Miriam Reference"/>
    <annotation-form name="Miriam Target"/>
    <annotation-form name="SBML Compartement"/>
    <annotation-form name="SBML Species"/>
    <annotation-form name="SBML Reaction"/>
    <annotation-form name="SBML Model"/>
    <annotation-form name="Overrepresentation"/>
    <annotation-form name="Synonymous Terms">
        <annotation-form-definition>
            <annotation-form-attribute-def
                name="Synonyms"
                multiple-values-allowed="true"
                required="false"
                immutable="false"
                type="text"
                large-text="true">
                <example use-as-default="false"/>
            </annotation-form-attribute-def>
        </annotation-form-definition>
    </annotation-form>
    <annotation-form name="BHGDB Annotation">
        <annotation-form-definition>
            <annotation-form-attribute-def
                name="Disease"
                multiple-values-allowed="true"
                required="false"
                immutable="false"
                type="text"
                large-text="true">
                <example use-as-default="false"/>
            </annotation-form-attribute-def>
            <annotation-form-attribute-def
                name="Remarks"
                multiple-values-allowed="true"
                required="false"
                immutable="false"
                type="text"
                large-text="true">
                <example use-as-default="false"/>
            </annotation-form-attribute-def>
        </annotation-form-definition>
    </annotation-form>
    <annotation-form name="Evidence">
        <annotation-form-definition>
            <annotation-form-attribute-def
                name="Gene Symbol"
                multiple-values-allowed="false"
                required="false"
                immutable="false"
                type="text"
                large-text="false">
                <example use-as-default="false"/>
            </annotation-form-attribute-def>
            <annotation-form-attribute-def
                name="PubMed"
                multiple-values-allowed="true"
                required="false"
                immutable="false"
                type="url"
                url-place-holder="{VALUE}"
                url-pattern="http://www.ncbi.nlm.nih.gov/pubmed/{VALUE}">
                <example use-as-default="false"/>
            </annotation-form-attribute-def>
            <annotation-form-attribute-def
                name="PubMed Link"
                multiple-values-allowed="true"
                required="false"
                immutable="false"
                type="text"
                large-text="false">
                <example use-as-default="false"/>
            </annotation-form-attribute-def>
            <annotation-form-attribute-def
                name="Matched Gene Synonym"
                multiple-values-allowed="false"
                required="false"
                immutable="false"
                type="text"
                large-text="false">
                <example use-as-default="false"/>
            </annotation-form-attribute-def>
            <annotation-form-attribute-def
                name="Negation"
                multiple-values-allowed="false"
                required="false"
                immutable="false"
                type="thesaurus"
                sorted="true">
                <thesaurus>
                    <value>
                        no
                    </value>
                    <value>
                        unclear
                    </value>
                    <value>
                        yes
                    </value>
                </thesaurus>
                <example use-as-default="false"/>
            </annotation-form-attribute-def>
            <annotation-form-attribute-def
                name="Cell Line"
                multiple-values-allowed="false"
                required="false"
                immutable="false"
                type="thesaurus"
                sorted="true">
                <thesaurus>
                    <value>
                        no
                    </value>
                    <value>
                        unclear
                    </value>
                    <value>
                        yes
                    </value>
                </thesaurus>
                <example use-as-default="false"/>
            </annotation-form-attribute-def>
            <annotation-form-attribute-def
                name="Evidence Code"
                multiple-values-allowed="true"
                required="false"
                immutable="false"
                type="ontology"
                ontology-name="Evidence">
                <example use-as-default="false"/>
            </annotation-form-attribute-def>
            <annotation-form-attribute-def
                name="Role Code"
                multiple-values-allowed="true"
                required="false"
                immutable="false"
                type="thesaurus"
                sorted="false">
                <thesaurus>
                    <value>
                        Chemical_or_Drug_Affects_Cell_Type_or_Tissue
                    </value>
                    <value>
                        Chemical_or_Drug_Affects_Gene_Product
                    </value>
                    <value>
                        Chemical_or_Drug_FDA_Approved_for_Disease
                    </value>
                    <value>
                        Chemical_or_Drug_Has_Accepted_Therapeutic_Use_For
                    </value>
                    <value>
                        Chemical_or_Drug_Has_Mechanism_Of_Action
                    </value>
                    <value>
                        Chemical_or_Drug_Has_Physiologic_Effect
                    </value>
                    <value>
                        Chemical_or_Drug_Has_Study_Therapeutic_Use_For
                    </value>
                    <value>
                        Chemical_or_Drug_Has_Target_Gene_Product
                    </value>
                    <value>
                        Chemical_or_Drug_Is_Metabolized_By_Enzyme
                    </value>
                    <value>
                        Chemical_or_Drug_Plays_Role_in_Biological_Process
                    </value>
                    <value>
                        Disease_Has_Cytogenetic_Abnormality
                    </value>
                    <value>
                        Disease_Has_Molecular_Abnormality
                    </value>
                    <value>
                        Disease_May_Have_Cytogenetic_Abnormality
                    </value>
                    <value>
                        Disease_May_Have_Molecular_Abnormality
                    </value>
                    <value>
                        Gene_Anormaly_has_Disease-Related_Function
                    </value>
                    <value>
                        Gene_Associated_With_Disease
                    </value>
                    <value>
                        Gene_Expressed_In_Tissue
                    </value>
                    <value>
                        Gene_Found_In_Organism
                    </value>
                    <value>
                        Gene_Has_Anormally
                    </value>
                    <value>
                        Gene_Has_Clone
                    </value>
                    <value>
                        Gene_Has_Expression_Measurement
                    </value>
                    <value>
                        Gene_Has_Function
                    </value>
                    <value>
                        Gene_In_Chromosomal_Location
                    </value>
                    <value>
                        Gene_Is_Pathway_Element
                    </value>
                    <value>
                        Gene_Malfunction_Associated_With_Disease
                    </value>
                    <value>
                        Gene_Plays_Role_In_Process
                    </value>
                    <value>
                        Gene_Product_Anomaly_Related_To_Gene_Anormaly
                    </value>
                    <value>
                        Gene_Product_Anormaly_Affects_Pathway
                    </value>
                    <value>
                        Gene_Product_Encoded_By_Gene
                    </value>
                    <value>
                        Gene_Product_Expressed_In_Tissue
                    </value>
                    <value>
                        Gene_Product_Has_Associated_Anatomie
                    </value>
                    <value>
                        Gene_Product_Has_Biochemical_Function
                    </value>
                    <value>
                        Gene_Product_Has_Chemical_Classification
                    </value>
                    <value>
                        Gene_Product_Has_Malfunction_Type
                    </value>
                    <value>
                        Gene_Product_Has_Organism_Source
                    </value>
                    <value>
                        Gene_Product_Has_Structural_Domain_Or_Motif
                    </value>
                    <value>
                        Gene_Product_Malfunction_Associated_With_Disease
                    </value>
                    <value>
                        Gene_Product_Plays_Role_In_Biological_Process
                    </value>
                    <value>
                        Gene_Product_is_Biomarker_Type
                    </value>
                    <value>
                        Gene_Product_is_Biomarker_of
                    </value>
                    <value>
                        Gene_Product_is_Pathway_Element
                    </value>
                    <value>
                        Gene_Product_is_Physical_Part_Of
                    </value>
                    <value>
                        Gene_is_Biomarker_of
                    </value>
                    <value>
                        not_assigned
                    </value>
                </thesaurus>
                <example use-as-default="false"/>
            </annotation-form-attribute-def>
            <annotation-form-attribute-def
                name="Role Details"
                multiple-values-allowed="true"
                required="false"
                immutable="false"
                type="thesaurus"
                sorted="true">
                <thesaurus>
                    <value>
                        Chemical_or_Drug_Activates_Gene_Product
                    </value>
                    <value>
                        Chemical_or_Drug_Affects_Expression
                    </value>
                    <value>
                        Chemical_or_Drug_Affects_Gene
                    </value>
                    <value>
                        Chemical_or_Drug_Affects_Gene_Expression
                    </value>
                    <value>
                        Chemical_or_Drug_Affects_Gene_Product_Expression
                    </value>
                    <value>
                        Chemical_or_Drug_Affects_Gene_Product_Function
                    </value>
                    <value>
                        Chemical_or_Drug_Binds_to_Gene_Product
                    </value>
                    <value>
                        Chemical_or_Drug_Changes_Expression
                    </value>
                    <value>
                        Chemical_or_Drug_Decreases_Metabolic_Status
                    </value>
                    <value>
                        Chemical_or_Drug_Decreases_Pathway_Activity
                    </value>
                    <value>
                        Chemical_or_Drug_Has_Physiologic_Effect
                    </value>
                    <value>
                        Chemical_or_Drug_in_Clinical_Study
                    </value>
                    <value>
                        Chemical_or_Drug_Increases_Affects_Metabolic_Status
                    </value>
                    <value>
                        Chemical_or_Drug_Increases_Metabolic_Status
                    </value>
                    <value>
                        Chemical_or_Drug_Increases_Pathway_Activity
                    </value>
                    <value>
                        Chemical_or_Drug_Induces_Gene_Expression
                    </value>
                    <value>
                        Chemical_or_Drug_Induces_Gene_Product_Expression
                    </value>
                    <value>
                        Chemical_or_Drug_Inhibits_Gene_Product
                    </value>
                    <value>
                        Chemical_or_Drug_May_Affect_Gene
                    </value>
                    <value>
                        Chemical_or_Drug_May_Affect_Gene_Product
                    </value>
                    <value>
                        Chemical_or_Drug_Mediates_Metabolic_Status
                    </value>
                    <value>
                        Chemical_or_Drug_Mediates_Pathway_Activity
                    </value>
                    <value>
                        Chemical_or_Drug_Regulates_Expression
                    </value>
                    <value>
                        Chemical_or_Drug_Regulates_Gene
                    </value>
                    <value>
                        Chemical_or_Drug_Regulates_Gene_Product
                    </value>
                    <value>
                        Chemical_or_Drug_Represses_Gene_Expression
                    </value>
                    <value>
                        Chemical_or_Drug_Represses_Gene_Product_Expression
                    </value>
                    <value>
                        Gene_Affects_Compound
                    </value>
                    <value>
                        Gene_Anomaly_Effects_Resistance_to_Chemical_or_Drug
                    </value>
                    <value>
                        Gene_Anomaly_May_Effect_Resistance_to_Chemical_or_Drug
                    </value>
                    <value>
                        Gene_Anormaly_has_Disease-Related_Function
                    </value>
                    <value>
                        Gene_Anormaly_May_have_Disease-Related_Function
                    </value>
                    <value>
                        Gene_Expressed_in_Disease
                    </value>
                    <value>
                        Gene_Expression_Changed_in_Disease
                    </value>
                    <value>
                        Gene_Expression_Downregulated_in_Disease
                    </value>
                    <value>
                        Gene_Expression_Upregulated_in_Disease
                    </value>
                    <value>
                        Gene_has_Therapeutic_Relevance
                    </value>
                    <value>
                        Gene_is_Associated_with_Resistance_to_Chemical_or_Drug
                    </value>
                    <value>
                        Gene_May_Affect_Compound
                    </value>
                    <value>
                        Gene_May_Be_Associated_With_Disease
                    </value>
                    <value>
                        Gene_May_be_Associated_with_Resistance_to_Chemical_or_Drug
                    </value>
                    <value>
                        Gene_May_have_Therapeutic_Relevance
                    </value>
                    <value>
                        Gene_Product_Affects_Compound
                    </value>
                    <value>
                        Gene_Product_Affects_Disease
                    </value>
                    <value>
                        Gene_Product_Affects_Disease_Process
                    </value>
                    <value>
                        Gene_Product_Anomaly_Effects_Resistance_to_Chemical_or_Drug
                    </value>
                    <value>
                        Gene_Product_Anomaly_May_Effect_Resistance_to_Chemical_or_Drug
                    </value>
                    <value>
                        Gene_Product_Anormaly_has_Disease-Related_Function
                    </value>
                    <value>
                        Gene_Product_Anormaly_May_have_Disease-Related_Function
                    </value>
                    <value>
                        Gene_Product_Antagonizes_Chemical_or_Drug
                    </value>
                    <value>
                        Gene_Product_Decreased_in_Disease
                    </value>
                    <value>
                        Gene_Product_Expressed_in_Disease
                    </value>
                    <value>
                        Gene_Product_has_Therapeutic_Relevance
                    </value>
                    <value>
                        Gene_Product_Increased_in_Disease
                    </value>
                    <value>
                        Gene_Product_is_Associated_with_Resistance_to_Chemical_or_Drug
                    </value>
                    <value>
                        Gene_Product_Level_Changed_in_Disease
                    </value>
                    <value>
                        Gene_Product_May_Affect_Compound
                    </value>
                    <value>
                        Gene_Product_May_be_Associated_with_Resistance_to_Chemical_or_Drug
                    </value>
                    <value>
                        Gene_Product_May_have_Therapeutic_Relevance
                    </value>
                    <value>
                        Gene_Product_Transports_Compound
                    </value>
                    <value>
                        not_assigned
                    </value>
                </thesaurus>
                <example use-as-default="false"/>
            </annotation-form-attribute-def>
            <annotation-form-attribute-def
                name="Organism"
                multiple-values-allowed="false"
                required="false"
                immutable="false"
                type="thesaurus"
                sorted="true">
                <thesaurus>
                    <value>
                        Chimpanzee
                    </value>
                    <value>
                        Fruitfly
                    </value>
                    <value>
                        Human
                    </value>
                    <value>
                        Macaque
                    </value>
                    <value>
                        Mouse
                    </value>
                    <value>
                        others
                    </value>
                    <value>
                        Rat
                    </value>
                    <value>
                        unclear
                    </value>
                    <value>
                        Zebrafish
                    </value>
                </thesaurus>
                <example use-as-default="false"/>
            </annotation-form-attribute-def>
            <annotation-form-attribute-def
                name="Comment"
                multiple-values-allowed="true"
                required="false"
                immutable="false"
                type="text"
                large-text="true">
                <example use-as-default="false"/>
            </annotation-form-attribute-def>
            <annotation-form-attribute-def
                name="Annotation Status"
                multiple-values-allowed="false"
                required="false"
                immutable="false"
                type="thesaurus"
                sorted="true">
                <thesaurus>
                    <value>
                        disabled
                    </value>
                    <value>
                        finished
                    </value>
                    <value>
                        New
                    </value>
                    <value>
                        no_fact
                    </value>
                    <value>
                        ok
                    </value>
                    <value>
                        unclear
                    </value>
                </thesaurus>
                <example use-as-default="false"/>
            </annotation-form-attribute-def>
            <annotation-form-attribute-def
                name="Source"
                multiple-values-allowed="true"
                required="false"
                immutable="false"
                type="text"
                large-text="false">
                <example use-as-default="false"/>
            </annotation-form-attribute-def>
        </annotation-form-definition>
    </annotation-form>
    <annotation-form name="GO Evidence">
        <annotation-form-definition>
            <annotation-form-attribute-def
                name="Evidence"
                multiple-values-allowed="false"
                required="false"
                immutable="false"
                type="ontology"
                ontology-name="GO Evidence">
                <example use-as-default="false"/>
            </annotation-form-attribute-def>
            <annotation-form-attribute-def
                name="Source of Evidence"
                multiple-values-allowed="true"
                required="false"
                immutable="false"
                type="text"
                large-text="false">
                <example use-as-default="false"/>
            </annotation-form-attribute-def>
        </annotation-form-definition>
    </annotation-form>
    <annotation-form name="Reaction stoichiometry">
        <annotation-form-definition>
            <description>
                Contains the coefficient of a metabolite in a reaction
            </description>
            <annotation-form-attribute-def
                name="Reaction coefficient"
                multiple-values-allowed="false"
                required="false"
                immutable="false"
                type="numeric"
                is-integer="true"
                lower-bound="1.0"
                upper-bound="null">
                <example use-as-default="false"/>
            </annotation-form-attribute-def>
            <annotation-form-attribute-def
                name="Stochiometry"
                multiple-values-allowed="false"
                required="false"
                immutable="false"
                type="numeric"
                is-integer="true"
                lower-bound="1.0"
                upper-bound="null">
                <example use-as-default="false"/>
            </annotation-form-attribute-def>
            <annotation-form-attribute-def
                name="Polymer index"
                multiple-values-allowed="false"
                required="false"
                immutable="false"
                type="text"
                large-text="false">
                <example use-as-default="false"/>
            </annotation-form-attribute-def>
            <annotation-form-attribute-def
                name="Stoichiometry (variable)"
                multiple-values-allowed="false"
                required="false"
                immutable="false"
                type="text"
                large-text="false">
                <example use-as-default="false"/>
            </annotation-form-attribute-def>
        </annotation-form-definition>
    </annotation-form>
    <annotation-form name="Reaction">
        <annotation-form-definition>
            <description>
                Annotations of catalysing enzymes and participation in MetaCat pathways for the KEGG reactions
            </description>
            <annotation-form-attribute-def
                name="Type"
                multiple-values-allowed="false"
                required="false"
                immutable="false"
                type="text"
                large-text="false">
                <example use-as-default="false"/>
            </annotation-form-attribute-def>
            <annotation-form-attribute-def
                name="Description"
                multiple-values-allowed="false"
                required="false"
                immutable="false"
                type="text"
                large-text="false">
                <example use-as-default="false"/>
            </annotation-form-attribute-def>
            <annotation-form-attribute-def
                name="Enzymes"
                multiple-values-allowed="true"
                required="false"
                immutable="false"
                type="text"
                large-text="false">
                <example use-as-default="false"/>
            </annotation-form-attribute-def>
            <annotation-form-attribute-def
                name="Substrates"
                multiple-values-allowed="true"
                required="false"
                immutable="false"
                type="text"
                large-text="false">
                <example use-as-default="false"/>
            </annotation-form-attribute-def>
            <annotation-form-attribute-def
                name="Co-substrates"
                multiple-values-allowed="true"
                required="false"
                immutable="false"
                type="text"
                large-text="false">
                <example use-as-default="false"/>
            </annotation-form-attribute-def>
            <annotation-form-attribute-def
                name="Products"
                multiple-values-allowed="true"
                required="false"
                immutable="false"
                type="text"
                large-text="false">
                <example use-as-default="false"/>
            </annotation-form-attribute-def>
            <annotation-form-attribute-def
                name="Co-products"
                multiple-values-allowed="true"
                required="false"
                immutable="false"
                type="text"
                large-text="false">
                <example use-as-default="false"/>
            </annotation-form-attribute-def>
            <annotation-form-attribute-def
                name="MetaCat pathways"
                multiple-values-allowed="true"
                required="false"
                immutable="false"
                type="ontology"
                ontology-name="MetaCat">
                <example use-as-default="false"/>
            </annotation-form-attribute-def>
            <annotation-form-attribute-def
                name="KEGG pathways"
                multiple-values-allowed="true"
                required="false"
                immutable="false"
                type="text"
                large-text="false">
                <example use-as-default="false"/>
            </annotation-form-attribute-def>
            <annotation-form-attribute-def
                name="Reactome Pathways"
                multiple-values-allowed="true"
                required="false"
                immutable="false"
                type="text"
                large-text="false">
                <example use-as-default="false"/>
            </annotation-form-attribute-def>
        </annotation-form-definition>
    </annotation-form>
    <annotation-form name="Compound information">
        <annotation-form-definition>
            <description>
                Annotations generated from the KEGG/Ligand compound/glycan files
            </description>
            <annotation-form-attribute-def
                name="Synonyms"
                multiple-values-allowed="true"
                required="false"
                immutable="false"
                type="text"
                large-text="true">
                <example use-as-default="false"/>
            </annotation-form-attribute-def>
            <annotation-form-attribute-def
                name="Classification"
                multiple-values-allowed="true"
                required="false"
                immutable="false"
                type="text"
                large-text="false">
                <example use-as-default="false"/>
            </annotation-form-attribute-def>
            <annotation-form-attribute-def
                name="Formula"
                multiple-values-allowed="true"
                required="false"
                immutable="false"
                type="text"
                large-text="false">
                <example use-as-default="false"/>
            </annotation-form-attribute-def>
            <annotation-form-attribute-def
                name="Composition"
                multiple-values-allowed="false"
                required="false"
                immutable="false"
                type="text"
                large-text="false">
                <example use-as-default="false"/>
            </annotation-form-attribute-def>
            <annotation-form-attribute-def
                name="SMILES"
                multiple-values-allowed="true"
                required="false"
                immutable="false"
                type="text"
                large-text="false">
                <example use-as-default="false"/>
            </annotation-form-attribute-def>
            <annotation-form-attribute-def
                name="InChI"
                multiple-values-allowed="false"
                required="false"
                immutable="false"
                type="text"
                large-text="false">
                <description>
                    IUPAC International Chemical Identifier
Derived from the collaboratin of IUPAC and NIST. A open Algorithm to generate unique
IDs, a digital equivalent to the IUPAC-Names. The InChI is derived from atom binding, 
tautomerie, isotope, stereochemical and elektric charge of the molecule 
                </description>
                <example use-as-default="false"/>
            </annotation-form-attribute-def>
            <annotation-form-attribute-def
                name="Molecular Weight"
                multiple-values-allowed="false"
                required="false"
                immutable="false"
                type="numeric"
                is-integer="false"
                lower-bound="0.0"
                upper-bound="null">
                <example use-as-default="false"/>
            </annotation-form-attribute-def>
            <annotation-form-attribute-def
                name="MW Details"
                multiple-values-allowed="false"
                required="false"
                immutable="false"
                type="text"
                large-text="false">
                <example use-as-default="false"/>
            </annotation-form-attribute-def>
            <annotation-form-attribute-def
                name="Structure"
                multiple-values-allowed="false"
                required="false"
                immutable="false"
                type="file"
                file-type="image">
                <example use-as-default="false"/>
            </annotation-form-attribute-def>
            <annotation-form-attribute-def
                name="KEGG IDs"
                multiple-values-allowed="true"
                required="false"
                immutable="false"
                type="text"
                large-text="false">
                <example use-as-default="false"/>
            </annotation-form-attribute-def>
            <annotation-form-attribute-def
                name="DB Links"
                multiple-values-allowed="true"
                required="false"
                immutable="false"
                type="text"
                large-text="false">
                <example use-as-default="false"/>
            </annotation-form-attribute-def>
            <annotation-form-attribute-def
                name="Binding"
                multiple-values-allowed="true"
                required="false"
                immutable="false"
                type="text"
                large-text="false">
                <example use-as-default="false"/>
            </annotation-form-attribute-def>
            <annotation-form-attribute-def
                name="Comments"
                multiple-values-allowed="true"
                required="false"
                immutable="false"
                type="text"
                large-text="false">
                <example use-as-default="false"/>
            </annotation-form-attribute-def>
            <annotation-form-attribute-def
                name="Remarks"
                multiple-values-allowed="true"
                required="false"
                immutable="false"
                type="text"
                large-text="false">
                <example use-as-default="false"/>
            </annotation-form-attribute-def>
        </annotation-form-definition>
    </annotation-form>
    <annotation-form name="Functional Evidence">
        <annotation-form-definition>
            <description>
                Describes the quality of the relation, wether it is manually revised or automatically predicted
            </description>
            <annotation-form-attribute-def
                name="Evidence"
                multiple-values-allowed="false"
                required="false"
                immutable="false"
                type="thesaurus"
                sorted="false">
                <thesaurus>
                    <value>
                        manually revised
                    </value>
                    <value>
                        automatically predicted
                    </value>
                </thesaurus>
                <example use-as-default="false"/>
            </annotation-form-attribute-def>
            <annotation-form-attribute-def
                name="Source"
                multiple-values-allowed="false"
                required="false"
                immutable="false"
                type="text"
                large-text="false">
                <example use-as-default="false"/>
            </annotation-form-attribute-def>
        </annotation-form-definition>
    </annotation-form>
    <annotation-form name="NCI Thesaurus Concept Details">
        <annotation-form-definition>
            <annotation-form-attribute-def
                name="Definition"
                multiple-values-allowed="false"
                required="false"
                immutable="false"
                type="text"
                large-text="true">
                <description>
                    Definition of NCI Thesaurus concept
                </description>
                <example use-as-default="false"/>
            </annotation-form-attribute-def>
        </annotation-form-definition>
    </annotation-form>
    <annotation-form name="SNP / Mutations">
        <annotation-form-definition>
            <annotation-form-attribute-def
                name="Allele"
                multiple-values-allowed="false"
                required="false"
                immutable="false"
                type="text"
                large-text="false">
                <example use-as-default="false"/>
            </annotation-form-attribute-def>
            <annotation-form-attribute-def
                name="Position"
                multiple-values-allowed="false"
                required="false"
                immutable="false"
                type="numeric"
                is-integer="true"
                lower-bound="null"
                upper-bound="null">
                <example use-as-default="false"/>
            </annotation-form-attribute-def>
        </annotation-form-definition>
    </annotation-form>
    <annotation-form name="SNP / AS">
        <annotation-form-definition>
            <annotation-form-attribute-def
                name="Amino Acids"
                multiple-values-allowed="false"
                required="false"
                immutable="false"
                type="text"
                large-text="false">
                <example use-as-default="false"/>
            </annotation-form-attribute-def>
            <annotation-form-attribute-def
                name="Position"
                multiple-values-allowed="false"
                required="false"
                immutable="false"
                type="numeric"
                is-integer="true"
                lower-bound="null"
                upper-bound="null">
                <example use-as-default="false"/>
            </annotation-form-attribute-def>
        </annotation-form-definition>
    </annotation-form>
    <annotation-form name="Sequence Variant Annotations">
        <annotation-form-definition>
            <annotation-form-attribute-def
                name="Sample"
                multiple-values-allowed="false"
                required="false"
                immutable="false"
                type="text"
                large-text="false">
                <example use-as-default="false"/>
            </annotation-form-attribute-def>
            <annotation-form-attribute-def
                name="Chromosome"
                multiple-values-allowed="false"
                required="false"
                immutable="false"
                type="text"
                large-text="false">
                <example use-as-default="false"/>
            </annotation-form-attribute-def>
            <annotation-form-attribute-def
                name="Chromosomal Coordinates"
                multiple-values-allowed="false"
                required="false"
                immutable="false"
                type="numeric"
                is-integer="true"
                lower-bound="null"
                upper-bound="null">
                <example use-as-default="false"/>
            </annotation-form-attribute-def>
            <annotation-form-attribute-def
                name="Nucleotide Allelic Info"
                multiple-values-allowed="true"
                required="false"
                immutable="false"
                type="nested-annotation"
                nested-form-name="SNP / Mutations">
                <example use-as-default="false"/>
            </annotation-form-attribute-def>
            <annotation-form-attribute-def
                name="Protein Allelic Info"
                multiple-values-allowed="true"
                required="false"
                immutable="false"
                type="nested-annotation"
                nested-form-name="SNP / AS">
                <example use-as-default="false"/>
            </annotation-form-attribute-def>
            <annotation-form-attribute-def
                name="Tumor Classification"
                multiple-values-allowed="true"
                required="false"
                immutable="false"
                type="nested-annotation"
                nested-form-name="SNP Tumor">
                <example use-as-default="false"/>
            </annotation-form-attribute-def>
        </annotation-form-definition>
    </annotation-form>
    <annotation-form name="SNP Tumor">
        <annotation-form-definition>
            <annotation-form-attribute-def
                name="Tumor Type"
                multiple-values-allowed="false"
                required="false"
                immutable="false"
                type="text"
                large-text="false">
                <example use-as-default="false"/>
            </annotation-form-attribute-def>
            <annotation-form-attribute-def
                name="Tumor name"
                multiple-values-allowed="false"
                required="false"
                immutable="false"
                type="text"
                large-text="false">
                <example use-as-default="false"/>
            </annotation-form-attribute-def>
            <annotation-form-attribute-def
                name="Zygosity"
                multiple-values-allowed="false"
                required="false"
                immutable="false"
                type="thesaurus"
                sorted="false">
                <thesaurus>
                    <value>
                        heterozygous
                    </value>
                    <value>
                        homozygous
                    </value>
                </thesaurus>
                <example use-as-default="false"/>
            </annotation-form-attribute-def>
        </annotation-form-definition>
    </annotation-form>
    <annotation-form name="Interaction Information">
        <annotation-form-definition>
            <annotation-form-attribute-def
                name="Interaction Source"
                multiple-values-allowed="true"
                required="false"
                immutable="false"
                type="text"
                large-text="false">
                <example use-as-default="false"/>
            </annotation-form-attribute-def>
            <annotation-form-attribute-def
                name="Experimental Source"
                multiple-values-allowed="false"
                required="false"
                immutable="false"
                type="thesaurus"
                sorted="true">
                <thesaurus>
                    <value>
                        Affinity Capture
                    </value>
                    <value>
                        Affinity Capture-MS
                    </value>
                    <value>
                        Affinity Capture-Western
                    </value>
                    <value>
                        coip: coimmunoprecipitation
                    </value>
                    <value>
                        colocalization/visualisation technologies
                    </value>
                    <value>
                        competition-binding
                    </value>
                    <value>
                        copurification
                    </value>
                    <value>
                        cosedimentation
                    </value>
                    <value>
                        cross-linking studies
                    </value>
                    <value>
                        electron-microscopy
                    </value>
                    <value>
                        electron resonance
                    </value>
                    <value>
                        elisa: enzyme-linked immunosorbent assay
                    </value>
                    <value>
                        experimental knowledge based
                    </value>
                    <value>
                        far western blotting
                    </value>
                    <value>
                        fluorescence-anisotropy
                    </value>
                    <value>
                        footprinting
                    </value>
                    <value>
                        FRET
                    </value>
                    <value>
                        gel-filtration-chromatography
                    </value>
                    <value>
                        gel-retardation-assays
                    </value>
                    <value>
                        hybridization
                    </value>
                    <value>
                        immunoblotting
                    </value>
                    <value>
                        immunostaining
                    </value>
                    <value>
                        Invitro
                    </value>
                    <value>
                        Invivo
                    </value>
                    <value>
                        light-scattering
                    </value>
                    <value>
                        membrane-filtration
                    </value>
                    <value>
                        microarray
                    </value>
                    <value>
                        monoclonal-antibody-blockade
                    </value>
                    <value>
                        phage-display
                    </value>
                    <value>
                        Reconstituted Complex
                    </value>
                    <value>
                        surface-plasmon-resonance-chip
                    </value>
                    <value>
                        transient-coexpression
                    </value>
                    <value>
                        two hybrid
                    </value>
                    <value>
                        x-ray: x-ray crystallography
                    </value>
                </thesaurus>
                <example use-as-default="false"/>
            </annotation-form-attribute-def>
            <annotation-form-attribute-def
                name="Literature"
                multiple-values-allowed="true"
                required="false"
                immutable="false"
                type="url"
                url-place-holder="{PubMedID}"
                url-pattern="http://www.ncbi.nlm.nih.gov/sites/entrez?Db=pubmed&amp;Cmd=ShowDetailView&amp;TermToSearch={PubMedID}&amp;ordinalpos=1&amp;itool=EntrezSystem2.PEntrez.Pubmed.Pubmed_ResultsPanel.Pubmed_RVDocSum">
                <example use-as-default="false"/>
            </annotation-form-attribute-def>
            <annotation-form-attribute-def
                name="Detection method"
                multiple-values-allowed="false"
                required="false"
                immutable="false"
                type="ontology"
                ontology-name="Molecular Interaction">
                <description>
                    Molecular Interaction Ontology
                </description>
                <example use-as-default="false"/>
            </annotation-form-attribute-def>
            <annotation-form-attribute-def
                name="Interaction type"
                multiple-values-allowed="false"
                required="false"
                immutable="false"
                type="ontology"
                ontology-name="Molecular Interaction">
                <description>
                    Molecular Interaction Ontology
                </description>
                <example use-as-default="false"/>
            </annotation-form-attribute-def>
            <annotation-form-attribute-def
                name="Source DB MI-ontology"
                multiple-values-allowed="false"
                required="false"
                immutable="false"
                type="ontology"
                ontology-name="Molecular Interaction">
                <example use-as-default="false"/>
            </annotation-form-attribute-def>
            <annotation-form-attribute-def
                name="Interaction Identifier"
                multiple-values-allowed="false"
                required="false"
                immutable="false"
                type="text"
                large-text="false">
                <example use-as-default="false"/>
            </annotation-form-attribute-def>
            <annotation-form-attribute-def
                name="Computational Evidence"
                multiple-values-allowed="true"
                required="false"
                immutable="false"
                type="ontology"
                ontology-name="Computational Evidence">
                <example use-as-default="false"/>
            </annotation-form-attribute-def>
            <annotation-form-attribute-def
                name="Confidence"
                multiple-values-allowed="false"
                required="false"
                immutable="false"
                type="numeric"
                is-integer="false"
                lower-bound="0.0"
                upper-bound="1.0">
                <example use-as-default="false"/>
            </annotation-form-attribute-def>
            <annotation-form-attribute-def
                name="Localisation"
                multiple-values-allowed="true"
                required="false"
                immutable="false"
                type="text"
                large-text="false">
                <example use-as-default="false"/>
            </annotation-form-attribute-def>
        </annotation-form-definition>
    </annotation-form>
    <annotation-form name="BioLT textmining">
        <annotation-form-definition>
            <annotation-form-attribute-def
                name="query"
                multiple-values-allowed="false"
                required="false"
                immutable="false"
                type="text"
                large-text="false">
                <example use-as-default="false"/>
            </annotation-form-attribute-def>
            <annotation-form-attribute-def
                name="Pubmed ID"
                multiple-values-allowed="false"
                required="true"
                immutable="false"
                type="numeric"
                is-integer="true"
                lower-bound="null"
                upper-bound="null">
                <example use-as-default="false"/>
            </annotation-form-attribute-def>
            <annotation-form-attribute-def
                name="Sentence"
                multiple-values-allowed="false"
                required="false"
                immutable="false"
                type="text"
                large-text="true">
                <example use-as-default="false"/>
            </annotation-form-attribute-def>
        </annotation-form-definition>
    </annotation-form>
    <annotation-form name="Patient Anthopometrics">
        <annotation-form-definition>
            <description>
                Body composition
            </description>
            <annotation-form-attribute-def
                name="Age"
                multiple-values-allowed="false"
                required="false"
                immutable="false"
                type="numeric"
                is-integer="true"
                lower-bound="0.0"
                upper-bound="null">
                <example use-as-default="false"/>
            </annotation-form-attribute-def>
            <annotation-form-attribute-def
                name="Sex"
                multiple-values-allowed="false"
                required="false"
                immutable="false"
                type="numeric"
                is-integer="false"
                lower-bound="null"
                upper-bound="null">
                <description>
                    1=M
2=F
                </description>
                <example use-as-default="false"/>
            </annotation-form-attribute-def>
            <annotation-form-attribute-def
                name="Height"
                multiple-values-allowed="false"
                required="false"
                immutable="false"
                type="numeric"
                is-integer="false"
                lower-bound="0.0"
                upper-bound="null">
                <example use-as-default="false"/>
            </annotation-form-attribute-def>
            <annotation-form-attribute-def
                name="weight-BT"
                multiple-values-allowed="false"
                required="false"
                immutable="false"
                type="numeric"
                is-integer="false"
                lower-bound="0.0"
                upper-bound="null">
                <description>
                    weight before training
                </description>
                <example use-as-default="false"/>
            </annotation-form-attribute-def>
            <annotation-form-attribute-def
                name="weight-AT"
                multiple-values-allowed="false"
                required="false"
                immutable="false"
                type="numeric"
                is-integer="false"
                lower-bound="0.0"
                upper-bound="null">
                <description>
                    weight after training
                </description>
                <example use-as-default="false"/>
            </annotation-form-attribute-def>
            <annotation-form-attribute-def
                name="FFMI-BT"
                multiple-values-allowed="false"
                required="false"
                immutable="false"
                type="numeric"
                is-integer="false"
                lower-bound="0.0"
                upper-bound="null">
                <description>
                    fat free mass index before training
                </description>
                <example use-as-default="false"/>
            </annotation-form-attribute-def>
            <annotation-form-attribute-def
                name="FFMI-AT"
                multiple-values-allowed="false"
                required="false"
                immutable="false"
                type="numeric"
                is-integer="false"
                lower-bound="0.0"
                upper-bound="null">
                <description>
                    fat free mass index after training
                </description>
                <example use-as-default="false"/>
            </annotation-form-attribute-def>
            <annotation-form-attribute-def
                name="BMI-BT"
                multiple-values-allowed="false"
                required="false"
                immutable="false"
                type="numeric"
                is-integer="false"
                lower-bound="0.0"
                upper-bound="null">
                <description>
                    body mass index before training
                </description>
                <example use-as-default="false"/>
            </annotation-form-attribute-def>
            <annotation-form-attribute-def
                name="BMI-AT"
                multiple-values-allowed="false"
                required="false"
                immutable="false"
                type="numeric"
                is-integer="false"
                lower-bound="0.0"
                upper-bound="null">
                <description>
                    body mass index after training
                </description>
                <example use-as-default="false"/>
            </annotation-form-attribute-def>
        </annotation-form-definition>
    </annotation-form>
    <annotation-form name="Patient Physiologic status">
        <annotation-form-definition>
            <annotation-form-attribute-def
                name="Spirometry"
                multiple-values-allowed="false"
                required="false"
                immutable="false"
                type="nested-annotation"
                nested-form-name="Spirometry">
                <example use-as-default="false"/>
            </annotation-form-attribute-def>
            <annotation-form-attribute-def
                name="Lung Volumes"
                multiple-values-allowed="false"
                required="false"
                immutable="false"
                type="nested-annotation"
                nested-form-name="Lung Volumes">
                <example use-as-default="false"/>
            </annotation-form-attribute-def>
            <annotation-form-attribute-def
                name="Lung Diffusion capacity"
                multiple-values-allowed="false"
                required="false"
                immutable="false"
                type="nested-annotation"
                nested-form-name="Lung Diffusion capacity">
                <example use-as-default="false"/>
            </annotation-form-attribute-def>
            <annotation-form-attribute-def
                name="Arterial blood gases"
                multiple-values-allowed="false"
                required="false"
                immutable="false"
                type="nested-annotation"
                nested-form-name="Arterial blood gases">
                <example use-as-default="false"/>
            </annotation-form-attribute-def>
            <annotation-form-attribute-def
                name="Work rates"
                multiple-values-allowed="false"
                required="false"
                immutable="false"
                type="nested-annotation"
                nested-form-name="Work rates">
                <example use-as-default="false"/>
            </annotation-form-attribute-def>
            <annotation-form-attribute-def
                name="Metabolics"
                multiple-values-allowed="false"
                required="false"
                immutable="false"
                type="nested-annotation"
                nested-form-name="Metabolics">
                <example use-as-default="false"/>
            </annotation-form-attribute-def>
            <annotation-form-attribute-def
                name="Heart rate and ventilation"
                multiple-values-allowed="false"
                required="false"
                immutable="false"
                type="nested-annotation"
                nested-form-name="Heart rate and ventilation">
                <example use-as-default="false"/>
            </annotation-form-attribute-def>
            <annotation-form-attribute-def
                name="Borg scale"
                multiple-values-allowed="false"
                required="false"
                immutable="false"
                type="nested-annotation"
                nested-form-name="Borg scale">
                <example use-as-default="false"/>
            </annotation-form-attribute-def>
            <annotation-form-attribute-def
                name="Walk test"
                multiple-values-allowed="false"
                required="false"
                immutable="false"
                type="nested-annotation"
                nested-form-name="Walk test">
                <example use-as-default="false"/>
            </annotation-form-attribute-def>
            <annotation-form-attribute-def
                name="Lactate"
                multiple-values-allowed="false"
                required="false"
                immutable="false"
                type="nested-annotation"
                nested-form-name="Lactis">
                <example use-as-default="false"/>
            </annotation-form-attribute-def>
            <annotation-form-attribute-def
                name="VO2 Kinetics"
                multiple-values-allowed="false"
                required="false"
                immutable="false"
                type="nested-annotation"
                nested-form-name="VO2 Kinetics">
                <example use-as-default="false"/>
            </annotation-form-attribute-def>
            <annotation-form-attribute-def
                name="NIRS kinetics"
                multiple-values-allowed="false"
                required="false"
                immutable="false"
                type="nested-annotation"
                nested-form-name="NIRS Kinetics">
                <example use-as-default="false"/>
            </annotation-form-attribute-def>
            <annotation-form-attribute-def
                name="NIRS Stages"
                multiple-values-allowed="false"
                required="false"
                immutable="false"
                type="nested-annotation"
                nested-form-name="NIRS Stages">
                <example use-as-default="false"/>
            </annotation-form-attribute-def>
            <annotation-form-attribute-def
                name="31P NMRS"
                multiple-values-allowed="false"
                required="false"
                immutable="false"
                type="nested-annotation"
                nested-form-name="31P NMRS">
                <example use-as-default="false"/>
            </annotation-form-attribute-def>
            <annotation-form-attribute-def
                name="NIRS Hematocrit"
                multiple-values-allowed="false"
                required="false"
                immutable="false"
                type="nested-annotation"
                nested-form-name="NIRS Hematocrit">
                <example use-as-default="false"/>
            </annotation-form-attribute-def>
            <annotation-form-attribute-def
                name="Strength"
                multiple-values-allowed="false"
                required="false"
                immutable="false"
                type="nested-annotation"
                nested-form-name="Strength">
                <example use-as-default="false"/>
            </annotation-form-attribute-def>
            <annotation-form-attribute-def
                name="Protein RedOx markers"
                multiple-values-allowed="false"
                required="false"
                immutable="false"
                type="nested-annotation"
                nested-form-name="Protein RedOx markers">
                <description>
                    Levels and activities of proteins classifying
physiological red-ox status
                </description>
                <example use-as-default="false"/>
            </annotation-form-attribute-def>
        </annotation-form-definition>
    </annotation-form>
    <annotation-form name="Patient Questionary data">
        <annotation-form-definition>
            <annotation-form-attribute-def
                name="St George Respiratory Questionaire"
                multiple-values-allowed="false"
                required="false"
                immutable="false"
                type="nested-annotation"
                nested-form-name="St George Respiratory Questionaire">
                <example use-as-default="false"/>
            </annotation-form-attribute-def>
            <annotation-form-attribute-def
                name="BODE-BT"
                multiple-values-allowed="false"
                required="false"
                immutable="false"
                type="numeric"
                is-integer="false"
                lower-bound="0.0"
                upper-bound="null">
                <description>
                    BODE scale before training
                </description>
                <example use-as-default="false"/>
            </annotation-form-attribute-def>
            <annotation-form-attribute-def
                name="BODE-AT"
                multiple-values-allowed="false"
                required="false"
                immutable="false"
                type="numeric"
                is-integer="false"
                lower-bound="0.0"
                upper-bound="null">
                <description>
                    BODE scale after training
                </description>
                <example use-as-default="false"/>
            </annotation-form-attribute-def>
            <annotation-form-attribute-def
                name="Manchester-BT"
                multiple-values-allowed="false"
                required="false"
                immutable="false"
                type="numeric"
                is-integer="false"
                lower-bound="0.0"
                upper-bound="null">
                <description>
                    Manchester scale before training
                </description>
                <example use-as-default="false"/>
            </annotation-form-attribute-def>
            <annotation-form-attribute-def
                name="Manchester-AT"
                multiple-values-allowed="false"
                required="false"
                immutable="false"
                type="numeric"
                is-integer="false"
                lower-bound="0.0"
                upper-bound="null">
                <description>
                    Manchester scale after training
                </description>
                <example use-as-default="false"/>
            </annotation-form-attribute-def>
        </annotation-form-definition>
    </annotation-form>
    <annotation-form name="St George Respiratory Questionaire">
        <annotation-form-definition>
            <annotation-form-attribute-def
                name="Total Activity-BT"
                multiple-values-allowed="false"
                required="false"
                immutable="false"
                type="numeric"
                is-integer="false"
                lower-bound="0.0"
                upper-bound="null">
                <example use-as-default="false"/>
            </annotation-form-attribute-def>
            <annotation-form-attribute-def
                name="Total Activity-AT"
                multiple-values-allowed="false"
                required="false"
                immutable="false"
                type="numeric"
                is-integer="false"
                lower-bound="0.0"
                upper-bound="null">
                <example use-as-default="false"/>
            </annotation-form-attribute-def>
            <annotation-form-attribute-def
                name="Symptoms-BT"
                multiple-values-allowed="false"
                required="false"
                immutable="false"
                type="numeric"
                is-integer="false"
                lower-bound="0.0"
                upper-bound="null">
                <example use-as-default="false"/>
            </annotation-form-attribute-def>
            <annotation-form-attribute-def
                name="Activity -BT"
                multiple-values-allowed="false"
                required="false"
                immutable="false"
                type="numeric"
                is-integer="false"
                lower-bound="0.0"
                upper-bound="null">
                <example use-as-default="false"/>
            </annotation-form-attribute-def>
            <annotation-form-attribute-def
                name="Impact -BT"
                multiple-values-allowed="false"
                required="false"
                immutable="false"
                type="numeric"
                is-integer="false"
                lower-bound="0.0"
                upper-bound="null">
                <example use-as-default="false"/>
            </annotation-form-attribute-def>
            <annotation-form-attribute-def
                name="Total-BT"
                multiple-values-allowed="false"
                required="false"
                immutable="false"
                type="numeric"
                is-integer="false"
                lower-bound="0.0"
                upper-bound="null">
                <example use-as-default="false"/>
            </annotation-form-attribute-def>
            <annotation-form-attribute-def
                name="Symptoms-AT"
                multiple-values-allowed="false"
                required="false"
                immutable="false"
                type="numeric"
                is-integer="false"
                lower-bound="0.0"
                upper-bound="null">
                <example use-as-default="false"/>
            </annotation-form-attribute-def>
            <annotation-form-attribute-def
                name="Activity-AT"
                multiple-values-allowed="false"
                required="false"
                immutable="false"
                type="numeric"
                is-integer="false"
                lower-bound="0.0"
                upper-bound="null">
                <example use-as-default="false"/>
            </annotation-form-attribute-def>
            <annotation-form-attribute-def
                name="Impact-AT"
                multiple-values-allowed="false"
                required="false"
                immutable="false"
                type="numeric"
                is-integer="false"
                lower-bound="0.0"
                upper-bound="null">
                <example use-as-default="false"/>
            </annotation-form-attribute-def>
            <annotation-form-attribute-def
                name="Total-AT"
                multiple-values-allowed="false"
                required="false"
                immutable="false"
                type="numeric"
                is-integer="false"
                lower-bound="0.0"
                upper-bound="null">
                <example use-as-default="false"/>
            </annotation-form-attribute-def>
        </annotation-form-definition>
    </annotation-form>
    <annotation-form name="Spirometry">
        <annotation-form-definition>
            <annotation-form-attribute-def
                name="FVC-BT"
                multiple-values-allowed="false"
                required="false"
                immutable="false"
                type="numeric"
                is-integer="false"
                lower-bound="0.0"
                upper-bound="null">
                <description>
                    forced vital capacity (air exhaled) in litre - 
before training
                </description>
                <example use-as-default="false"/>
            </annotation-form-attribute-def>
            <annotation-form-attribute-def
                name="FVC%-BT"
                multiple-values-allowed="false"
                required="false"
                immutable="false"
                type="numeric"
                is-integer="false"
                lower-bound="0.0"
                upper-bound="null">
                <description>
                    forced vital capacity (air exhaled) in percent of
predicted capacity - before training
                </description>
                <example use-as-default="false"/>
            </annotation-form-attribute-def>
            <annotation-form-attribute-def
                name="FEV1-BT"
                multiple-values-allowed="false"
                required="false"
                immutable="false"
                type="numeric"
                is-integer="false"
                lower-bound="0.0"
                upper-bound="null">
                <description>
                    forced exhaled volume within 1 second in litre
(airflow obstruction) - 
before training
                </description>
                <example use-as-default="false"/>
            </annotation-form-attribute-def>
            <annotation-form-attribute-def
                name="FEV1%-BT"
                multiple-values-allowed="false"
                required="false"
                immutable="false"
                type="numeric"
                is-integer="false"
                lower-bound="0.0"
                upper-bound="null">
                <description>
                    forced exhaled volume within 1 second in percent
of predcited (airflow obstruction) - before training
                </description>
                <example use-as-default="false"/>
            </annotation-form-attribute-def>
            <annotation-form-attribute-def
                name="FEV1/FVC%-BT"
                multiple-values-allowed="false"
                required="false"
                immutable="false"
                type="numeric"
                is-integer="false"
                lower-bound="0.0"
                upper-bound="null">
                <description>
                    ratio forced exhaled volume within 1 second/forced
vital capacity in percent - before training
                </description>
                <example use-as-default="false"/>
            </annotation-form-attribute-def>
            <annotation-form-attribute-def
                name="FVC-AT"
                multiple-values-allowed="false"
                required="false"
                immutable="false"
                type="numeric"
                is-integer="false"
                lower-bound="0.0"
                upper-bound="null">
                <description>
                    forced vital capacity (air exhaled) in litre - 
after training
                </description>
                <example use-as-default="false"/>
            </annotation-form-attribute-def>
            <annotation-form-attribute-def
                name="FVC%-AT"
                multiple-values-allowed="false"
                required="false"
                immutable="false"
                type="numeric"
                is-integer="false"
                lower-bound="0.0"
                upper-bound="null">
                <description>
                    forced vital capacity (air exhaled) in percent of
predicted capacity - after training
                </description>
                <example use-as-default="false"/>
            </annotation-form-attribute-def>
            <annotation-form-attribute-def
                name="FEV1-AT"
                multiple-values-allowed="false"
                required="false"
                immutable="false"
                type="numeric"
                is-integer="false"
                lower-bound="0.0"
                upper-bound="null">
                <description>
                    forced exhaled volume within 1 second in litre
(airflow obstruction) - after training
                </description>
                <example use-as-default="false"/>
            </annotation-form-attribute-def>
            <annotation-form-attribute-def
                name="FEV1%-AT"
                multiple-values-allowed="false"
                required="false"
                immutable="false"
                type="numeric"
                is-integer="false"
                lower-bound="0.0"
                upper-bound="null">
                <description>
                    forced exhaled volume within 1 second in percent
of predcited (airflow obstruction) - after training
                </description>
                <example use-as-default="false"/>
            </annotation-form-attribute-def>
            <annotation-form-attribute-def
                name="FEV1/FVC%-AT"
                multiple-values-allowed="false"
                required="false"
                immutable="false"
                type="numeric"
                is-integer="false"
                lower-bound="0.0"
                upper-bound="null">
                <description>
                    ratio forced exhaled volume within 1 second/forced
vital capacity in percent - after training
                </description>
                <example use-as-default="false"/>
            </annotation-form-attribute-def>
        </annotation-form-definition>
    </annotation-form>
    <annotation-form name="Lung Volumes">
        <annotation-form-definition>
            <annotation-form-attribute-def
                name="TLC-BT"
                multiple-values-allowed="false"
                required="false"
                immutable="false"
                type="numeric"
                is-integer="false"
                lower-bound="null"
                upper-bound="null">
                <description>
                    total lung capacity in litre - before training
                </description>
                <example use-as-default="false"/>
            </annotation-form-attribute-def>
            <annotation-form-attribute-def
                name="TLC%-BT"
                multiple-values-allowed="false"
                required="false"
                immutable="false"
                type="numeric"
                is-integer="false"
                lower-bound="null"
                upper-bound="null">
                <description>
                    total lung capacity in percent of predicted - before training
                </description>
                <example use-as-default="false"/>
            </annotation-form-attribute-def>
            <annotation-form-attribute-def
                name="RV-BT"
                multiple-values-allowed="false"
                required="false"
                immutable="false"
                type="numeric"
                is-integer="false"
                lower-bound="null"
                upper-bound="null">
                <description>
                    residual volume in litre - before training
                </description>
                <example use-as-default="false"/>
            </annotation-form-attribute-def>
            <annotation-form-attribute-def
                name="RV%-BT"
                multiple-values-allowed="false"
                required="false"
                immutable="false"
                type="numeric"
                is-integer="false"
                lower-bound="null"
                upper-bound="null">
                <description>
                    residual volume in percent of predicted - before training
                </description>
                <example use-as-default="false"/>
            </annotation-form-attribute-def>
            <annotation-form-attribute-def
                name="RV/TLC-BT"
                multiple-values-allowed="false"
                required="false"
                immutable="false"
                type="numeric"
                is-integer="false"
                lower-bound="null"
                upper-bound="null">
                <description>
                    Ratio RV/TLC in %
                </description>
                <example use-as-default="false"/>
            </annotation-form-attribute-def>
            <annotation-form-attribute-def
                name="IC-BT"
                multiple-values-allowed="false"
                required="false"
                immutable="false"
                type="numeric"
                is-integer="false"
                lower-bound="null"
                upper-bound="null">
                <description>
                    inspiratory capacity in litre - before training
                </description>
                <example use-as-default="false"/>
            </annotation-form-attribute-def>
            <annotation-form-attribute-def
                name="IC%-BT"
                multiple-values-allowed="false"
                required="false"
                immutable="false"
                type="numeric"
                is-integer="false"
                lower-bound="null"
                upper-bound="null">
                <description>
                    inspiratory capacity in percent of predicted - before training
                </description>
                <example use-as-default="false"/>
            </annotation-form-attribute-def>
            <annotation-form-attribute-def
                name="TLC-AT"
                multiple-values-allowed="false"
                required="false"
                immutable="false"
                type="numeric"
                is-integer="false"
                lower-bound="null"
                upper-bound="null">
                <description>
                    total lung capacity in litre - after training
                </description>
                <example use-as-default="false"/>
            </annotation-form-attribute-def>
            <annotation-form-attribute-def
                name="TLC%-AT"
                multiple-values-allowed="false"
                required="false"
                immutable="false"
                type="numeric"
                is-integer="false"
                lower-bound="null"
                upper-bound="null">
                <description>
                    total lung capacity in percent of predicted - after training
                </description>
                <example use-as-default="false"/>
            </annotation-form-attribute-def>
            <annotation-form-attribute-def
                name="RV-AT"
                multiple-values-allowed="false"
                required="false"
                immutable="false"
                type="numeric"
                is-integer="false"
                lower-bound="null"
                upper-bound="null">
                <description>
                    residual volume in litre - after training
                </description>
                <example use-as-default="false"/>
            </annotation-form-attribute-def>
            <annotation-form-attribute-def
                name="RV%-AT"
                multiple-values-allowed="false"
                required="false"
                immutable="false"
                type="numeric"
                is-integer="false"
                lower-bound="null"
                upper-bound="null">
                <description>
                    residual volume in percent of predicted - after training
                </description>
                <example use-as-default="false"/>
            </annotation-form-attribute-def>
            <annotation-form-attribute-def
                name="IC-AT"
                multiple-values-allowed="false"
                required="false"
                immutable="false"
                type="numeric"
                is-integer="false"
                lower-bound="null"
                upper-bound="null">
                <description>
                    inspiratory capacity in litre - after training
                </description>
                <example use-as-default="false"/>
            </annotation-form-attribute-def>
            <annotation-form-attribute-def
                name="IC%-AT"
                multiple-values-allowed="false"
                required="false"
                immutable="false"
                type="numeric"
                is-integer="false"
                lower-bound="null"
                upper-bound="null">
                <description>
                    inspiratory capacity in percent of predicted - after training
                </description>
                <example use-as-default="false"/>
            </annotation-form-attribute-def>
        </annotation-form-definition>
    </annotation-form>
    <annotation-form name="Lung Diffusion capacity">
        <annotation-form-definition>
            <annotation-form-attribute-def
                name="DLCO-BT"
                multiple-values-allowed="false"
                required="false"
                immutable="false"
                type="numeric"
                is-integer="false"
                lower-bound="null"
                upper-bound="null">
                <description>
                    Diffusing capacity of the lung for carbon monoxide
in ml/min/mmHg - before training
                </description>
                <example use-as-default="false"/>
            </annotation-form-attribute-def>
            <annotation-form-attribute-def
                name="DLCO%-BT"
                multiple-values-allowed="false"
                required="false"
                immutable="false"
                type="numeric"
                is-integer="false"
                lower-bound="null"
                upper-bound="null">
                <description>
                    Diffusing capacity of the lung for carbon monoxide
in percent of predicted - before training
                </description>
                <example use-as-default="false"/>
            </annotation-form-attribute-def>
            <annotation-form-attribute-def
                name="KCO-BT"
                multiple-values-allowed="false"
                required="false"
                immutable="false"
                type="numeric"
                is-integer="false"
                lower-bound="null"
                upper-bound="null">
                <description>
                    carbon monoxide transfer coefficient in ml/min/mmHg - before training
                </description>
                <example use-as-default="false"/>
            </annotation-form-attribute-def>
            <annotation-form-attribute-def
                name="KCO%-BT"
                multiple-values-allowed="false"
                required="false"
                immutable="false"
                type="numeric"
                is-integer="false"
                lower-bound="null"
                upper-bound="null">
                <description>
                    carbon monoxide transfer coefficient in percent of
predicted - before training
                </description>
                <example use-as-default="false"/>
            </annotation-form-attribute-def>
            <annotation-form-attribute-def
                name="DLCO-AT"
                multiple-values-allowed="false"
                required="false"
                immutable="false"
                type="numeric"
                is-integer="false"
                lower-bound="null"
                upper-bound="null">
                <description>
                    Diffusing capacity of the lung for carbon monoxide
in ml/min/mmHg - after training
                </description>
                <example use-as-default="false"/>
            </annotation-form-attribute-def>
            <annotation-form-attribute-def
                name="DLCO%-AT"
                multiple-values-allowed="false"
                required="false"
                immutable="false"
                type="numeric"
                is-integer="false"
                lower-bound="null"
                upper-bound="null">
                <description>
                    Diffusing capacity of the lung for carbon monoxide
in percent of predicted - after training
                </description>
                <example use-as-default="false"/>
            </annotation-form-attribute-def>
            <annotation-form-attribute-def
                name="KCO-AT"
                multiple-values-allowed="false"
                required="false"
                immutable="false"
                type="numeric"
                is-integer="false"
                lower-bound="null"
                upper-bound="null">
                <description>
                    carbon monoxide transfer coefficient in ml/min/mmHg - after training
                </description>
                <example use-as-default="false"/>
            </annotation-form-attribute-def>
            <annotation-form-attribute-def
                name="KCO%-AT"
                multiple-values-allowed="false"
                required="false"
                immutable="false"
                type="numeric"
                is-integer="false"
                lower-bound="null"
                upper-bound="null">
                <description>
                    carbon monoxide transfer coefficient in percent of
predicted - after training
                </description>
                <example use-as-default="false"/>
            </annotation-form-attribute-def>
        </annotation-form-definition>
    </annotation-form>
    <annotation-form name="Arterial blood gases">
        <annotation-form-definition>
            <annotation-form-attribute-def
                name="PaO2-BT-BE"
                multiple-values-allowed="false"
                required="false"
                immutable="false"
                type="numeric"
                is-integer="false"
                lower-bound="null"
                upper-bound="null">
                <description>
                    partial pressure O2 in mmHg - before training, before exercise
                </description>
                <example use-as-default="false"/>
            </annotation-form-attribute-def>
            <annotation-form-attribute-def
                name="PaCO2-BT-BE"
                multiple-values-allowed="false"
                required="false"
                immutable="false"
                type="numeric"
                is-integer="false"
                lower-bound="null"
                upper-bound="null">
                <description>
                    partial pressure CO2 in mmHg - before training, before exercise
                </description>
                <example use-as-default="false"/>
            </annotation-form-attribute-def>
            <annotation-form-attribute-def
                name="pH-BT-BE"
                multiple-values-allowed="false"
                required="false"
                immutable="false"
                type="numeric"
                is-integer="false"
                lower-bound="null"
                upper-bound="null">
                <description>
                    pH - before training, before exercise
                </description>
                <example use-as-default="false"/>
            </annotation-form-attribute-def>
            <annotation-form-attribute-def
                name="EB-BT-BE"
                multiple-values-allowed="false"
                required="false"
                immutable="false"
                type="numeric"
                is-integer="false"
                lower-bound="null"
                upper-bound="null">
                <description>
                    in mmol/L - before training, before exercise
                </description>
                <example use-as-default="false"/>
            </annotation-form-attribute-def>
            <annotation-form-attribute-def
                name="Hb-BT-BE"
                multiple-values-allowed="false"
                required="false"
                immutable="false"
                type="numeric"
                is-integer="false"
                lower-bound="null"
                upper-bound="null">
                <description>
                    hemoglobin  in g/dL - before training, before exercise
                </description>
                <example use-as-default="false"/>
            </annotation-form-attribute-def>
            <annotation-form-attribute-def
                name="PaO2-BT-AE"
                multiple-values-allowed="false"
                required="false"
                immutable="false"
                type="numeric"
                is-integer="false"
                lower-bound="null"
                upper-bound="null">
                <description>
                    partial pressure O2 in mmHg - before training, after exercise
                </description>
                <example use-as-default="false"/>
            </annotation-form-attribute-def>
            <annotation-form-attribute-def
                name="PaCO2-BT-AE"
                multiple-values-allowed="false"
                required="false"
                immutable="false"
                type="numeric"
                is-integer="false"
                lower-bound="null"
                upper-bound="null">
                <description>
                    partial pressure CO2 in mmHg - before training, after exercise
                </description>
                <example use-as-default="false"/>
            </annotation-form-attribute-def>
            <annotation-form-attribute-def
                name="pH-BT-AE"
                multiple-values-allowed="false"
                required="false"
                immutable="false"
                type="numeric"
                is-integer="false"
                lower-bound="null"
                upper-bound="null">
                <description>
                    pH - before training, after exercise
                </description>
                <example use-as-default="false"/>
            </annotation-form-attribute-def>
            <annotation-form-attribute-def
                name="EB-BT-AE"
                multiple-values-allowed="false"
                required="false"
                immutable="false"
                type="numeric"
                is-integer="false"
                lower-bound="null"
                upper-bound="null">
                <description>
                    in mmol/L - before training, after exercise
                </description>
                <example use-as-default="false"/>
            </annotation-form-attribute-def>
            <annotation-form-attribute-def
                name="Hb-BT-AE"
                multiple-values-allowed="false"
                required="false"
                immutable="false"
                type="numeric"
                is-integer="false"
                lower-bound="null"
                upper-bound="null">
                <description>
                    hemoglobin  in g/dL - before training, after exercise
                </description>
                <example use-as-default="false"/>
            </annotation-form-attribute-def>
            <annotation-form-attribute-def
                name="PaO2-AT-BE"
                multiple-values-allowed="false"
                required="false"
                immutable="false"
                type="numeric"
                is-integer="false"
                lower-bound="null"
                upper-bound="null">
                <description>
                    partial pressure O2 in mmHg - after training, before exercise
                </description>
                <example use-as-default="false"/>
            </annotation-form-attribute-def>
            <annotation-form-attribute-def
                name="PaCO2-AT-BE"
                multiple-values-allowed="false"
                required="false"
                immutable="false"
                type="numeric"
                is-integer="false"
                lower-bound="null"
                upper-bound="null">
                <description>
                    partial pressure CO2 in mmHg - after training, before exercise
                </description>
                <example use-as-default="false"/>
            </annotation-form-attribute-def>
            <annotation-form-attribute-def
                name="pH-AT-BE"
                multiple-values-allowed="false"
                required="false"
                immutable="false"
                type="numeric"
                is-integer="false"
                lower-bound="null"
                upper-bound="null">
                <description>
                    pH - after training, before exercise
                </description>
                <example use-as-default="false"/>
            </annotation-form-attribute-def>
            <annotation-form-attribute-def
                name="EB-AT-BE"
                multiple-values-allowed="false"
                required="false"
                immutable="false"
                type="numeric"
                is-integer="false"
                lower-bound="null"
                upper-bound="null">
                <description>
                    in mmol/L - after training, before exercise
                </description>
                <example use-as-default="false"/>
            </annotation-form-attribute-def>
            <annotation-form-attribute-def
                name="Hb-AT-BE"
                multiple-values-allowed="false"
                required="false"
                immutable="false"
                type="numeric"
                is-integer="false"
                lower-bound="null"
                upper-bound="null">
                <description>
                    hemoglobin  in g/dL - after training, before exercise
                </description>
                <example use-as-default="false"/>
            </annotation-form-attribute-def>
            <annotation-form-attribute-def
                name="PaO2-AT-AE"
                multiple-values-allowed="false"
                required="false"
                immutable="false"
                type="numeric"
                is-integer="false"
                lower-bound="null"
                upper-bound="null">
                <description>
                    partial pressure O2 in mmHg - after training, after exercise
                </description>
                <example use-as-default="false"/>
            </annotation-form-attribute-def>
            <annotation-form-attribute-def
                name="PaCO2-AT-AE"
                multiple-values-allowed="false"
                required="false"
                immutable="false"
                type="numeric"
                is-integer="false"
                lower-bound="null"
                upper-bound="null">
                <description>
                    partial pressure CO2 in mmHg - after training, after exercise
                </description>
                <example use-as-default="false"/>
            </annotation-form-attribute-def>
            <annotation-form-attribute-def
                name="pH-AT-AE"
                multiple-values-allowed="false"
                required="false"
                immutable="false"
                type="numeric"
                is-integer="false"
                lower-bound="null"
                upper-bound="null">
                <description>
                    pH - after training, after exercise
                </description>
                <example use-as-default="false"/>
            </annotation-form-attribute-def>
            <annotation-form-attribute-def
                name="EB-AT-AE"
                multiple-values-allowed="false"
                required="false"
                immutable="false"
                type="numeric"
                is-integer="false"
                lower-bound="null"
                upper-bound="null">
                <description>
                    in mmol/L - after training, after exercise
                </description>
                <example use-as-default="false"/>
            </annotation-form-attribute-def>
            <annotation-form-attribute-def
                name="Hb-AT-AE"
                multiple-values-allowed="false"
                required="false"
                immutable="false"
                type="numeric"
                is-integer="false"
                lower-bound="null"
                upper-bound="null">
                <description>
                    hemoglobin  in g/dL - after training, after exercise
                </description>
                <example use-as-default="false"/>
            </annotation-form-attribute-def>
        </annotation-form-definition>
    </annotation-form>
    <annotation-form name="Work rates">
        <annotation-form-definition>
            <annotation-form-attribute-def
                name="Watts-BT"
                multiple-values-allowed="false"
                required="false"
                immutable="false"
                type="numeric"
                is-integer="false"
                lower-bound="null"
                upper-bound="null">
                <description>
                    Power output in Watt - before training
                </description>
                <example use-as-default="false"/>
            </annotation-form-attribute-def>
            <annotation-form-attribute-def
                name="Watts%-BT"
                multiple-values-allowed="false"
                required="false"
                immutable="false"
                type="numeric"
                is-integer="false"
                lower-bound="null"
                upper-bound="null">
                <description>
                    Power output in percent of predicted - before training
                </description>
                <example use-as-default="false"/>
            </annotation-form-attribute-def>
            <annotation-form-attribute-def
                name="Watts-AT"
                multiple-values-allowed="false"
                required="false"
                immutable="false"
                type="numeric"
                is-integer="false"
                lower-bound="null"
                upper-bound="null">
                <description>
                    Power output in Watt - after training
                </description>
                <example use-as-default="false"/>
            </annotation-form-attribute-def>
            <annotation-form-attribute-def
                name="Watts%-AT"
                multiple-values-allowed="false"
                required="false"
                immutable="false"
                type="numeric"
                is-integer="false"
                lower-bound="null"
                upper-bound="null">
                <description>
                    Power output in percent of predicted - after training
                </description>
                <example use-as-default="false"/>
            </annotation-form-attribute-def>
            <annotation-form-attribute-def
                name="Delta Watts"
                multiple-values-allowed="false"
                required="false"
                immutable="false"
                type="numeric"
                is-integer="false"
                lower-bound="null"
                upper-bound="null">
                <description>
                    Delta of power output in Watt before - after training
                </description>
                <example use-as-default="false"/>
            </annotation-form-attribute-def>
        </annotation-form-definition>
    </annotation-form>
    <annotation-form name="Metabolics">
        <annotation-form-definition>
            <annotation-form-attribute-def
                name="VO2 maxkg-BT"
                multiple-values-allowed="false"
                required="false"
                immutable="false"
                type="numeric"
                is-integer="false"
                lower-bound="null"
                upper-bound="null">
                <description>
                    maximum oxygen consumption per kilogramm body weight in ml - before training
                </description>
                <example use-as-default="false"/>
            </annotation-form-attribute-def>
            <annotation-form-attribute-def
                name="VO2 max-BT"
                multiple-values-allowed="false"
                required="false"
                immutable="false"
                type="numeric"
                is-integer="false"
                lower-bound="null"
                upper-bound="null">
                <description>
                    maximum oxygen consumption in ml - before training
                </description>
                <example use-as-default="false"/>
            </annotation-form-attribute-def>
            <annotation-form-attribute-def
                name="VO2 max %-BT"
                multiple-values-allowed="false"
                required="false"
                immutable="false"
                type="numeric"
                is-integer="false"
                lower-bound="null"
                upper-bound="null">
                <description>
                    maximum oxygen consumption in percent of predicted - before training
                </description>
                <example use-as-default="false"/>
            </annotation-form-attribute-def>
            <annotation-form-attribute-def
                name="VO2 maxkg-AT"
                multiple-values-allowed="false"
                required="false"
                immutable="false"
                type="numeric"
                is-integer="false"
                lower-bound="null"
                upper-bound="null">
                <description>
                    maximum oxygen consumption per kilogramm body weight in ml - after training
                </description>
                <example use-as-default="false"/>
            </annotation-form-attribute-def>
            <annotation-form-attribute-def
                name="VO2 max-AT"
                multiple-values-allowed="false"
                required="false"
                immutable="false"
                type="numeric"
                is-integer="false"
                lower-bound="null"
                upper-bound="null">
                <description>
                    maximum oxygen consumption in ml - after training
                </description>
                <example use-as-default="false"/>
            </annotation-form-attribute-def>
            <annotation-form-attribute-def
                name="VO2 max %-AT"
                multiple-values-allowed="false"
                required="false"
                immutable="false"
                type="numeric"
                is-integer="false"
                lower-bound="null"
                upper-bound="null">
                <description>
                    maximum oxygen consumption in percent of predicted  - after training
                </description>
                <example use-as-default="false"/>
            </annotation-form-attribute-def>
            <annotation-form-attribute-def
                name="Delta kg VO2"
                multiple-values-allowed="false"
                required="false"
                immutable="false"
                type="numeric"
                is-integer="false"
                lower-bound="null"
                upper-bound="null">
                <description>
                    Delta in maximum oxygen consumption per kilogram body weight before - after training, in ml
                </description>
                <example use-as-default="false"/>
            </annotation-form-attribute-def>
            <annotation-form-attribute-def
                name="Delta VO2"
                multiple-values-allowed="false"
                required="false"
                immutable="false"
                type="numeric"
                is-integer="false"
                lower-bound="null"
                upper-bound="null">
                <description>
                    Delta in maximum oxygen consumption before  - after training, in ml
                </description>
                <example use-as-default="false"/>
            </annotation-form-attribute-def>
            <annotation-form-attribute-def
                name="%change VO2"
                multiple-values-allowed="false"
                required="false"
                immutable="false"
                type="numeric"
                is-integer="false"
                lower-bound="null"
                upper-bound="null">
                <description>
                    change in maximum oxygen consumption before  - after training, in percent
                </description>
                <example use-as-default="false"/>
            </annotation-form-attribute-def>
            <annotation-form-attribute-def
                name="VCO2 max-BT"
                multiple-values-allowed="false"
                required="false"
                immutable="false"
                type="numeric"
                is-integer="false"
                lower-bound="null"
                upper-bound="null">
                <description>
                    maximum carbon dioxide production in ml - before training
                </description>
                <example use-as-default="false"/>
            </annotation-form-attribute-def>
            <annotation-form-attribute-def
                name="VCO2 max %-BT"
                multiple-values-allowed="false"
                required="false"
                immutable="false"
                type="numeric"
                is-integer="false"
                lower-bound="null"
                upper-bound="null">
                <description>
                    maximum carbon dioxide production in percent of predicted  - before training
                </description>
                <example use-as-default="false"/>
            </annotation-form-attribute-def>
            <annotation-form-attribute-def
                name="VCO2 max-AT"
                multiple-values-allowed="false"
                required="false"
                immutable="false"
                type="numeric"
                is-integer="false"
                lower-bound="null"
                upper-bound="null">
                <description>
                    maximum carbon dioxide production in ml - after training
                </description>
                <example use-as-default="false"/>
            </annotation-form-attribute-def>
            <annotation-form-attribute-def
                name="VCO2 max %-AT"
                multiple-values-allowed="false"
                required="false"
                immutable="false"
                type="numeric"
                is-integer="false"
                lower-bound="null"
                upper-bound="null">
                <description>
                    maximum carbon dioxide production in percent of predicted  - after training
                </description>
                <example use-as-default="false"/>
            </annotation-form-attribute-def>
        </annotation-form-definition>
    </annotation-form>
    <annotation-form name="Heart rate and ventilation">
        <annotation-form-definition>
            <annotation-form-attribute-def
                name="VE-BT"
                multiple-values-allowed="false"
                required="false"
                immutable="false"
                type="numeric"
                is-integer="false"
                lower-bound="null"
                upper-bound="null">
                <description>
                    Ventilation (air breathed in) in L/min - before training
                </description>
                <example use-as-default="false"/>
            </annotation-form-attribute-def>
            <annotation-form-attribute-def
                name="VE %-BT"
                multiple-values-allowed="false"
                required="false"
                immutable="false"
                type="numeric"
                is-integer="false"
                lower-bound="null"
                upper-bound="null">
                <description>
                    Ventilation (air breathed in) in percent of predicted - before training
                </description>
                <example use-as-default="false"/>
            </annotation-form-attribute-def>
            <annotation-form-attribute-def
                name="VE-AT"
                multiple-values-allowed="false"
                required="false"
                immutable="false"
                type="numeric"
                is-integer="false"
                lower-bound="null"
                upper-bound="null">
                <description>
                    Ventilation (air breathed in) in L/min - after training
                </description>
                <example use-as-default="false"/>
            </annotation-form-attribute-def>
            <annotation-form-attribute-def
                name="VE %-AT"
                multiple-values-allowed="false"
                required="false"
                immutable="false"
                type="numeric"
                is-integer="false"
                lower-bound="null"
                upper-bound="null">
                <description>
                    Ventilation (air breathed in) in percent of predicted - after training
                </description>
                <example use-as-default="false"/>
            </annotation-form-attribute-def>
            <annotation-form-attribute-def
                name="DeltaVE"
                multiple-values-allowed="false"
                required="false"
                immutable="false"
                type="numeric"
                is-integer="false"
                lower-bound="null"
                upper-bound="null">
                <description>
                    Delta of Ventilation (air breathed in) before and after training in L/min
                </description>
                <example use-as-default="false"/>
            </annotation-form-attribute-def>
            <annotation-form-attribute-def
                name="HRPEAK-BT"
                multiple-values-allowed="false"
                required="false"
                immutable="false"
                type="numeric"
                is-integer="false"
                lower-bound="null"
                upper-bound="null">
                <description>
                    Peak heart rate in beats/min - before training
                </description>
                <example use-as-default="false"/>
            </annotation-form-attribute-def>
            <annotation-form-attribute-def
                name="HRPEAK %-BT"
                multiple-values-allowed="false"
                required="false"
                immutable="false"
                type="numeric"
                is-integer="false"
                lower-bound="null"
                upper-bound="null">
                <description>
                    Peak heart rate in percent of predicted - before training
                </description>
                <example use-as-default="false"/>
            </annotation-form-attribute-def>
            <annotation-form-attribute-def
                name="HRPEAK-AT"
                multiple-values-allowed="false"
                required="false"
                immutable="false"
                type="numeric"
                is-integer="false"
                lower-bound="null"
                upper-bound="null">
                <description>
                    Peak heart rate in beats/min - after training
                </description>
                <example use-as-default="false"/>
            </annotation-form-attribute-def>
            <annotation-form-attribute-def
                name="HRPEAK %-AT"
                multiple-values-allowed="false"
                required="false"
                immutable="false"
                type="numeric"
                is-integer="false"
                lower-bound="null"
                upper-bound="null">
                <description>
                    Peak heart rate in percent of predicted - after training
                </description>
                <example use-as-default="false"/>
            </annotation-form-attribute-def>
        </annotation-form-definition>
    </annotation-form>
    <annotation-form name="Borg scale">
        <annotation-form-definition>
            <annotation-form-attribute-def
                name="Dyspnea-BT-BE"
                multiple-values-allowed="false"
                required="false"
                immutable="false"
                type="numeric"
                is-integer="false"
                lower-bound="0.0"
                upper-bound="10.0">
                <description>
                    Reported discomfort level after induced dyspnea (0-10) - before training, before exercise
                </description>
                <example use-as-default="false"/>
            </annotation-form-attribute-def>
            <annotation-form-attribute-def
                name="Dyspnea-BT-AE"
                multiple-values-allowed="false"
                required="false"
                immutable="false"
                type="numeric"
                is-integer="false"
                lower-bound="0.0"
                upper-bound="10.0">
                <description>
                    Reported discomfort level after induced dyspnea (0-10) - before training, after exercise
                </description>
                <example use-as-default="false"/>
            </annotation-form-attribute-def>
            <annotation-form-attribute-def
                name="Dyspnea-AT-BE"
                multiple-values-allowed="false"
                required="false"
                immutable="false"
                type="numeric"
                is-integer="false"
                lower-bound="0.0"
                upper-bound="10.0">
                <description>
                    Reported discomfort level after induced dyspnea (0-10) - after training, before exercise
                </description>
                <example use-as-default="false"/>
            </annotation-form-attribute-def>
            <annotation-form-attribute-def
                name="Dyspnea-AT-AE"
                multiple-values-allowed="false"
                required="false"
                immutable="false"
                type="numeric"
                is-integer="false"
                lower-bound="0.0"
                upper-bound="10.0">
                <description>
                    Reported discomfort level after induced dyspnea (0-10) - after training, after exercise
                </description>
                <example use-as-default="false"/>
            </annotation-form-attribute-def>
            <annotation-form-attribute-def
                name="Legs-BT-BE"
                multiple-values-allowed="false"
                required="false"
                immutable="false"
                type="numeric"
                is-integer="false"
                lower-bound="0.0"
                upper-bound="10.0">
                <description>
                    Reported leg effort (0-10) - before training, before exercise
                </description>
                <example use-as-default="false"/>
            </annotation-form-attribute-def>
            <annotation-form-attribute-def
                name="Legs-BT-AE"
                multiple-values-allowed="false"
                required="false"
                immutable="false"
                type="numeric"
                is-integer="false"
                lower-bound="0.0"
                upper-bound="10.0">
                <description>
                    Reported leg effort (0-10) - before training, after exercise
                </description>
                <example use-as-default="false"/>
            </annotation-form-attribute-def>
            <annotation-form-attribute-def
                name="Legs-AT-BE"
                multiple-values-allowed="false"
                required="false"
                immutable="false"
                type="numeric"
                is-integer="false"
                lower-bound="0.0"
                upper-bound="10.0">
                <description>
                    Reported leg effort (0-10) - after training, before exercise
                </description>
                <example use-as-default="false"/>
            </annotation-form-attribute-def>
            <annotation-form-attribute-def
                name="Legs-AT-AE"
                multiple-values-allowed="false"
                required="false"
                immutable="false"
                type="numeric"
                is-integer="false"
                lower-bound="0.0"
                upper-bound="10.0">
                <description>
                    Reported leg effort (0-10) - after training, after exercise
                </description>
                <example use-as-default="false"/>
            </annotation-form-attribute-def>
        </annotation-form-definition>
    </annotation-form>
    <annotation-form name="Walk test">
        <annotation-form-definition>
            <annotation-form-attribute-def
                name="Walk-BT"
                multiple-values-allowed="false"
                required="false"
                immutable="false"
                type="numeric"
                is-integer="false"
                lower-bound="0.0"
                upper-bound="null">
                <description>
                    6 minute walking distance in meter - before training
                </description>
                <example use-as-default="false"/>
            </annotation-form-attribute-def>
            <annotation-form-attribute-def
                name="Walk-AT"
                multiple-values-allowed="false"
                required="false"
                immutable="false"
                type="numeric"
                is-integer="false"
                lower-bound="0.0"
                upper-bound="null">
                <description>
                    6 minute walking distance in meter - after training
                </description>
                <example use-as-default="false"/>
            </annotation-form-attribute-def>
            <annotation-form-attribute-def
                name="Delta-Walk"
                multiple-values-allowed="false"
                required="false"
                immutable="false"
                type="numeric"
                is-integer="false"
                lower-bound="0.0"
                upper-bound="null">
                <description>
                    Delta of 6 minute walking distance before and after
training, in meter
                </description>
                <example use-as-default="false"/>
            </annotation-form-attribute-def>
            <annotation-form-attribute-def
                name="WalkO2-BT-BE"
                multiple-values-allowed="false"
                required="false"
                immutable="false"
                type="numeric"
                is-integer="false"
                lower-bound="0.0"
                upper-bound="null">
                <description>
                    Oxygen consumption in percent of predicted before
training and before exercise
                </description>
                <example use-as-default="false"/>
            </annotation-form-attribute-def>
            <annotation-form-attribute-def
                name="WalkO2-BT-AE"
                multiple-values-allowed="false"
                required="false"
                immutable="false"
                type="numeric"
                is-integer="false"
                lower-bound="0.0"
                upper-bound="null">
                <description>
                    Oxygen consumption in percent of predicted before
training and after exercise
                </description>
                <example use-as-default="false"/>
            </annotation-form-attribute-def>
            <annotation-form-attribute-def
                name="WalkO2-AT-BE"
                multiple-values-allowed="false"
                required="false"
                immutable="false"
                type="numeric"
                is-integer="false"
                lower-bound="0.0"
                upper-bound="null">
                <description>
                    Oxygen consumption in percent of predicted after
training and before exercise
                </description>
                <example use-as-default="false"/>
            </annotation-form-attribute-def>
            <annotation-form-attribute-def
                name="WalkO2-AT-AE"
                multiple-values-allowed="false"
                required="false"
                immutable="false"
                type="numeric"
                is-integer="false"
                lower-bound="0.0"
                upper-bound="null">
                <description>
                    Oxygen consumption in percent of predicted after
training and after exercise
                </description>
                <example use-as-default="false"/>
            </annotation-form-attribute-def>
        </annotation-form-definition>
    </annotation-form>
    <annotation-form name="Lactis">
        <annotation-form-definition>
            <annotation-form-attribute-def
                name="Lactis-BT-BE"
                multiple-values-allowed="false"
                required="false"
                immutable="false"
                type="numeric"
                is-integer="false"
                lower-bound="0.0"
                upper-bound="null">
                <description>
                    Blood lactate level in mmol/L - before training, before exercise
                </description>
                <example use-as-default="false"/>
            </annotation-form-attribute-def>
            <annotation-form-attribute-def
                name="Lactis-BT-1min"
                multiple-values-allowed="false"
                required="false"
                immutable="false"
                type="numeric"
                is-integer="false"
                lower-bound="0.0"
                upper-bound="null">
                <description>
                    Blood lactate level in mmol/L - before training, after 1 minute of exercise
                </description>
                <example use-as-default="false"/>
            </annotation-form-attribute-def>
            <annotation-form-attribute-def
                name="Lactis-BT-4min"
                multiple-values-allowed="false"
                required="false"
                immutable="false"
                type="numeric"
                is-integer="false"
                lower-bound="0.0"
                upper-bound="null">
                <description>
                    Blood lactate level in mmol/L - before training, after 4 minute of exercise
                </description>
                <example use-as-default="false"/>
            </annotation-form-attribute-def>
            <annotation-form-attribute-def
                name="Lactis-BT-7min"
                multiple-values-allowed="false"
                required="false"
                immutable="false"
                type="numeric"
                is-integer="false"
                lower-bound="0.0"
                upper-bound="null">
                <description>
                    Blood lactate level in mmol/L - before training, after 7 minute of exercise
                </description>
                <example use-as-default="false"/>
            </annotation-form-attribute-def>
            <annotation-form-attribute-def
                name="Lactis-BT-10min"
                multiple-values-allowed="false"
                required="false"
                immutable="false"
                type="numeric"
                is-integer="false"
                lower-bound="0.0"
                upper-bound="null">
                <description>
                    Blood lactate level in mmol/L - before training,
after 10 minute of exercise
                </description>
                <example use-as-default="false"/>
            </annotation-form-attribute-def>
            <annotation-form-attribute-def
                name="Lactis-BT-13min"
                multiple-values-allowed="false"
                required="false"
                immutable="false"
                type="numeric"
                is-integer="false"
                lower-bound="0.0"
                upper-bound="null">
                <description>
                    Blood lactate level in mmol/L - before training,
after 13 minute of exercise
                </description>
                <example use-as-default="false"/>
            </annotation-form-attribute-def>
            <annotation-form-attribute-def
                name="Lactis-BT-16min"
                multiple-values-allowed="false"
                required="false"
                immutable="false"
                type="numeric"
                is-integer="false"
                lower-bound="0.0"
                upper-bound="null">
                <description>
                    Blood lactate level in mmol/L - before training,
after 16 minute of exercise
                </description>
                <example use-as-default="false"/>
            </annotation-form-attribute-def>
            <annotation-form-attribute-def
                name="Lactis-BT-19min"
                multiple-values-allowed="false"
                required="false"
                immutable="false"
                type="numeric"
                is-integer="false"
                lower-bound="0.0"
                upper-bound="null">
                <description>
                    Blood lactate level in mmol/L - before training,
after 19 minute of exercise
                </description>
                <example use-as-default="false"/>
            </annotation-form-attribute-def>
            <annotation-form-attribute-def
                name="Lactis-BT-22min"
                multiple-values-allowed="false"
                required="false"
                immutable="false"
                type="numeric"
                is-integer="false"
                lower-bound="0.0"
                upper-bound="null">
                <description>
                    Blood lactate level in mmol/L - before training,
after 22 minute of exercise
                </description>
                <example use-as-default="false"/>
            </annotation-form-attribute-def>
            <annotation-form-attribute-def
                name="Lactis-BT-last"
                multiple-values-allowed="false"
                required="false"
                immutable="false"
                type="numeric"
                is-integer="false"
                lower-bound="0.0"
                upper-bound="null">
                <description>
                    Blood lactate level in mmol/L - before training,
last measured value during exercise
                </description>
                <example use-as-default="false"/>
            </annotation-form-attribute-def>
            <annotation-form-attribute-def
                name="Lactis-AT-BE"
                multiple-values-allowed="false"
                required="false"
                immutable="false"
                type="numeric"
                is-integer="false"
                lower-bound="0.0"
                upper-bound="null">
                <description>
                    Blood lactate level in mmol/L - after training,
before exercise
                </description>
                <example use-as-default="false"/>
            </annotation-form-attribute-def>
            <annotation-form-attribute-def
                name="Lactis-AT-1min"
                multiple-values-allowed="false"
                required="false"
                immutable="false"
                type="numeric"
                is-integer="false"
                lower-bound="0.0"
                upper-bound="null">
                <description>
                    Blood lactate level in mmol/L - after training,
after 1 minute of exercise
                </description>
                <example use-as-default="false"/>
            </annotation-form-attribute-def>
            <annotation-form-attribute-def
                name="Lactis-AT-4min"
                multiple-values-allowed="false"
                required="false"
                immutable="false"
                type="numeric"
                is-integer="false"
                lower-bound="0.0"
                upper-bound="null">
                <description>
                    Blood lactate level in mmol/L - after training,
after 4 minute of exercise
                </description>
                <example use-as-default="false"/>
            </annotation-form-attribute-def>
            <annotation-form-attribute-def
                name="Lactis-AT-7min"
                multiple-values-allowed="false"
                required="false"
                immutable="false"
                type="numeric"
                is-integer="false"
                lower-bound="0.0"
                upper-bound="null">
                <description>
                    Blood lactate level in mmol/L - after training,
after 7 minute of exercise
                </description>
                <example use-as-default="false"/>
            </annotation-form-attribute-def>
            <annotation-form-attribute-def
                name="Lactis-AT-10min"
                multiple-values-allowed="false"
                required="false"
                immutable="false"
                type="numeric"
                is-integer="false"
                lower-bound="0.0"
                upper-bound="null">
                <description>
                    Blood lactate level in mmol/L - after training,
after 10 minute of exercise
                </description>
                <example use-as-default="false"/>
            </annotation-form-attribute-def>
            <annotation-form-attribute-def
                name="Lactis-AT-13min"
                multiple-values-allowed="false"
                required="false"
                immutable="false"
                type="numeric"
                is-integer="false"
                lower-bound="0.0"
                upper-bound="null">
                <description>
                    Blood lactate level in mmol/L - after training,
after 13 minute of exercise
                </description>
                <example use-as-default="false"/>
            </annotation-form-attribute-def>
            <annotation-form-attribute-def
                name="Lactis-AT-16min"
                multiple-values-allowed="false"
                required="false"
                immutable="false"
                type="numeric"
                is-integer="false"
                lower-bound="0.0"
                upper-bound="null">
                <description>
                    Blood lactate level in mmol/L - after training,
after 16 minute of exercise
                </description>
                <example use-as-default="false"/>
            </annotation-form-attribute-def>
            <annotation-form-attribute-def
                name="Lactis-AT-19min"
                multiple-values-allowed="false"
                required="false"
                immutable="false"
                type="numeric"
                is-integer="false"
                lower-bound="0.0"
                upper-bound="null">
                <description>
                    Blood lactate level in mmol/L - after training,
after 19 minute of exercise
                </description>
                <example use-as-default="false"/>
            </annotation-form-attribute-def>
            <annotation-form-attribute-def
                name="Lactis-AT-22min"
                multiple-values-allowed="false"
                required="false"
                immutable="false"
                type="numeric"
                is-integer="false"
                lower-bound="0.0"
                upper-bound="null">
                <description>
                    Blood lactate level in mmol/L - after training,
after 22 minute of exercise
                </description>
                <example use-as-default="false"/>
            </annotation-form-attribute-def>
            <annotation-form-attribute-def
                name="Lactis-AT-last"
                multiple-values-allowed="false"
                required="false"
                immutable="false"
                type="numeric"
                is-integer="false"
                lower-bound="0.0"
                upper-bound="null">
                <description>
                    Blood lactate level in mmol/L - after training,
last measured value during exercise
                </description>
                <example use-as-default="false"/>
            </annotation-form-attribute-def>
            <annotation-form-attribute-def
                name="Delta lactic BT-AT_last"
                multiple-values-allowed="false"
                required="false"
                immutable="false"
                type="numeric"
                is-integer="false"
                lower-bound="null"
                upper-bound="null">
                <description>
                    Delta of Blood lactate levels measured
after exercise  before and after
training, in mmol/L
                </description>
                <example use-as-default="false"/>
            </annotation-form-attribute-def>
            <annotation-form-attribute-def
                name="Delta lactic BT-AT_BE"
                multiple-values-allowed="false"
                required="false"
                immutable="false"
                type="numeric"
                is-integer="false"
                lower-bound="null"
                upper-bound="null">
                <description>
                    Delta of Blood lactate levels measured
before exercise  before and after
training, in mmol/L
                </description>
                <example use-as-default="false"/>
            </annotation-form-attribute-def>
        </annotation-form-definition>
    </annotation-form>
    <annotation-form name="VO2 Kinetics">
        <annotation-form-definition>
            <annotation-form-attribute-def
                name="VO2 on-BT"
                multiple-values-allowed="false"
                required="false"
                immutable="false"
                type="numeric"
                is-integer="false"
                lower-bound="0.0"
                upper-bound="null">
                <description>
                    Kinetics of the adaptation between baseline and
maximum O2 consumption in seconds - before training
                </description>
                <example use-as-default="false"/>
            </annotation-form-attribute-def>
            <annotation-form-attribute-def
                name="VO2 off-BT"
                multiple-values-allowed="false"
                required="false"
                immutable="false"
                type="numeric"
                is-integer="false"
                lower-bound="0.0"
                upper-bound="null">
                <description>
                    Kinetics of the adaptation between maximum and baseline O2 consumption in seconds - before training
                </description>
                <example use-as-default="false"/>
            </annotation-form-attribute-def>
            <annotation-form-attribute-def
                name="VO2 on-AT"
                multiple-values-allowed="false"
                required="false"
                immutable="false"
                type="numeric"
                is-integer="false"
                lower-bound="0.0"
                upper-bound="null">
                <description>
                    Kinetics of the adaptation between baseline and
maximum O2 consumption in seconds - after training
                </description>
                <example use-as-default="false"/>
            </annotation-form-attribute-def>
            <annotation-form-attribute-def
                name="VO2 off-AT"
                multiple-values-allowed="false"
                required="false"
                immutable="false"
                type="numeric"
                is-integer="false"
                lower-bound="0.0"
                upper-bound="null">
                <description>
                    Kinetics of the adaptation between maximum and baseline O2 consumption in seconds - after training
                </description>
                <example use-as-default="false"/>
            </annotation-form-attribute-def>
            <annotation-form-attribute-def
                name="VO2 delta on"
                multiple-values-allowed="false"
                required="false"
                immutable="false"
                type="numeric"
                is-integer="false"
                lower-bound="null"
                upper-bound="null">
                <description>
                    Delta before and after training of the kinetics for the adaptation between
baseline and maximum O2 consumption in seconds
                </description>
                <example use-as-default="false"/>
            </annotation-form-attribute-def>
            <annotation-form-attribute-def
                name="VO2 delta off"
                multiple-values-allowed="false"
                required="false"
                immutable="false"
                type="numeric"
                is-integer="false"
                lower-bound="null"
                upper-bound="null">
                <description>
                    Delta before and after training of the kinetics for the adaptation between
maximum and baseline O2 consumption in seconds
                </description>
                <example use-as-default="false"/>
            </annotation-form-attribute-def>
        </annotation-form-definition>
    </annotation-form>
    <annotation-form name="NIRS Kinetics">
        <annotation-form-definition>
            <annotation-form-attribute-def
                name="NIRS on-BT"
                multiple-values-allowed="false"
                required="false"
                immutable="false"
                type="numeric"
                is-integer="false"
                lower-bound="0.0"
                upper-bound="null">
                <description>
                    Near infrared spectroscopy of the kinetics of the adaptation between baseline and
maximum blood oxygenation in seconds - before training
                </description>
                <example use-as-default="false"/>
            </annotation-form-attribute-def>
            <annotation-form-attribute-def
                name="NIRS off-BT"
                multiple-values-allowed="false"
                required="false"
                immutable="false"
                type="numeric"
                is-integer="false"
                lower-bound="0.0"
                upper-bound="null">
                <description>
                    Near infrared spectroscopy of the kinetics of the adaptation between maximum and baseline blood oxygenation in seconds - before training
                </description>
                <example use-as-default="false"/>
            </annotation-form-attribute-def>
            <annotation-form-attribute-def
                name="NIRS on-AT"
                multiple-values-allowed="false"
                required="false"
                immutable="false"
                type="numeric"
                is-integer="false"
                lower-bound="0.0"
                upper-bound="null">
                <description>
                    Near infrared spectroscopy of the kinetics of the adaptation between baseline and
maximum blood oxygenation in seconds - after training
                </description>
                <example use-as-default="false"/>
            </annotation-form-attribute-def>
            <annotation-form-attribute-def
                name="NIRS off-AT"
                multiple-values-allowed="false"
                required="false"
                immutable="false"
                type="numeric"
                is-integer="false"
                lower-bound="0.0"
                upper-bound="null">
                <description>
                    Near infrared spectroscopy of the kinetics of the
adaptation between maximum and baseline blood oxygenation in
second  - after training
                </description>
                <example use-as-default="false"/>
            </annotation-form-attribute-def>
            <annotation-form-attribute-def
                name="NIRS delta on"
                multiple-values-allowed="false"
                required="false"
                immutable="false"
                type="numeric"
                is-integer="false"
                lower-bound="null"
                upper-bound="null">
                <description>
                    Delta before and after training of the near infrared
spectroscopy kinetics for the adaptation between
baseline and maximum blood oxygenation in percent of maximum oxygen saturation
                </description>
                <example use-as-default="false"/>
            </annotation-form-attribute-def>
            <annotation-form-attribute-def
                name="NIRS delta off"
                multiple-values-allowed="false"
                required="false"
                immutable="false"
                type="numeric"
                is-integer="false"
                lower-bound="null"
                upper-bound="null">
                <description>
                    Delta before and after training of the near
infrared spectroscopy kinetics for the adaptation between
maximum and baseline blood oxygenation in percent of maximum oxygen saturation
                </description>
                <example use-as-default="false"/>
            </annotation-form-attribute-def>
        </annotation-form-definition>
    </annotation-form>
    <annotation-form name="NIRS Stages">
        <annotation-form-definition>
            <annotation-form-attribute-def
                name="P1-BT"
                multiple-values-allowed="false"
                required="false"
                immutable="false"
                type="numeric"
                is-integer="false"
                lower-bound="0.0"
                upper-bound="null">
                <description>
                    Near infrared spectroscopy of blood oxygenation at
stage P1 in percent of oxygen saturation  - before training
                </description>
                <example use-as-default="false"/>
            </annotation-form-attribute-def>
            <annotation-form-attribute-def
                name="P2-BT"
                multiple-values-allowed="false"
                required="false"
                immutable="false"
                type="numeric"
                is-integer="false"
                lower-bound="0.0"
                upper-bound="null">
                <description>
                    Near infrared spectroscopy of blood oxygenation at
stage P2 in percent of oxygen saturation  - before training
                </description>
                <example use-as-default="false"/>
            </annotation-form-attribute-def>
            <annotation-form-attribute-def
                name="P3-BT"
                multiple-values-allowed="false"
                required="false"
                immutable="false"
                type="numeric"
                is-integer="false"
                lower-bound="0.0"
                upper-bound="null">
                <description>
                    Near infrared spectroscopy of blood oxygenation at
stage P3 in percent of oxygen saturation  - before training
                </description>
                <example use-as-default="false"/>
            </annotation-form-attribute-def>
            <annotation-form-attribute-def
                name="P1-AT"
                multiple-values-allowed="false"
                required="false"
                immutable="false"
                type="numeric"
                is-integer="false"
                lower-bound="0.0"
                upper-bound="null">
                <description>
                    Near infrared spectroscopy of blood oxygenation at
stage P1 in percent of oxygen saturation  - after training
                </description>
                <example use-as-default="false"/>
            </annotation-form-attribute-def>
            <annotation-form-attribute-def
                name="P2-AT"
                multiple-values-allowed="false"
                required="false"
                immutable="false"
                type="numeric"
                is-integer="false"
                lower-bound="0.0"
                upper-bound="null">
                <description>
                    Near infrared spectroscopy of blood oxygenation at
stage P2 in percent of oxygen saturation  - after training
                </description>
                <example use-as-default="false"/>
            </annotation-form-attribute-def>
            <annotation-form-attribute-def
                name="P3-AT"
                multiple-values-allowed="false"
                required="false"
                immutable="false"
                type="numeric"
                is-integer="false"
                lower-bound="0.0"
                upper-bound="null">
                <description>
                    Near infrared spectroscopy of blood oxygenation at
stage P3 in percent of oxygen saturation  - after training
                </description>
                <example use-as-default="false"/>
            </annotation-form-attribute-def>
            <annotation-form-attribute-def
                name="NIRS fall -BT"
                multiple-values-allowed="false"
                required="false"
                immutable="false"
                type="numeric"
                is-integer="false"
                lower-bound="null"
                upper-bound="null">
                <description>
                    Near infrared spectroscopy, fall of blood
oxygenation in percent of oxygen saturation  - before training
                </description>
                <example use-as-default="false"/>
            </annotation-form-attribute-def>
            <annotation-form-attribute-def
                name="NIRS rebound -BT"
                multiple-values-allowed="false"
                required="false"
                immutable="false"
                type="numeric"
                is-integer="false"
                lower-bound="null"
                upper-bound="null">
                <description>
                    Near infrared spectroscopy, rebound of blood
oxygenation in percent of oxygen saturation  - before training
                </description>
                <example use-as-default="false"/>
            </annotation-form-attribute-def>
            <annotation-form-attribute-def
                name="NIRS fall -AT"
                multiple-values-allowed="false"
                required="false"
                immutable="false"
                type="numeric"
                is-integer="false"
                lower-bound="null"
                upper-bound="null">
                <description>
                    Near infrared spectroscopy, fall of blood
oxygenation in percent of oxygen saturation  - after training
                </description>
                <example use-as-default="false"/>
            </annotation-form-attribute-def>
            <annotation-form-attribute-def
                name="NIRS rebound -AT"
                multiple-values-allowed="false"
                required="false"
                immutable="false"
                type="numeric"
                is-integer="false"
                lower-bound="null"
                upper-bound="null">
                <description>
                    Near infrared spectroscopy, rebound of blood
oxygenation in percent of oxygen saturation  - after training
                </description>
                <example use-as-default="false"/>
            </annotation-form-attribute-def>
            <annotation-form-attribute-def
                name="NIRS delta fall"
                multiple-values-allowed="false"
                required="false"
                immutable="false"
                type="numeric"
                is-integer="false"
                lower-bound="null"
                upper-bound="null">
                <description>
                    Delta of near infrared spectroscopy determined fall of blood
oxygenation before and after training, in percent of oxygen saturation
                </description>
                <example use-as-default="false"/>
            </annotation-form-attribute-def>
            <annotation-form-attribute-def
                name="NIRS delta rebound"
                multiple-values-allowed="false"
                required="false"
                immutable="false"
                type="numeric"
                is-integer="false"
                lower-bound="null"
                upper-bound="null">
                <description>
                    Delta of near infrared spectroscopy determined rebound of blood
oxygenation before and after training, in percent of oxygen saturation
                </description>
                <example use-as-default="false"/>
            </annotation-form-attribute-def>
        </annotation-form-definition>
    </annotation-form>
    <annotation-form name="31P NMRS">
        <annotation-form-definition>
            <annotation-form-attribute-def
                name="31P NMRS-BT"
                multiple-values-allowed="false"
                required="false"
                immutable="false"
                type="numeric"
                is-integer="false"
                lower-bound="0.0"
                upper-bound="null">
                <description>
                    Half time of phosphocreatine ([PCr]) recovery in
seconds, measured by nuclear magnetic resonance spectroscopy  - before training
                </description>
                <example use-as-default="false"/>
            </annotation-form-attribute-def>
            <annotation-form-attribute-def
                name="31P NMRS-AT"
                multiple-values-allowed="false"
                required="false"
                immutable="false"
                type="numeric"
                is-integer="false"
                lower-bound="0.0"
                upper-bound="null">
                <description>
                    Half time of phosphocreatine ([PCr]) recovery in seconds measured by nuclear magnetic resonance spectroscopy  - after training
                </description>
                <example use-as-default="false"/>
            </annotation-form-attribute-def>
            <annotation-form-attribute-def
                name="Delta 31P NMRS"
                multiple-values-allowed="false"
                required="false"
                immutable="false"
                type="numeric"
                is-integer="false"
                lower-bound="null"
                upper-bound="null">
                <description>
                    Delta of the phosphocreatine ([PCr]) recovery half
time  in seconds before and after training, measured by nuclear magnetic resonance spectroscopy
                </description>
                <example use-as-default="false"/>
            </annotation-form-attribute-def>
        </annotation-form-definition>
    </annotation-form>
    <annotation-form name="NIRS Hematocrit">
        <annotation-form-definition>
            <annotation-form-attribute-def
                name="NIRS HCT fall -BT"
                multiple-values-allowed="false"
                required="false"
                immutable="false"
                type="numeric"
                is-integer="false"
                lower-bound="null"
                upper-bound="null">
                <description>
                    Fall of Hematocrit during exercise determined by near
infrared spectroscopy  - before training
                </description>
                <example use-as-default="false"/>
            </annotation-form-attribute-def>
            <annotation-form-attribute-def
                name="NIRS HCT rebound -BT"
                multiple-values-allowed="false"
                required="false"
                immutable="false"
                type="numeric"
                is-integer="false"
                lower-bound="0.0"
                upper-bound="null">
                <description>
                    Rebound of Hematocrit after end of exercise determined by near
infrared spectroscopy  - before training
                </description>
                <example use-as-default="false"/>
            </annotation-form-attribute-def>
            <annotation-form-attribute-def
                name="NIRS HCT fall -AT"
                multiple-values-allowed="false"
                required="false"
                immutable="false"
                type="numeric"
                is-integer="false"
                lower-bound="null"
                upper-bound="null">
                <description>
                    Fall of Hematocrit during exercise determined by near
infrared spectroscopy  - after training
                </description>
                <example use-as-default="false"/>
            </annotation-form-attribute-def>
            <annotation-form-attribute-def
                name="NIRS HCT rebound -AT"
                multiple-values-allowed="false"
                required="false"
                immutable="false"
                type="numeric"
                is-integer="false"
                lower-bound="0.0"
                upper-bound="null">
                <description>
                    Rebound of Hematocrit after end of exercise determined by near
infrared spectroscopy  - after training
                </description>
                <example use-as-default="false"/>
            </annotation-form-attribute-def>
            <annotation-form-attribute-def
                name="Delta NIRS HCT fall"
                multiple-values-allowed="false"
                required="false"
                immutable="false"
                type="numeric"
                is-integer="false"
                lower-bound="null"
                upper-bound="null">
                <description>
                    Delta before and after training of hematocrit fall
during exercise determined by near
infrared spectroscopy
                </description>
                <example use-as-default="false"/>
            </annotation-form-attribute-def>
            <annotation-form-attribute-def
                name="Delta NIRS HCT rebound"
                multiple-values-allowed="false"
                required="false"
                immutable="false"
                type="numeric"
                is-integer="false"
                lower-bound="null"
                upper-bound="null">
                <description>
                    Delta before and after training of hematocrit
rebound after end of exercise determined by near
infrared spectroscopy
                </description>
                <example use-as-default="false"/>
            </annotation-form-attribute-def>
        </annotation-form-definition>
    </annotation-form>
    <annotation-form name="Patient names">
        <annotation-form-definition>
            <description>
                De-anonymised names of patients
            </description>
            <annotation-form-attribute-def
                name="Surname"
                multiple-values-allowed="false"
                required="false"
                immutable="false"
                type="text"
                large-text="false">
                <example use-as-default="false"/>
            </annotation-form-attribute-def>
        </annotation-form-definition>
    </annotation-form>
    <annotation-form name="Patient diagnostic data">
        <annotation-form-definition>
            <annotation-form-attribute-def
                name="diagnosis"
                multiple-values-allowed="false"
                required="true"
                immutable="false"
                type="numeric"
                is-integer="false"
                lower-bound="null"
                upper-bound="null">
                <description>
                    1=Control
2= Normal BMI
3= Low BMI
                </description>
                <example use-as-default="false"/>
            </annotation-form-attribute-def>
            <annotation-form-attribute-def
                name="status"
                multiple-values-allowed="false"
                required="true"
                immutable="false"
                type="numeric"
                is-integer="false"
                lower-bound="null"
                upper-bound="null">
                <description>
                    1= control
2= COPD
                </description>
                <example use-as-default="false"/>
            </annotation-form-attribute-def>
            <annotation-form-attribute-def
                name="GOLD"
                multiple-values-allowed="false"
                required="false"
                immutable="false"
                type="numeric"
                is-integer="false"
                lower-bound="null"
                upper-bound="null">
                <description>
                    Global initiative for chronic Obstructive Lung Disease index
-1= No EPOC (COPD)
1 = mild
2 = moderate
3= severe
4= very severe

                </description>
                <example use-as-default="false"/>
            </annotation-form-attribute-def>
            <annotation-form-attribute-def
                name="Smoking status"
                multiple-values-allowed="false"
                required="true"
                immutable="false"
                type="numeric"
                is-integer="false"
                lower-bound="null"
                upper-bound="null">
                <description>
                    1= yes
2= no
                </description>
                <example use-as-default="false"/>
            </annotation-form-attribute-def>
            <annotation-form-attribute-def
                name="Smoking age"
                multiple-values-allowed="false"
                required="false"
                immutable="false"
                type="numeric"
                is-integer="false"
                lower-bound="0.0"
                upper-bound="null">
                <description>
                    Age when smoking commenced
                </description>
                <example use-as-default="false"/>
            </annotation-form-attribute-def>
            <annotation-form-attribute-def
                name="Packs per year"
                multiple-values-allowed="false"
                required="false"
                immutable="false"
                type="numeric"
                is-integer="false"
                lower-bound="0.0"
                upper-bound="null">
                <description>
                    Packages of cigarettes smoked per year
                </description>
                <example use-as-default="false"/>
            </annotation-form-attribute-def>
            <annotation-form-attribute-def
                name="learning"
                multiple-values-allowed="false"
                required="false"
                immutable="false"
                type="numeric"
                is-integer="false"
                lower-bound="null"
                upper-bound="null">
                <description>
                    0=no
1=yes
                </description>
                <example use-as-default="false"/>
            </annotation-form-attribute-def>
        </annotation-form-definition>
    </annotation-form>
    <annotation-form name="Synonyms">
        <annotation-form-definition>
            <annotation-form-attribute-def
                name="Synonyms"
                multiple-values-allowed="true"
                required="false"
                immutable="false"
                type="text"
                large-text="false">
                <example use-as-default="false"/>
            </annotation-form-attribute-def>
        </annotation-form-definition>
    </annotation-form>
    <annotation-form name="Expression Analysis">
        <annotation-form-definition>
            <annotation-form-attribute-def
                name="Analysis type"
                multiple-values-allowed="false"
                required="false"
                immutable="false"
                type="text"
                large-text="false">
                <example use-as-default="false"/>
            </annotation-form-attribute-def>
            <annotation-form-attribute-def
                name="Fold change"
                multiple-values-allowed="false"
                required="false"
                immutable="false"
                type="numeric"
                is-integer="false"
                lower-bound="null"
                upper-bound="null">
                <example use-as-default="false"/>
            </annotation-form-attribute-def>
            <annotation-form-attribute-def
                name="False discovery rate"
                multiple-values-allowed="false"
                required="false"
                immutable="false"
                type="numeric"
                is-integer="false"
                lower-bound="null"
                upper-bound="null">
                <example use-as-default="false"/>
            </annotation-form-attribute-def>
            <annotation-form-attribute-def
                name="Permutations"
                multiple-values-allowed="false"
                required="false"
                immutable="false"
                type="numeric"
                is-integer="false"
                lower-bound="null"
                upper-bound="null">
                <example use-as-default="false"/>
            </annotation-form-attribute-def>
        </annotation-form-definition>
    </annotation-form>
    <annotation-form name="Experiment Information">
        <annotation-form-definition>
            <annotation-form-attribute-def
                name="Description"
                multiple-values-allowed="true"
                required="false"
                immutable="false"
                type="text"
                large-text="false">
                <example use-as-default="false"/>
            </annotation-form-attribute-def>
            <annotation-form-attribute-def
                name="Analysis"
                multiple-values-allowed="false"
                required="false"
                immutable="false"
                type="text"
                large-text="false">
                <example use-as-default="false"/>
            </annotation-form-attribute-def>
            <annotation-form-attribute-def
                name="raw data"
                multiple-values-allowed="false"
                required="false"
                immutable="false"
                type="file"
                file-type="raw">
                <description>
                    e.g. CEL file, NMR spectra
                </description>
                <example use-as-default="false"/>
            </annotation-form-attribute-def>
            <annotation-form-attribute-def
                name="cell type"
                multiple-values-allowed="false"
                required="false"
                immutable="false"
                type="text"
                large-text="false">
                <example use-as-default="false"/>
            </annotation-form-attribute-def>
            <annotation-form-attribute-def
                name="treatment"
                multiple-values-allowed="true"
                required="false"
                immutable="false"
                type="text"
                large-text="false">
                <example use-as-default="false"/>
            </annotation-form-attribute-def>
            <annotation-form-attribute-def
                name="source"
                multiple-values-allowed="false"
                required="false"
                immutable="false"
                type="text"
                large-text="false">
                <example use-as-default="false"/>
            </annotation-form-attribute-def>
            <annotation-form-attribute-def
                name="PubMed"
                multiple-values-allowed="false"
                required="false"
                immutable="false"
                type="url"
                url-place-holder="{VALUE}"
                url-pattern="http://www.ncbi.nlm.nih.gov/pubmed/{VALUE}">
                <description>
                    Reference to the article
                </description>
                <example use-as-default="false"/>
            </annotation-form-attribute-def>
            <annotation-form-attribute-def
                name="Experiment description file"
                multiple-values-allowed="false"
                required="false"
                immutable="false"
                type="file"
                file-type="text">
                <description>
                    File containing the description of the experiment (usually a doc file before having the final article publication)
                </description>
                <example use-as-default="false"/>
            </annotation-form-attribute-def>
        </annotation-form-definition>
    </annotation-form>
    <annotation-form name="Complex information">
        <annotation-form-definition>
            <description>
                <![CDATA[Information regarding protein Complexes as resembled in the "Complex" context]]>
            </description>
            <annotation-form-attribute-def
                name="Source"
                multiple-values-allowed="false"
                required="false"
                immutable="false"
                type="text"
                large-text="false">
                <example use-as-default="false"/>
            </annotation-form-attribute-def>
        </annotation-form-definition>
    </annotation-form>
    <annotation-form name="Version information">
        <annotation-form-definition>
            <annotation-form-attribute-def
                name="Source"
                multiple-values-allowed="false"
                required="false"
                immutable="false"
                type="text"
                large-text="false">
                <example use-as-default="false"/>
            </annotation-form-attribute-def>
            <annotation-form-attribute-def
                name="Current Version Number"
                multiple-values-allowed="false"
                required="false"
                immutable="false"
                type="numeric"
                is-integer="false"
                lower-bound="null"
                upper-bound="null">
                <example use-as-default="false"/>
            </annotation-form-attribute-def>
            <annotation-form-attribute-def
                name="Current Version date"
                multiple-values-allowed="false"
                required="false"
                immutable="false"
                type="date"
                lower-bound="null"
                upper-bound="null">
                <example use-as-default="false"/>
            </annotation-form-attribute-def>
            <annotation-form-attribute-def
                name="History Version Number"
                multiple-values-allowed="true"
                required="false"
                immutable="false"
                type="numeric"
                is-integer="false"
                lower-bound="null"
                upper-bound="null">
                <example use-as-default="false"/>
            </annotation-form-attribute-def>
            <annotation-form-attribute-def
                name="History Version Date"
                multiple-values-allowed="true"
                required="false"
                immutable="false"
                type="date"
                lower-bound="null"
                upper-bound="null">
                <example use-as-default="false"/>
            </annotation-form-attribute-def>
        </annotation-form-definition>
    </annotation-form>
    <annotation-form name="Disease Information">
        <annotation-form-definition>
            <annotation-form-attribute-def
                name="Synonyms"
                multiple-values-allowed="true"
                required="false"
                immutable="false"
                type="text"
                large-text="false">
                <example use-as-default="false"/>
            </annotation-form-attribute-def>
        </annotation-form-definition>
    </annotation-form>
    <annotation-form name="Cluster analysis">
        <annotation-form-definition>
            <description>
                Parameters for cluster analysis
            </description>
            <annotation-form-attribute-def
                name="Algorithm"
                multiple-values-allowed="false"
                required="true"
                immutable="false"
                type="thesaurus"
                sorted="false">
                <thesaurus>
                    <value>
                        k-means
                    </value>
                    <value>
                        som
                    </value>
                    <value>
                        pam
                    </value>
                </thesaurus>
                <description>
                    Algorithm to use
                </description>
                <example use-as-default="false"/>
            </annotation-form-attribute-def>
            <annotation-form-attribute-def
                name="Number of clusters"
                multiple-values-allowed="false"
                required="true"
                immutable="false"
                type="numeric"
                is-integer="true"
                lower-bound="1.0"
                upper-bound="100.0">
                <example use-as-default="false"/>
            </annotation-form-attribute-def>
            <annotation-form-attribute-def
                name="Probes (Objects)"
                multiple-values-allowed="true"
                required="false"
                immutable="false"
                type="text"
                large-text="false">
                <description>
                    query for probes
                </description>
                <example use-as-default="false"/>
            </annotation-form-attribute-def>
            <annotation-form-attribute-def
                name="View name"
                multiple-values-allowed="false"
                required="true"
                immutable="false"
                type="text"
                large-text="false">
                <example use-as-default="false"/>
            </annotation-form-attribute-def>
        </annotation-form-definition>
    </annotation-form>
    <annotation-form name="Data Normalization">
        <annotation-form-definition>
            <annotation-form-attribute-def
                name="Query (Object)"
                multiple-values-allowed="true"
                required="true"
                immutable="false"
                type="text"
                large-text="false">
                <example use-as-default="false"/>
            </annotation-form-attribute-def>
            <annotation-form-attribute-def
                name="View name"
                multiple-values-allowed="false"
                required="true"
                immutable="false"
                type="text"
                large-text="false">
                <example use-as-default="false"/>
            </annotation-form-attribute-def>
            <annotation-form-attribute-def
                name="Id column"
                multiple-values-allowed="false"
                required="false"
                immutable="false"
                type="text"
                large-text="false">
                <example use-as-default="false"/>
            </annotation-form-attribute-def>
        </annotation-form-definition>
    </annotation-form>
    <annotation-form name="PCA analysis result">
        <annotation-form-definition>
            <annotation-form-attribute-def
                name="Pathway"
                multiple-values-allowed="false"
                required="true"
                immutable="false"
                type="text"
                large-text="false">
                <example use-as-default="false"/>
            </annotation-form-attribute-def>
            <annotation-form-attribute-def
                name="Loading"
                multiple-values-allowed="false"
                required="true"
                immutable="false"
                type="numeric"
                is-integer="false"
                lower-bound="null"
                upper-bound="null">
                <example use-as-default="false"/>
            </annotation-form-attribute-def>
        </annotation-form-definition>
    </annotation-form>
    <annotation-form name="Differential Pathway Analysis">
        <annotation-form-definition>
            <annotation-form-attribute-def
                name="Probe List (Object)"
                multiple-values-allowed="false"
                required="false"
                immutable="false"
                type="text"
                large-text="false">
                <example use-as-default="false"/>
            </annotation-form-attribute-def>
            <annotation-form-attribute-def
                name="Probe Pathway Mapping View"
                multiple-values-allowed="false"
                required="false"
                immutable="false"
                type="text"
                large-text="false">
                <example use-as-default="false"/>
            </annotation-form-attribute-def>
        </annotation-form-definition>
    </annotation-form>
    <annotation-form name="Pathway PCA">
        <annotation-form-definition>
            <annotation-form-attribute-def
                name="Query (Object)"
                multiple-values-allowed="false"
                required="false"
                immutable="false"
                type="text"
                large-text="false">
                <example use-as-default="false"/>
            </annotation-form-attribute-def>
            <annotation-form-attribute-def
                name="View"
                multiple-values-allowed="false"
                required="false"
                immutable="false"
                type="text"
                large-text="false">
                <example use-as-default="false"/>
            </annotation-form-attribute-def>
        </annotation-form-definition>
    </annotation-form>
    <annotation-form name="Study information">
        <annotation-form-definition>
            <annotation-form-attribute-def
                name="Title"
                multiple-values-allowed="false"
                required="false"
                immutable="false"
                type="text"
                large-text="false">
                <example use-as-default="false"/>
            </annotation-form-attribute-def>
            <annotation-form-attribute-def
                name="Description"
                multiple-values-allowed="false"
                required="false"
                immutable="false"
                type="text"
                large-text="true">
                <example use-as-default="false"/>
            </annotation-form-attribute-def>
            <annotation-form-attribute-def
                name="Design"
                multiple-values-allowed="false"
                required="false"
                immutable="false"
                type="text"
                large-text="false">
                <example use-as-default="false"/>
            </annotation-form-attribute-def>
            <annotation-form-attribute-def
                name="Literature"
                multiple-values-allowed="true"
                required="false"
                immutable="false"
                type="url"
                url-place-holder="{VALUE}"
                url-pattern="http://www.ncbi.nlm.nih.gov/pubmed/{VALUE}">
                <example use-as-default="false"/>
            </annotation-form-attribute-def>
            <annotation-form-attribute-def
                name="Submission date"
                multiple-values-allowed="false"
                required="false"
                immutable="false"
                type="date"
                lower-bound="null"
                upper-bound="null">
                <example use-as-default="false"/>
            </annotation-form-attribute-def>
            <annotation-form-attribute-def
                name="Update date"
                multiple-values-allowed="false"
                required="false"
                immutable="false"
                type="date"
                lower-bound="null"
                upper-bound="null">
                <example use-as-default="false"/>
            </annotation-form-attribute-def>
            <annotation-form-attribute-def
                name="Supplementary file"
                multiple-values-allowed="true"
                required="false"
                immutable="false"
                type="url"
                url-place-holder="@"
                url-pattern="@">
                <example use-as-default="false"/>
            </annotation-form-attribute-def>
        </annotation-form-definition>
    </annotation-form>
    <annotation-form name="Study group information">
        <annotation-form-definition>
            <annotation-form-attribute-def
                name="Type"
                multiple-values-allowed="false"
                required="false"
                immutable="false"
                type="text"
                large-text="false">
                <example use-as-default="false"/>
            </annotation-form-attribute-def>
            <annotation-form-attribute-def
                name="value"
                multiple-values-allowed="false"
                required="false"
                immutable="false"
                type="text"
                large-text="false">
                <example use-as-default="false"/>
            </annotation-form-attribute-def>
        </annotation-form-definition>
    </annotation-form>
    <annotation-form name="Enzymatic activity">
        <annotation-form-definition>
            <annotation-form-attribute-def
                name="Enzymatic activity"
                multiple-values-allowed="false"
                required="true"
                immutable="false"
                type="numeric"
                is-integer="false"
                lower-bound="null"
                upper-bound="null">
                <example use-as-default="false"/>
            </annotation-form-attribute-def>
            <annotation-form-attribute-def
                name="unit"
                multiple-values-allowed="false"
                required="true"
                immutable="false"
                type="text"
                large-text="false">
                <example use-as-default="false"/>
            </annotation-form-attribute-def>
        </annotation-form-definition>
    </annotation-form>
    <annotation-form name="Strength">
        <annotation-form-definition>
            <description>
                Isometric Strength and Endurance measured
            </description>
            <annotation-form-attribute-def
                name="Isometric-BT-FFM"
                multiple-values-allowed="false"
                required="false"
                immutable="false"
                type="numeric"
                is-integer="false"
                lower-bound="null"
                upper-bound="null">
                <description>
                    isometric strength in kg - before training 
relative to fat free mass??
                </description>
                <example use-as-default="false"/>
            </annotation-form-attribute-def>
            <annotation-form-attribute-def
                name="Isometric-BT-FFMI"
                multiple-values-allowed="false"
                required="false"
                immutable="false"
                type="numeric"
                is-integer="false"
                lower-bound="null"
                upper-bound="null">
                <description>
                    Isometric strength in kg/m2before training 
relative to fat free mass index??
                </description>
                <example use-as-default="false"/>
            </annotation-form-attribute-def>
            <annotation-form-attribute-def
                name="Isometric-BT"
                multiple-values-allowed="false"
                required="false"
                immutable="false"
                type="numeric"
                is-integer="false"
                lower-bound="null"
                upper-bound="null">
                <description>
                    Isometric strength in Nm - before training
                </description>
                <example use-as-default="false"/>
            </annotation-form-attribute-def>
            <annotation-form-attribute-def
                name="Isometric-AT"
                multiple-values-allowed="false"
                required="false"
                immutable="false"
                type="numeric"
                is-integer="false"
                lower-bound="null"
                upper-bound="null">
                <description>
                    Isometric strength in Nm - after training
                </description>
                <example use-as-default="false"/>
            </annotation-form-attribute-def>
            <annotation-form-attribute-def
                name="Delta Isometric"
                multiple-values-allowed="false"
                required="false"
                immutable="false"
                type="numeric"
                is-integer="false"
                lower-bound="null"
                upper-bound="null">
                <description>
                    %
                </description>
                <example use-as-default="false"/>
            </annotation-form-attribute-def>
            <annotation-form-attribute-def
                name="Isokinetic - BT"
                multiple-values-allowed="false"
                required="false"
                immutable="false"
                type="numeric"
                is-integer="false"
                lower-bound="null"
                upper-bound="null">
                <description>
                    Isokinteic strength in Nm - before training
                </description>
                <example use-as-default="false"/>
            </annotation-form-attribute-def>
            <annotation-form-attribute-def
                name="Isokinetic-AT"
                multiple-values-allowed="false"
                required="false"
                immutable="false"
                type="numeric"
                is-integer="false"
                lower-bound="null"
                upper-bound="null">
                <description>
                    Isokinetic strength in Nm - after training
                </description>
                <example use-as-default="false"/>
            </annotation-form-attribute-def>
            <annotation-form-attribute-def
                name="Delta Isokinetic"
                multiple-values-allowed="false"
                required="false"
                immutable="false"
                type="numeric"
                is-integer="false"
                lower-bound="null"
                upper-bound="null">
                <description>
                    Difference before - after training in %
                </description>
                <example use-as-default="false"/>
            </annotation-form-attribute-def>
            <annotation-form-attribute-def
                name="Endurance-BT"
                multiple-values-allowed="false"
                required="false"
                immutable="false"
                type="numeric"
                is-integer="false"
                lower-bound="null"
                upper-bound="null">
                <description>
                    Endurance in Jules - before training
                </description>
                <example use-as-default="false"/>
            </annotation-form-attribute-def>
            <annotation-form-attribute-def
                name="Endurance-AT"
                multiple-values-allowed="false"
                required="false"
                immutable="false"
                type="numeric"
                is-integer="false"
                lower-bound="null"
                upper-bound="null">
                <description>
                    Endurance in Jules - after training
                </description>
                <example use-as-default="false"/>
            </annotation-form-attribute-def>
            <annotation-form-attribute-def
                name="Delta Endurance"
                multiple-values-allowed="false"
                required="false"
                immutable="false"
                type="numeric"
                is-integer="false"
                lower-bound="null"
                upper-bound="null">
                <description>
                    Delta Endurance before - after training in %
                </description>
                <example use-as-default="false"/>
            </annotation-form-attribute-def>
        </annotation-form-definition>
    </annotation-form>
    <annotation-form name="Protein RedOx markers">
        <annotation-form-definition>
            <description>
                Levels and activities of proteins indicative of physiological red-ox status
            </description>
            <annotation-form-attribute-def
                name="Hydroxinonenal-protein adducts BT"
                multiple-values-allowed="false"
                required="false"
                immutable="false"
                type="numeric"
                is-integer="false"
                lower-bound="null"
                upper-bound="null">
                <description>
                    Hydroxinonenal-protein activity in AU
(arbitrary units) - before training
                </description>
                <example use-as-default="false"/>
            </annotation-form-attribute-def>
            <annotation-form-attribute-def
                name="Hydroxinonenal-protein adducts AT"
                multiple-values-allowed="false"
                required="false"
                immutable="false"
                type="numeric"
                is-integer="false"
                lower-bound="null"
                upper-bound="null">
                <description>
                    Hydroxinonenal-protein activity in AU
(arbitrary units) - after training
                </description>
                <example use-as-default="false"/>
            </annotation-form-attribute-def>
            <annotation-form-attribute-def
                name="protein tyrosine nitration BT"
                multiple-values-allowed="false"
                required="false"
                immutable="false"
                type="numeric"
                is-integer="false"
                lower-bound="null"
                upper-bound="null">
                <description>
                    protein tyrosine nitration activity in AU
(arbitrary units) - before training
                </description>
                <example use-as-default="false"/>
            </annotation-form-attribute-def>
            <annotation-form-attribute-def
                name="protein tyrosine nitration AT"
                multiple-values-allowed="false"
                required="false"
                immutable="false"
                type="numeric"
                is-integer="false"
                lower-bound="null"
                upper-bound="null">
                <description>
                    protein tyrosine nitration activity in AU
(arbitrary units) - after training
                </description>
                <example use-as-default="false"/>
            </annotation-form-attribute-def>
            <annotation-form-attribute-def
                name="eNOS-BT"
                multiple-values-allowed="false"
                required="false"
                immutable="false"
                type="numeric"
                is-integer="false"
                lower-bound="null"
                upper-bound="null">
                <description>
                    endotelial nitric oxide synthase activity in AU
(arbitrary units) - before training
                </description>
                <example use-as-default="false"/>
            </annotation-form-attribute-def>
            <annotation-form-attribute-def
                name="eNOS-AT"
                multiple-values-allowed="false"
                required="false"
                immutable="false"
                type="numeric"
                is-integer="false"
                lower-bound="null"
                upper-bound="null">
                <description>
                    endotelial nitric oxide synthase activity in AU
(arbitrary units) - after training
                </description>
                <example use-as-default="false"/>
            </annotation-form-attribute-def>
            <annotation-form-attribute-def
                name="nNOS-BT"
                multiple-values-allowed="false"
                required="false"
                immutable="false"
                type="numeric"
                is-integer="false"
                lower-bound="null"
                upper-bound="null">
                <description>
                    nitric nitric oxide synthase activity in AU
(arbitrary units) - before training
                </description>
                <example use-as-default="false"/>
            </annotation-form-attribute-def>
            <annotation-form-attribute-def
                name="nNOS-AT"
                multiple-values-allowed="false"
                required="false"
                immutable="false"
                type="numeric"
                is-integer="false"
                lower-bound="null"
                upper-bound="null">
                <description>
                    nitric nitric oxide synthase activity in AU
(arbitrary units) - after training
                </description>
                <example use-as-default="false"/>
            </annotation-form-attribute-def>
            <annotation-form-attribute-def
                name="iNOS-BT"
                multiple-values-allowed="false"
                required="false"
                immutable="false"
                type="numeric"
                is-integer="false"
                lower-bound="null"
                upper-bound="null">
                <description>
                    inducible nitric oxide synthase activity in AU
(arbitrary units) - before training
                </description>
                <example use-as-default="false"/>
            </annotation-form-attribute-def>
            <annotation-form-attribute-def
                name="iNOS-AT"
                multiple-values-allowed="false"
                required="false"
                immutable="false"
                type="numeric"
                is-integer="false"
                lower-bound="null"
                upper-bound="null">
                <description>
                    inducible nitric oxide synthase activity in AU
(arbitrary units) - after training
                </description>
                <example use-as-default="false"/>
            </annotation-form-attribute-def>
            <annotation-form-attribute-def
                name="Mn-SOD-BT"
                multiple-values-allowed="false"
                required="false"
                immutable="false"
                type="numeric"
                is-integer="false"
                lower-bound="null"
                upper-bound="null">
                <description>
                    superoxid-dismutase-expression in U/mg
 - before training
                </description>
                <example use-as-default="false"/>
            </annotation-form-attribute-def>
            <annotation-form-attribute-def
                name="Mn-SOD-AT"
                multiple-values-allowed="false"
                required="false"
                immutable="false"
                type="numeric"
                is-integer="false"
                lower-bound="null"
                upper-bound="null">
                <description>
                    superoxid-dismutase-expression in U/mg
 - after training
                </description>
                <example use-as-default="false"/>
            </annotation-form-attribute-def>
            <annotation-form-attribute-def
                name="SODactivity-BT"
                multiple-values-allowed="false"
                required="false"
                immutable="false"
                type="numeric"
                is-integer="false"
                lower-bound="null"
                upper-bound="null">
                <description>
                    superoxid-dismutase activity in U/mg
 - before training
                </description>
                <example use-as-default="false"/>
            </annotation-form-attribute-def>
            <annotation-form-attribute-def
                name="SODactivity-AT"
                multiple-values-allowed="false"
                required="false"
                immutable="false"
                type="numeric"
                is-integer="false"
                lower-bound="null"
                upper-bound="null">
                <description>
                    superoxid-dismutase activity in U/mg
 - after training
                </description>
                <example use-as-default="false"/>
            </annotation-form-attribute-def>
            <annotation-form-attribute-def
                name="Catalase expression - BT"
                multiple-values-allowed="false"
                required="false"
                immutable="false"
                type="numeric"
                is-integer="false"
                lower-bound="null"
                upper-bound="null">
                <description>
                    Catalase expression in nmol/min/ml/mg - 
before training
                </description>
                <example use-as-default="false"/>
            </annotation-form-attribute-def>
            <annotation-form-attribute-def
                name="Catalase expression - AT"
                multiple-values-allowed="false"
                required="false"
                immutable="false"
                type="numeric"
                is-integer="false"
                lower-bound="null"
                upper-bound="null">
                <description>
                    Catalase expression in nmol/min/ml/mg - 
after training
                </description>
                <example use-as-default="false"/>
            </annotation-form-attribute-def>
            <annotation-form-attribute-def
                name="Catalase activity - BT"
                multiple-values-allowed="false"
                required="false"
                immutable="false"
                type="numeric"
                is-integer="false"
                lower-bound="null"
                upper-bound="null">
                <description>
                    Catalase activity in nmol/min/ml/mg - before
trainin
                </description>
                <example use-as-default="false"/>
            </annotation-form-attribute-def>
            <annotation-form-attribute-def
                name="Catalase activity - AT"
                multiple-values-allowed="false"
                required="false"
                immutable="false"
                type="numeric"
                is-integer="false"
                lower-bound="null"
                upper-bound="null">
                <description>
                    Catalase activity in nmol/min/ml/mg - after
trainin
                </description>
                <example use-as-default="false"/>
            </annotation-form-attribute-def>
            <annotation-form-attribute-def
                name="protein carbonylation - BT"
                multiple-values-allowed="false"
                required="false"
                immutable="false"
                type="numeric"
                is-integer="false"
                lower-bound="null"
                upper-bound="null">
                <description>
                    protein carbonylation in nmol/min/ml/mg - 
before training
                </description>
                <example use-as-default="false"/>
            </annotation-form-attribute-def>
            <annotation-form-attribute-def
                name="protein carbonylation - AT"
                multiple-values-allowed="false"
                required="false"
                immutable="false"
                type="numeric"
                is-integer="false"
                lower-bound="null"
                upper-bound="null">
                <description>
                    protein carbonylation in AU (arbitrary units)
- after training
                </description>
                <example use-as-default="false"/>
            </annotation-form-attribute-def>
        </annotation-form-definition>
    </annotation-form>
    <annotation-form name="Relation type">
        <annotation-form-definition>
            <description>
                <![CDATA[Describes the type of a Relation between 2 objects e.g. "supresses", Strength of effect 5 (strong)]]>
            </description>
            <annotation-form-attribute-def
                name="Interaction type (by Ontology)"
                multiple-values-allowed="true"
                required="false"
                immutable="false"
                type="ontology"
                ontology-name="GO">
                <example use-as-default="false"/>
            </annotation-form-attribute-def>
            <annotation-form-attribute-def
                name="Classification type (by Thesaurus)"
                multiple-values-allowed="true"
                required="false"
                immutable="false"
                type="thesaurus"
                sorted="false">
                <thesaurus>
                    <value>
                        hasPart
                    </value>
                    <value>
                        isVersionOf
                    </value>
                    <value>
                        encodes
                    </value>
                    <value>
                        hasVersion
                    </value>
                    <value>
                        is
                    </value>
                    <value>
                        isDescribedBy
                    </value>
                    <value>
                        isHomologTo
                    </value>
                </thesaurus>
                <example use-as-default="false"/>
            </annotation-form-attribute-def>
            <annotation-form-attribute-def
                name="Strength"
                multiple-values-allowed="false"
                required="false"
                immutable="false"
                type="numeric"
                is-integer="true"
                lower-bound="1.0"
                upper-bound="5.0">
                <description>
                    Describes the strength of the Relation from 
1 (weak effect) to 5 (strong effect)
                </description>
                <example use-as-default="false"/>
            </annotation-form-attribute-def>
        </annotation-form-definition>
    </annotation-form>
    <annotation-form name="Chip Platform">
        <annotation-form-definition>
            <annotation-form-attribute-def
                name="Provider"
                multiple-values-allowed="false"
                required="false"
                immutable="false"
                type="text"
                large-text="false">
                <example use-as-default="false"/>
            </annotation-form-attribute-def>
            <annotation-form-attribute-def
                name="Technology"
                multiple-values-allowed="false"
                required="false"
                immutable="false"
                type="text"
                large-text="false">
                <example use-as-default="false"/>
            </annotation-form-attribute-def>
            <annotation-form-attribute-def
                name="Protocol"
                multiple-values-allowed="false"
                required="false"
                immutable="false"
                type="text"
                large-text="false">
                <example use-as-default="false"/>
            </annotation-form-attribute-def>
            <annotation-form-attribute-def
                name="Probes"
                multiple-values-allowed="false"
                required="false"
                immutable="false"
                type="numeric"
                is-integer="true"
                lower-bound="null"
                upper-bound="null">
                <example use-as-default="false"/>
            </annotation-form-attribute-def>
            <annotation-form-attribute-def
                name="Update date"
                multiple-values-allowed="false"
                required="false"
                immutable="false"
                type="date"
                lower-bound="null"
                upper-bound="null">
                <example use-as-default="false"/>
            </annotation-form-attribute-def>
            <annotation-form-attribute-def
                name="Supplementary file"
                multiple-values-allowed="true"
                required="false"
                immutable="false"
                type="url"
                url-place-holder="@"
                url-pattern="@">
                <example use-as-default="false"/>
            </annotation-form-attribute-def>
            <annotation-form-attribute-def
                name="CDF mapping file"
                multiple-values-allowed="false"
                required="false"
                immutable="false"
                type="file"
                file-type="raw">
                <description>
                    Mapping between Probes and columns/rows
in CEL raw data files
                </description>
                <example use-as-default="false"/>
            </annotation-form-attribute-def>
        </annotation-form-definition>
    </annotation-form>
    <annotation-form name="Expression Experiment">
        <annotation-form-definition>
            <annotation-form-attribute-def
                name="Analysis"
                multiple-values-allowed="false"
                required="false"
                immutable="false"
                type="text"
                large-text="false">
                <example use-as-default="false"/>
            </annotation-form-attribute-def>
            <annotation-form-attribute-def
                name="Channel count"
                multiple-values-allowed="false"
                required="false"
                immutable="false"
                type="numeric"
                is-integer="true"
                lower-bound="null"
                upper-bound="null">
                <example use-as-default="false"/>
            </annotation-form-attribute-def>
            <annotation-form-attribute-def
                name="Value type"
                multiple-values-allowed="false"
                required="false"
                immutable="false"
                type="thesaurus"
                sorted="false">
                <thesaurus>
                    <value>
                        count
                    </value>
                    <value>
                        transformed count
                    </value>
                    <value>
                        log ratio
                    </value>
                    <value>
                        log2 ratio
                    </value>
                    <value>
                        log10 ratio
                    </value>
                </thesaurus>
                <example use-as-default="false"/>
            </annotation-form-attribute-def>
            <annotation-form-attribute-def
                name="Value description"
                multiple-values-allowed="false"
                required="false"
                immutable="false"
                type="text"
                large-text="false">
                <example use-as-default="false"/>
            </annotation-form-attribute-def>
            <annotation-form-attribute-def
                name="Raw data"
                multiple-values-allowed="false"
                required="false"
                immutable="false"
                type="file"
                file-type="raw">
                <description>
                    e.g. CEL file
                </description>
                <example use-as-default="false"/>
            </annotation-form-attribute-def>
            <annotation-form-attribute-def
                name="Supplementary file"
                multiple-values-allowed="true"
                required="false"
                immutable="false"
                type="url"
                url-place-holder="@"
                url-pattern="@">
                <description>
                    File URLs containing supplementary data.
                </description>
                <example use-as-default="false"/>
            </annotation-form-attribute-def>
            <annotation-form-attribute-def
                name="Source"
                multiple-values-allowed="true"
                required="false"
                immutable="false"
                type="text"
                large-text="false">
                <example use-as-default="false"/>
            </annotation-form-attribute-def>
            <annotation-form-attribute-def
                name="Treatment"
                multiple-values-allowed="true"
                required="false"
                immutable="false"
                type="text"
                large-text="false">
                <example use-as-default="false"/>
            </annotation-form-attribute-def>
            <annotation-form-attribute-def
                name="Loaded"
                multiple-values-allowed="false"
                required="false"
                immutable="false"
                type="thesaurus"
                sorted="false">
                <thesaurus>
                    <value>
                        yes
                    </value>
                    <value>
                        no
                    </value>
                    <value>
                        partially
                    </value>
                </thesaurus>
                <description>
                    Experimental data is loaded.
                </description>
                <example use-as-default="false"/>
            </annotation-form-attribute-def>
        </annotation-form-definition>
    </annotation-form>
    <annotation-form name="Miriam Reference">
        <annotation-form-definition>
            <annotation-form-attribute-def
                name="Resource"
                multiple-values-allowed="false"
                required="false"
                immutable="false"
                type="text"
                large-text="false">
                <example use-as-default="false"/>
            </annotation-form-attribute-def>
            <annotation-form-attribute-def
                name="Type"
                multiple-values-allowed="false"
                required="false"
                immutable="false"
                type="text"
                large-text="false">
                <example use-as-default="false"/>
            </annotation-form-attribute-def>
        </annotation-form-definition>
    </annotation-form>
    <annotation-form name="Miriam Target">
        <annotation-form-definition>
            <description>
                Resolved Miriam Entry
            </description>
            <annotation-form-attribute-def
                name="Target Class"
                multiple-values-allowed="false"
                required="false"
                immutable="false"
                type="text"
                large-text="false">
                <example use-as-default="false"/>
            </annotation-form-attribute-def>
            <annotation-form-attribute-def
                name="Target Type"
                multiple-values-allowed="false"
                required="false"
                immutable="false"
                type="text"
                large-text="false">
                <example use-as-default="false"/>
            </annotation-form-attribute-def>
            <annotation-form-attribute-def
                name="Name"
                multiple-values-allowed="false"
                required="false"
                immutable="false"
                type="text"
                large-text="false">
                <example use-as-default="false"/>
            </annotation-form-attribute-def>
            <annotation-form-attribute-def
                name="Resource"
                multiple-values-allowed="false"
                required="false"
                immutable="false"
                type="text"
                large-text="false">
                <example use-as-default="false"/>
            </annotation-form-attribute-def>
            <annotation-form-attribute-def
                name="Type"
                multiple-values-allowed="false"
                required="false"
                immutable="false"
                type="text"
                large-text="false">
                <example use-as-default="false"/>
            </annotation-form-attribute-def>
        </annotation-form-definition>
    </annotation-form>
    <annotation-form name="SBML Compartement">
        <annotation-form-definition>
            <description>
                Annotation for SBML Compartement, v(0.1)
            </description>
            <annotation-form-attribute-def
                name="Id"
                multiple-values-allowed="false"
                required="false"
                immutable="false"
                type="text"
                large-text="false">
                <example use-as-default="false"/>
            </annotation-form-attribute-def>
            <annotation-form-attribute-def
                name="Name"
                multiple-values-allowed="false"
                required="false"
                immutable="false"
                type="text"
                large-text="false">
                <example use-as-default="false"/>
            </annotation-form-attribute-def>
            <annotation-form-attribute-def
                name="Model Name"
                multiple-values-allowed="false"
                required="false"
                immutable="false"
                type="text"
                large-text="false">
                <example use-as-default="false"/>
            </annotation-form-attribute-def>
            <annotation-form-attribute-def
                name="Note"
                multiple-values-allowed="false"
                required="false"
                immutable="false"
                type="text"
                large-text="true">
                <example use-as-default="false"/>
            </annotation-form-attribute-def>
            <annotation-form-attribute-def
                name="Meta Id"
                multiple-values-allowed="false"
                required="false"
                immutable="false"
                type="text"
                large-text="false">
                <example use-as-default="false"/>
            </annotation-form-attribute-def>
            <annotation-form-attribute-def
                name="SBO ID"
                multiple-values-allowed="false"
                required="false"
                immutable="false"
                type="text"
                large-text="false">
                <example use-as-default="false"/>
            </annotation-form-attribute-def>
            <annotation-form-attribute-def
                name="SBML Annotation"
                multiple-values-allowed="false"
                required="false"
                immutable="false"
                type="text"
                large-text="true">
                <example use-as-default="false"/>
            </annotation-form-attribute-def>
            <annotation-form-attribute-def
                name="Compartement Type"
                multiple-values-allowed="false"
                required="false"
                immutable="false"
                type="text"
                large-text="false">
                <example use-as-default="false"/>
            </annotation-form-attribute-def>
            <annotation-form-attribute-def
                name="Spacial Dimensions"
                multiple-values-allowed="false"
                required="false"
                immutable="false"
                type="numeric"
                is-integer="true"
                lower-bound="null"
                upper-bound="null">
                <example use-as-default="false"/>
            </annotation-form-attribute-def>
            <annotation-form-attribute-def
                name="Size"
                multiple-values-allowed="false"
                required="false"
                immutable="false"
                type="numeric"
                is-integer="false"
                lower-bound="null"
                upper-bound="null">
                <example use-as-default="false"/>
            </annotation-form-attribute-def>
            <annotation-form-attribute-def
                name="Units"
                multiple-values-allowed="false"
                required="false"
                immutable="false"
                type="text"
                large-text="false">
                <example use-as-default="false"/>
            </annotation-form-attribute-def>
            <annotation-form-attribute-def
                name="Outside"
                multiple-values-allowed="false"
                required="false"
                immutable="false"
                type="text"
                large-text="false">
                <example use-as-default="false"/>
            </annotation-form-attribute-def>
            <annotation-form-attribute-def
                name="Constant"
                multiple-values-allowed="false"
                required="false"
                immutable="false"
                type="thesaurus"
                sorted="false">
                <thesaurus>
                    <value>
                        false
                    </value>
                    <value>
                        true
                    </value>
                </thesaurus>
                <example use-as-default="false"/>
            </annotation-form-attribute-def>
            <annotation-form-attribute-def
                name="Miriam References"
                multiple-values-allowed="true"
                required="false"
                immutable="false"
                type="nested-annotation"
                nested-form-name="Miriam Reference">
                <example use-as-default="false"/>
            </annotation-form-attribute-def>
            <annotation-form-attribute-def
                name="Miriam Targets"
                multiple-values-allowed="true"
                required="false"
                immutable="false"
                type="nested-annotation"
                nested-form-name="Miriam Target">
                <example use-as-default="false"/>
            </annotation-form-attribute-def>
        </annotation-form-definition>
    </annotation-form>
    <annotation-form name="SBML Species">
        <annotation-form-definition>
            <description>
                Annotation for SBML Species, v(0.1)
            </description>
            <annotation-form-attribute-def
                name="Id"
                multiple-values-allowed="false"
                required="false"
                immutable="false"
                type="text"
                large-text="false">
                <example use-as-default="false"/>
            </annotation-form-attribute-def>
            <annotation-form-attribute-def
                name="Name"
                multiple-values-allowed="false"
                required="false"
                immutable="false"
                type="text"
                large-text="false">
                <example use-as-default="false"/>
            </annotation-form-attribute-def>
            <annotation-form-attribute-def
                name="Model Name"
                multiple-values-allowed="false"
                required="false"
                immutable="false"
                type="text"
                large-text="false">
                <example use-as-default="false"/>
            </annotation-form-attribute-def>
            <annotation-form-attribute-def
                name="Note"
                multiple-values-allowed="false"
                required="false"
                immutable="false"
                type="text"
                large-text="true">
                <example use-as-default="false"/>
            </annotation-form-attribute-def>
            <annotation-form-attribute-def
                name="Meta Id"
                multiple-values-allowed="false"
                required="false"
                immutable="false"
                type="text"
                large-text="false">
                <example use-as-default="false"/>
            </annotation-form-attribute-def>
            <annotation-form-attribute-def
                name="SBO ID"
                multiple-values-allowed="false"
                required="false"
                immutable="false"
                type="text"
                large-text="false">
                <example use-as-default="false"/>
            </annotation-form-attribute-def>
            <annotation-form-attribute-def
                name="SBML Annotation"
                multiple-values-allowed="false"
                required="false"
                immutable="false"
                type="text"
                large-text="true">
                <example use-as-default="false"/>
            </annotation-form-attribute-def>
            <annotation-form-attribute-def
                name="Compartement"
                multiple-values-allowed="false"
                required="false"
                immutable="false"
                type="text"
                large-text="false">
                <example use-as-default="false"/>
            </annotation-form-attribute-def>
            <annotation-form-attribute-def
                name="initial Amount"
                multiple-values-allowed="false"
                required="false"
                immutable="false"
                type="numeric"
                is-integer="false"
                lower-bound="null"
                upper-bound="null">
                <example use-as-default="false"/>
            </annotation-form-attribute-def>
            <annotation-form-attribute-def
                name="initial Concentration"
                multiple-values-allowed="false"
                required="false"
                immutable="false"
                type="numeric"
                is-integer="false"
                lower-bound="null"
                upper-bound="null">
                <example use-as-default="false"/>
            </annotation-form-attribute-def>
            <annotation-form-attribute-def
                name="Substance Units"
                multiple-values-allowed="false"
                required="false"
                immutable="false"
                type="text"
                large-text="false">
                <example use-as-default="false"/>
            </annotation-form-attribute-def>
            <annotation-form-attribute-def
                name="Spatial Size Units"
                multiple-values-allowed="false"
                required="false"
                immutable="false"
                type="text"
                large-text="false">
                <example use-as-default="false"/>
            </annotation-form-attribute-def>
            <annotation-form-attribute-def
                name="Has Only Substance Units"
                multiple-values-allowed="false"
                required="false"
                immutable="false"
                type="text"
                large-text="false">
                <example use-as-default="false"/>
            </annotation-form-attribute-def>
            <annotation-form-attribute-def
                name="Boundary Condition"
                multiple-values-allowed="false"
                required="false"
                immutable="false"
                type="thesaurus"
                sorted="false">
                <thesaurus>
                    <value>
                        false
                    </value>
                    <value>
                        true
                    </value>
                </thesaurus>
                <example use-as-default="false"/>
            </annotation-form-attribute-def>
            <annotation-form-attribute-def
                name="Species Type"
                multiple-values-allowed="false"
                required="false"
                immutable="false"
                type="text"
                large-text="false">
                <example use-as-default="false"/>
            </annotation-form-attribute-def>
            <annotation-form-attribute-def
                name="Charge"
                multiple-values-allowed="false"
                required="false"
                immutable="false"
                type="numeric"
                is-integer="true"
                lower-bound="null"
                upper-bound="null">
                <example use-as-default="false"/>
            </annotation-form-attribute-def>
            <annotation-form-attribute-def
                name="Constant"
                multiple-values-allowed="false"
                required="false"
                immutable="false"
                type="thesaurus"
                sorted="false">
                <thesaurus>
                    <value>
                        false
                    </value>
                    <value>
                        true
                    </value>
                </thesaurus>
                <example use-as-default="false"/>
            </annotation-form-attribute-def>
            <annotation-form-attribute-def
                name="Miriam References"
                multiple-values-allowed="true"
                required="false"
                immutable="false"
                type="nested-annotation"
                nested-form-name="Miriam Reference">
                <example use-as-default="false"/>
            </annotation-form-attribute-def>
            <annotation-form-attribute-def
                name="Miriam Targets"
                multiple-values-allowed="true"
                required="false"
                immutable="false"
                type="nested-annotation"
                nested-form-name="Miriam Target">
                <example use-as-default="false"/>
            </annotation-form-attribute-def>
        </annotation-form-definition>
    </annotation-form>
    <annotation-form name="SBML Reaction">
        <annotation-form-definition>
            <description>
                Annotation for SBML Reaction , v(0.1)
            </description>
            <annotation-form-attribute-def
                name="Id"
                multiple-values-allowed="false"
                required="false"
                immutable="false"
                type="text"
                large-text="false">
                <example use-as-default="false"/>
            </annotation-form-attribute-def>
            <annotation-form-attribute-def
                name="Name"
                multiple-values-allowed="false"
                required="false"
                immutable="false"
                type="text"
                large-text="false">
                <example use-as-default="false"/>
            </annotation-form-attribute-def>
            <annotation-form-attribute-def
                name="Model Name"
                multiple-values-allowed="false"
                required="false"
                immutable="false"
                type="text"
                large-text="false">
                <example use-as-default="false"/>
            </annotation-form-attribute-def>
            <annotation-form-attribute-def
                name="Note"
                multiple-values-allowed="false"
                required="false"
                immutable="false"
                type="text"
                large-text="true">
                <example use-as-default="false"/>
            </annotation-form-attribute-def>
            <annotation-form-attribute-def
                name="Meta Id"
                multiple-values-allowed="false"
                required="false"
                immutable="false"
                type="text"
                large-text="false">
                <example use-as-default="false"/>
            </annotation-form-attribute-def>
            <annotation-form-attribute-def
                name="SBO ID"
                multiple-values-allowed="false"
                required="false"
                immutable="false"
                type="text"
                large-text="false">
                <example use-as-default="false"/>
            </annotation-form-attribute-def>
            <annotation-form-attribute-def
                name="SBML Annotation"
                multiple-values-allowed="false"
                required="false"
                immutable="false"
                type="text"
                large-text="true">
                <example use-as-default="false"/>
            </annotation-form-attribute-def>
            <annotation-form-attribute-def
                name="fast"
                multiple-values-allowed="false"
                required="false"
                immutable="false"
                type="thesaurus"
                sorted="false">
                <thesaurus>
                    <value>
                        false
                    </value>
                    <value>
                        true
                    </value>
                </thesaurus>
                <example use-as-default="false"/>
            </annotation-form-attribute-def>
            <annotation-form-attribute-def
                name="reversible"
                multiple-values-allowed="false"
                required="false"
                immutable="false"
                type="thesaurus"
                sorted="false">
                <thesaurus>
                    <value>
                        false
                    </value>
                    <value>
                        true
                    </value>
                </thesaurus>
                <example use-as-default="false"/>
            </annotation-form-attribute-def>
            <annotation-form-attribute-def
                name="Kinetic Law"
                multiple-values-allowed="false"
                required="false"
                immutable="false"
                type="text"
                large-text="true">
                <example use-as-default="false"/>
            </annotation-form-attribute-def>
            <annotation-form-attribute-def
                name="Miriam References"
                multiple-values-allowed="true"
                required="false"
                immutable="false"
                type="nested-annotation"
                nested-form-name="Miriam Reference">
                <example use-as-default="false"/>
            </annotation-form-attribute-def>
            <annotation-form-attribute-def
                name="Miriam Targets"
                multiple-values-allowed="true"
                required="false"
                immutable="false"
                type="nested-annotation"
                nested-form-name="Miriam Target">
                <example use-as-default="false"/>
            </annotation-form-attribute-def>
        </annotation-form-definition>
    </annotation-form>
    <annotation-form name="SBML Model">
        <annotation-form-definition>
            <description>
                Annotation for SBML Model, v(0.1)
            </description>
            <annotation-form-attribute-def
                name="Id"
                multiple-values-allowed="false"
                required="false"
                immutable="false"
                type="text"
                large-text="false">
                <example use-as-default="false"/>
            </annotation-form-attribute-def>
            <annotation-form-attribute-def
                name="Name"
                multiple-values-allowed="false"
                required="false"
                immutable="false"
                type="text"
                large-text="false">
                <example use-as-default="false"/>
            </annotation-form-attribute-def>
            <annotation-form-attribute-def
                name="Model Name"
                multiple-values-allowed="false"
                required="false"
                immutable="false"
                type="text"
                large-text="false">
                <example use-as-default="false"/>
            </annotation-form-attribute-def>
            <annotation-form-attribute-def
                name="Note"
                multiple-values-allowed="false"
                required="false"
                immutable="false"
                type="text"
                large-text="true">
                <example use-as-default="false"/>
            </annotation-form-attribute-def>
            <annotation-form-attribute-def
                name="Meta Id"
                multiple-values-allowed="false"
                required="false"
                immutable="false"
                type="text"
                large-text="false">
                <example use-as-default="false"/>
            </annotation-form-attribute-def>
            <annotation-form-attribute-def
                name="SBO ID"
                multiple-values-allowed="false"
                required="false"
                immutable="false"
                type="text"
                large-text="false">
                <example use-as-default="false"/>
            </annotation-form-attribute-def>
            <annotation-form-attribute-def
                name="SBML Annotation"
                multiple-values-allowed="false"
                required="false"
                immutable="false"
                type="text"
                large-text="true">
                <example use-as-default="false"/>
            </annotation-form-attribute-def>
            <annotation-form-attribute-def
                name="Version"
                multiple-values-allowed="false"
                required="false"
                immutable="false"
                type="numeric"
                is-integer="true"
                lower-bound="null"
                upper-bound="null">
                <example use-as-default="false"/>
            </annotation-form-attribute-def>
            <annotation-form-attribute-def
                name="Level"
                multiple-values-allowed="false"
                required="false"
                immutable="false"
                type="numeric"
                is-integer="true"
                lower-bound="null"
                upper-bound="null">
                <example use-as-default="false"/>
            </annotation-form-attribute-def>
            <annotation-form-attribute-def
                name="Model"
                multiple-values-allowed="false"
                required="false"
                immutable="false"
                type="text"
                large-text="true">
                <example use-as-default="false"/>
            </annotation-form-attribute-def>
            <annotation-form-attribute-def
                name="Functions"
                multiple-values-allowed="false"
                required="false"
                immutable="false"
                type="text"
                large-text="true">
                <example use-as-default="false"/>
            </annotation-form-attribute-def>
            <annotation-form-attribute-def
                name="Units"
                multiple-values-allowed="false"
                required="false"
                immutable="false"
                type="text"
                large-text="true">
                <example use-as-default="false"/>
            </annotation-form-attribute-def>
            <annotation-form-attribute-def
                name="Compartement Types"
                multiple-values-allowed="false"
                required="false"
                immutable="false"
                type="text"
                large-text="true">
                <example use-as-default="false"/>
            </annotation-form-attribute-def>
            <annotation-form-attribute-def
                name="Species Types"
                multiple-values-allowed="false"
                required="false"
                immutable="false"
                type="text"
                large-text="true">
                <example use-as-default="false"/>
            </annotation-form-attribute-def>
            <annotation-form-attribute-def
                name="Parameters"
                multiple-values-allowed="false"
                required="false"
                immutable="false"
                type="text"
                large-text="true">
                <example use-as-default="false"/>
            </annotation-form-attribute-def>
            <annotation-form-attribute-def
                name="Intial Assignments"
                multiple-values-allowed="false"
                required="false"
                immutable="false"
                type="text"
                large-text="true">
                <example use-as-default="false"/>
            </annotation-form-attribute-def>
            <annotation-form-attribute-def
                name="Rules"
                multiple-values-allowed="false"
                required="false"
                immutable="false"
                type="text"
                large-text="true">
                <example use-as-default="false"/>
            </annotation-form-attribute-def>
            <annotation-form-attribute-def
                name="Constraints"
                multiple-values-allowed="false"
                required="false"
                immutable="false"
                type="text"
                large-text="true">
                <example use-as-default="false"/>
            </annotation-form-attribute-def>
            <annotation-form-attribute-def
                name="Events"
                multiple-values-allowed="false"
                required="false"
                immutable="false"
                type="text"
                large-text="true">
                <example use-as-default="false"/>
            </annotation-form-attribute-def>
            <annotation-form-attribute-def
                name="Miriam References"
                multiple-values-allowed="true"
                required="false"
                immutable="false"
                type="nested-annotation"
                nested-form-name="Miriam Reference">
                <example use-as-default="false"/>
            </annotation-form-attribute-def>
            <annotation-form-attribute-def
                name="Miriam Targets"
                multiple-values-allowed="true"
                required="false"
                immutable="false"
                type="nested-annotation"
                nested-form-name="Miriam Target">
                <example use-as-default="false"/>
            </annotation-form-attribute-def>
        </annotation-form-definition>
    </annotation-form>
    <annotation-form name="Overrepresentation">
        <annotation-form-definition>
            <annotation-form-attribute-def
                name="All (Objects)"
                multiple-values-allowed="false"
                required="false"
                immutable="false"
                type="text"
                large-text="false">
                <description>
                    Smart folder containing all objects.
                </description>
                <example use-as-default="false"/>
            </annotation-form-attribute-def>
            <annotation-form-attribute-def
                name="Selected (Objects)"
                multiple-values-allowed="false"
                required="false"
                immutable="false"
                type="text"
                large-text="false">
                <description>
                    Smart folder containing a subset of the previous folder to be checked for overrepresentation.
                </description>
                <example use-as-default="false"/>
            </annotation-form-attribute-def>
            <annotation-form-attribute-def
                name="View"
                multiple-values-allowed="false"
                required="false"
                immutable="false"
                type="text"
                large-text="false">
                <description>
                    View containing the attribute to be checked.
                </description>
                <example use-as-default="false"/>
            </annotation-form-attribute-def>
            <annotation-form-attribute-def
                name="Column"
                multiple-values-allowed="false"
                required="false"
                immutable="false"
                type="text"
                large-text="false">
                <description>
                    View column name containing the attribute to be checked.
                </description>
                <example use-as-default="false"/>
            </annotation-form-attribute-def>
            <annotation-form-attribute-def
                name="Score column"
                multiple-values-allowed="false"
                required="false"
                immutable="false"
                type="text"
                large-text="false">
                <example use-as-default="false"/>
            </annotation-form-attribute-def>
            <annotation-form-attribute-def
                name="Test method"
                multiple-values-allowed="false"
                required="true"
                immutable="false"
                type="thesaurus"
                sorted="false">
                <thesaurus>
                    <value>
                        Fisher exact test
                    </value>
                    <value>
                        Kolmogorov-Smirnov
                    </value>
                    <value>
                        t-test
                    </value>
                </thesaurus>
                <description>
                    Algorithm for testing.
                </description>
                <example use-as-default="false"/>
            </annotation-form-attribute-def>
        </annotation-form-definition>
    </annotation-form>
    <biors-databank
        name="EntrezGene"
        biors-name="EntrezGene"
        biors-connection="Default connection">
        <description>
            Entrez Gene is a searchable database of genes, from RefSeq genomes, and defined by sequence and/or located in the NCBI Map Viewer
        </description>
        <biors-databank-attribute
            name="_ID_"
            biors-element-name="_ID_"
            type="text"/>
        <biors-databank-attribute
            name="AllText"
            biors-element-name="AllText"
            type="text"/>
        <biors-databank-attribute
            name="Organism"
            biors-element-name="Organism"
            type="text">
            <description>
                Organism names
            </description>
        </biors-databank-attribute>
        <biors-databank-attribute
            name="Disease"
            biors-element-name="Disease"
            type="text">
            <description>
                Phenotypes
            </description>
        </biors-databank-attribute>
        <biors-databank-attribute
            name="Interaction"
            biors-element-name="Interaction"
            type="text"/>
        <biors-databank-attribute
            name="Crossreference"
            biors-element-name="Crossreference"
            type="reference">
            <description>
                Databank cross references
            </description>
        </biors-databank-attribute>
        <biors-databank-attribute
            name="Protein"
            biors-element-name="Protein"
            type="text">
            <description>
                Protein Name
            </description>
        </biors-databank-attribute>
        <biors-databank-attribute
            name="Pathway"
            biors-element-name="Pathway"
            type="text">
            <description>
                Pathway
            </description>
        </biors-databank-attribute>
        <biors-databank-attribute
            name="Location"
            biors-element-name="Location"
            type="text">
            <description>
                Chromosomal Location
            </description>
        </biors-databank-attribute>
        <biors-databank-attribute
            name="Description"
            biors-element-name="Description"
            type="text">
            <description>
                Entry title or content description
            </description>
        </biors-databank-attribute>
        <biors-databank-attribute
            name="Gene"
            biors-element-name="Gene"
            type="text">
            <description>
                Gene name
            </description>
        </biors-databank-attribute>
        <biors-databank-attribute
            name="Chromosome"
            biors-element-name="Chromosome"
            type="text"/>
        <biors-databank-attribute
            name="CreationDate"
            biors-element-name="CreationDate"
            type="date"/>
        <biors-databank-attribute
            name="CurrentID"
            biors-element-name="CurrentID"
            type="text"/>
        <biors-databank-attribute
            name="DiscontinueDate"
            biors-element-name="DiscontinueDate"
            type="date"/>
        <biors-databank-attribute
            name="ECnumber"
            biors-element-name="ECnumber"
            type="text"/>
        <biors-databank-attribute
            name="Ensembl"
            biors-element-name="Ensembl"
            type="text"/>
        <biors-databank-attribute
            name="GeneType"
            biors-element-name="GeneType"
            type="text"/>
        <biors-databank-attribute
            name="GO"
            biors-element-name="GO"
            type="text"/>
        <biors-databank-attribute
            name="HGNC"
            biors-element-name="HGNC"
            type="text"/>
        <biors-databank-attribute
            name="HPRD"
            biors-element-name="HPRD"
            type="text"/>
        <biors-databank-attribute
            name="KEGG"
            biors-element-name="KEGG"
            type="text"/>
        <biors-databank-attribute
            name="Literature"
            biors-element-name="Literature"
            type="text"/>
        <biors-databank-attribute
            name="PreferredGene"
            biors-element-name="PreferredGene"
            type="text"/>
        <biors-databank-attribute
            name="Remark"
            biors-element-name="Remark"
            type="text"/>
        <biors-databank-attribute
            name="RGD"
            biors-element-name="RGD"
            type="text"/>
        <biors-databank-attribute
            name="Status"
            biors-element-name="Status"
            type="text"/>
        <biors-databank-attribute
            name="Update"
            biors-element-name="Update"
            type="date"/>
        <biors-databank-attribute
            name="Variants"
            biors-element-name="Variants"
            type="integer"/>
    </biors-databank>
    <biors-databank
        name="MEDLINE"
        biors-name="MEDLINE"
        biors-connection="Default connection">
        <description>
            MEDLINE Scientific Journals Abstracts Database
        </description>
        <biors-databank-attribute
            name="_ID_"
            biors-element-name="_ID_"
            type="text"/>
        <biors-databank-attribute
            name="AllText"
            biors-element-name="AllText"
            type="text"/>
        <biors-databank-attribute
            name="Abstract"
            biors-element-name="Abstract"
            type="text"/>
        <biors-databank-attribute
            name="Affiliation"
            biors-element-name="Affiliation"
            type="text"/>
        <biors-databank-attribute
            name="Authors"
            biors-element-name="Authors"
            type="text"/>
        <biors-databank-attribute
            name="Chemicals"
            biors-element-name="Chemicals"
            type="text"/>
        <biors-databank-attribute
            name="Country"
            biors-element-name="Country"
            type="text"/>
        <biors-databank-attribute
            name="Date"
            biors-element-name="Date"
            type="date"/>
        <biors-databank-attribute
            name="Journal"
            biors-element-name="Journal"
            type="text"/>
        <biors-databank-attribute
            name="Keywords"
            biors-element-name="Keywords"
            type="text"/>
        <biors-databank-attribute
            name="Language"
            biors-element-name="Language"
            type="text"/>
        <biors-databank-attribute
            name="PublicationTitle"
            biors-element-name="PublicationTitle"
            type="text"/>
        <biors-databank-attribute
            name="PublicationYear"
            biors-element-name="PublicationYear"
            type="integer"/>
        <biors-databank-attribute
            name="PublicationType"
            biors-element-name="PublicationType"
            type="text"/>
        <biors-databank-attribute
            name="Volume"
            biors-element-name="Volume"
            type="integer"/>
    </biors-databank>
    <biors-databank
        name="NCI_Sentences"
        biors-name="NCI_Sentences"
        biors-connection="Default connection">
        <description>
            Database is coming from the Biomax NCI project and represents all sentences found in relation to cancer and genes.
        </description>
        <biors-databank-attribute
            name="_ID_"
            biors-element-name="_ID_"
            type="text"/>
        <biors-databank-attribute
            name="AllText"
            biors-element-name="AllText"
            type="text"/>
        <biors-databank-attribute
            name="Description"
            biors-element-name="Description"
            type="text">
            <description>
                Entry title or content description
            </description>
        </biors-databank-attribute>
        <biors-databank-attribute
            name="PubMed"
            biors-element-name="PubMed"
            type="text">
            <description>
                PubMed IDs
            </description>
        </biors-databank-attribute>
        <biors-databank-attribute
            name="PublicationYear"
            biors-element-name="PublicationYear"
            type="text">
            <description>
                Publication year
            </description>
        </biors-databank-attribute>
    </biors-databank>
    <biors-databank
        name="UNIPROT_SPROT"
        biors-name="UNIPROT_SPROT"
        biors-connection="Default connection">
        <description>
            UniProt (Universal Protein Resource) is the world's most comprehensive catalog of information on proteins. It is a central repository of protein sequence and function created by joining the information contained in Swiss-Prot, TrEMBL, and PIR.
        </description>
        <biors-databank-attribute
            name="AllText"
            biors-element-name="AllText"
            type="text"/>
        <biors-databank-attribute
            name="_ID_"
            biors-element-name="_ID_"
            type="text"/>
        <biors-databank-attribute
            name="AccNumber"
            biors-element-name="AccNumber"
            type="text">
            <description>
                Accession number
            </description>
        </biors-databank-attribute>
        <biors-databank-attribute
            name="Allergen"
            biors-element-name="Allergen"
            type="text">
            <description>
                Allergen in uniprot remarks
            </description>
        </biors-databank-attribute>
        <biors-databank-attribute
            name="AlternativeProducts"
            biors-element-name="AlternativeProducts"
            type="text">
            <description>
                Alternative products in uniprot remarks
            </description>
        </biors-databank-attribute>
        <biors-databank-attribute
            name="Authors"
            biors-element-name="Authors"
            type="author"/>
        <biors-databank-attribute
            name="Biotechnology"
            biors-element-name="Biotechnology"
            type="text">
            <description>
                Biotechnology in uniprot remarks
            </description>
        </biors-databank-attribute>
        <biors-databank-attribute
            name="CatalyticActivity"
            biors-element-name="CatalyticActivity"
            type="text"/>
        <biors-databank-attribute
            name="Caution"
            biors-element-name="Caution"
            type="text">
            <description>
                Caution in uniprot remarks
            </description>
        </biors-databank-attribute>
        <biors-databank-attribute
            name="CoFactor"
            biors-element-name="CoFactor"
            type="text"/>
        <biors-databank-attribute
            name="Crossreference"
            biors-element-name="Crossreference"
            type="reference"/>
        <biors-databank-attribute
            name="Database"
            biors-element-name="Database"
            type="text">
            <description>
                Database in uniprot remarks
            </description>
        </biors-databank-attribute>
        <biors-databank-attribute
            name="Description"
            biors-element-name="Description"
            type="text"/>
        <biors-databank-attribute
            name="DevelopmentalStage"
            biors-element-name="DevelopmentalStage"
            type="text">
            <description>
                Developmental stage in uniprot remarks
            </description>
        </biors-databank-attribute>
        <biors-databank-attribute
            name="Disease"
            biors-element-name="Disease"
            type="text"/>
        <biors-databank-attribute
            name="Domain"
            biors-element-name="Domain"
            type="text">
            <description>
                Domain in SCOP
            </description>
        </biors-databank-attribute>
        <biors-databank-attribute
            name="ECnumber"
            biors-element-name="ECnumber"
            type="text">
            <description>
                enzyme commission number
            </description>
        </biors-databank-attribute>
        <biors-databank-attribute
            name="EntryDate"
            biors-element-name="EntryDate"
            type="date"/>
        <biors-databank-attribute
            name="EnzymeRegulation"
            biors-element-name="EnzymeRegulation"
            type="text">
            <description>
                Enzyme regulation in uniprot remarks
            </description>
        </biors-databank-attribute>
        <biors-databank-attribute
            name="FtKey"
            biors-element-name="FtKey"
            type="text"/>
        <biors-databank-attribute
            name="FtDescription"
            biors-element-name="FtDescription"
            type="text"/>
        <biors-databank-attribute
            name="FtKey_count"
            biors-element-name="FtKey_count"
            type="text">
            <description>
                Element occurances of a feature key
            </description>
        </biors-databank-attribute>
        <biors-databank-attribute
            name="FtKey_number"
            biors-element-name="FtKey_number"
            type="integer">
            <description>
                Word occurances of a feature key
            </description>
        </biors-databank-attribute>
        <biors-databank-attribute
            name="FtLength"
            biors-element-name="FtLength"
            type="integer"/>
        <biors-databank-attribute
            name="Function"
            biors-element-name="Function"
            type="text"/>
        <biors-databank-attribute
            name="Gene"
            biors-element-name="Gene"
            type="text">
            <description>
                Gene name
            </description>
        </biors-databank-attribute>
        <biors-databank-attribute
            name="Induction"
            biors-element-name="Induction"
            type="text">
            <description>
                Induction in uniprot remarks
            </description>
        </biors-databank-attribute>
        <biors-databank-attribute
            name="Journal"
            biors-element-name="Journal"
            type="text">
            <description>
                Journal name
            </description>
        </biors-databank-attribute>
        <biors-databank-attribute
            name="JournalIssue"
            biors-element-name="JournalIssue"
            type="integer">
            <description>
                Journal issue number
            </description>
        </biors-databank-attribute>
        <biors-databank-attribute
            name="Keywords"
            biors-element-name="Keywords"
            type="text"/>
        <biors-databank-attribute
            name="MassSpectrometry"
            biors-element-name="MassSpectrometry"
            type="text">
            <description>
                Mass spectrometry in uniprot remarks
            </description>
        </biors-databank-attribute>
        <biors-databank-attribute
            name="MolWeight"
            biors-element-name="MolWeight"
            type="integer"/>
        <biors-databank-attribute
            name="Organelle"
            biors-element-name="Organelle"
            type="text"/>
        <biors-databank-attribute
            name="Organism"
            biors-element-name="Organism"
            type="text"/>
        <biors-databank-attribute
            name="PTM"
            biors-element-name="PTM"
            type="text">
            <description>
                PTM in uniprot remarks
            </description>
        </biors-databank-attribute>
        <biors-databank-attribute
            name="Pathway"
            biors-element-name="Pathway"
            type="text"/>
        <biors-databank-attribute
            name="Pharmaceutical"
            biors-element-name="Pharmaceutical"
            type="text">
            <description>
                Pharmaceutical in uniprot remarks
            </description>
        </biors-databank-attribute>
        <biors-databank-attribute
            name="Polymorphism"
            biors-element-name="Polymorphism"
            type="text">
            <description>
                Polymorphism in uniprot remarks
            </description>
        </biors-databank-attribute>
        <biors-databank-attribute
            name="ProteinID"
            biors-element-name="ProteinID"
            type="text">
            <description>
                Protein identifier
            </description>
        </biors-databank-attribute>
        <biors-databank-attribute
            name="PublicationTitle"
            biors-element-name="PublicationTitle"
            type="text">
            <description>
                Publication title
            </description>
        </biors-databank-attribute>
        <biors-databank-attribute
            name="PublicationYear"
            biors-element-name="PublicationYear"
            type="integer">
            <description>
                Publication year
            </description>
        </biors-databank-attribute>
        <biors-databank-attribute
            name="RNA_editing"
            biors-element-name="RNA_editing"
            type="text">
            <description>
                RNA editing in uniprot remarks
            </description>
        </biors-databank-attribute>
        <biors-databank-attribute
            name="RemarkType"
            biors-element-name="RemarkType"
            type="text">
            <description>
                SWISSPROT remark type
            </description>
        </biors-databank-attribute>
        <biors-databank-attribute
            name="Remarks"
            biors-element-name="Remarks"
            type="text">
            <description>
                Comments
            </description>
        </biors-databank-attribute>
        <biors-databank-attribute
            name="SeqLength"
            biors-element-name="SeqLength"
            type="integer">
            <description>
                Sequence length
            </description>
        </biors-databank-attribute>
        <biors-databank-attribute
            name="Sequence"
            biors-element-name="Sequence"
            type="text"/>
        <biors-databank-attribute
            name="Similarity"
            biors-element-name="Similarity"
            type="text"/>
        <biors-databank-attribute
            name="SubcellularLocation"
            biors-element-name="SubcellularLocation"
            type="text">
            <description>
                Subcellular location in uniprot remarks
            </description>
        </biors-databank-attribute>
        <biors-databank-attribute
            name="Subunit"
            biors-element-name="Subunit"
            type="text">
            <description>
                Subunit in uniprot remarks
            </description>
        </biors-databank-attribute>
        <biors-databank-attribute
            name="Taxonomy"
            biors-element-name="Taxonomy"
            type="text"/>
        <biors-databank-attribute
            name="TissueSpecificity"
            biors-element-name="TissueSpecificity"
            type="text">
            <description>
                Tissue specificity in uniprot remarks
            </description>
        </biors-databank-attribute>
        <biors-databank-attribute
            name="ToxicDose"
            biors-element-name="ToxicDose"
            type="text">
            <description>
                Toxic dose in uniprot remarks
            </description>
        </biors-databank-attribute>
        <biors-databank-attribute
            name="Update"
            biors-element-name="Update"
            type="date"/>
    </biors-databank>
    <biors-databank
        name="UNIPROT_TREMBL"
        biors-name="UNIPROT_TREMBL"
        biors-connection="Default connection">
        <description>
            UniProt (Universal Protein Resource) is the world's most comprehensive catalog of information on proteins. It is a central repository of protein sequence and function created by joining the information contained in Swiss-Prot, TrEMBL, and PIR.
        </description>
        <biors-databank-attribute
            name="AllText"
            biors-element-name="AllText"
            type="text"/>
        <biors-databank-attribute
            name="_ID_"
            biors-element-name="_ID_"
            type="text"/>
        <biors-databank-attribute
            name="AccNumber"
            biors-element-name="AccNumber"
            type="text">
            <description>
                Accession number
            </description>
        </biors-databank-attribute>
        <biors-databank-attribute
            name="Allergen"
            biors-element-name="Allergen"
            type="text">
            <description>
                Allergen in uniprot remarks
            </description>
        </biors-databank-attribute>
        <biors-databank-attribute
            name="AlternativeProducts"
            biors-element-name="AlternativeProducts"
            type="text">
            <description>
                Alternative products in uniprot remarks
            </description>
        </biors-databank-attribute>
        <biors-databank-attribute
            name="Authors"
            biors-element-name="Authors"
            type="author"/>
        <biors-databank-attribute
            name="Biotechnology"
            biors-element-name="Biotechnology"
            type="text">
            <description>
                Biotechnology in uniprot remarks
            </description>
        </biors-databank-attribute>
        <biors-databank-attribute
            name="CatalyticActivity"
            biors-element-name="CatalyticActivity"
            type="text"/>
        <biors-databank-attribute
            name="Caution"
            biors-element-name="Caution"
            type="text">
            <description>
                Caution in uniprot remarks
            </description>
        </biors-databank-attribute>
        <biors-databank-attribute
            name="CoFactor"
            biors-element-name="CoFactor"
            type="text"/>
        <biors-databank-attribute
            name="Crossreference"
            biors-element-name="Crossreference"
            type="reference"/>
        <biors-databank-attribute
            name="Database"
            biors-element-name="Database"
            type="text">
            <description>
                Database in uniprot remarks
            </description>
        </biors-databank-attribute>
        <biors-databank-attribute
            name="Description"
            biors-element-name="Description"
            type="text"/>
        <biors-databank-attribute
            name="DevelopmentalStage"
            biors-element-name="DevelopmentalStage"
            type="text">
            <description>
                Developmental stage in uniprot remarks
            </description>
        </biors-databank-attribute>
        <biors-databank-attribute
            name="Disease"
            biors-element-name="Disease"
            type="text"/>
        <biors-databank-attribute
            name="Domain"
            biors-element-name="Domain"
            type="text">
            <description>
                Domain in SCOP
            </description>
        </biors-databank-attribute>
        <biors-databank-attribute
            name="ECnumber"
            biors-element-name="ECnumber"
            type="text">
            <description>
                enzyme commission number
            </description>
        </biors-databank-attribute>
        <biors-databank-attribute
            name="EntryDate"
            biors-element-name="EntryDate"
            type="date"/>
        <biors-databank-attribute
            name="EnzymeRegulation"
            biors-element-name="EnzymeRegulation"
            type="text">
            <description>
                Enzyme regulation in uniprot remarks
            </description>
        </biors-databank-attribute>
        <biors-databank-attribute
            name="FtKey"
            biors-element-name="FtKey"
            type="text"/>
        <biors-databank-attribute
            name="FtDescription"
            biors-element-name="FtDescription"
            type="text"/>
        <biors-databank-attribute
            name="FtKey_count"
            biors-element-name="FtKey_count"
            type="text">
            <description>
                Element occurances of a feature key
            </description>
        </biors-databank-attribute>
        <biors-databank-attribute
            name="FtKey_number"
            biors-element-name="FtKey_number"
            type="integer">
            <description>
                Word occurances of a feature key
            </description>
        </biors-databank-attribute>
        <biors-databank-attribute
            name="FtLength"
            biors-element-name="FtLength"
            type="integer"/>
        <biors-databank-attribute
            name="Function"
            biors-element-name="Function"
            type="text"/>
        <biors-databank-attribute
            name="Gene"
            biors-element-name="Gene"
            type="text">
            <description>
                Gene name
            </description>
        </biors-databank-attribute>
        <biors-databank-attribute
            name="Induction"
            biors-element-name="Induction"
            type="text">
            <description>
                Induction in uniprot remarks
            </description>
        </biors-databank-attribute>
        <biors-databank-attribute
            name="Journal"
            biors-element-name="Journal"
            type="text">
            <description>
                Journal name
            </description>
        </biors-databank-attribute>
        <biors-databank-attribute
            name="JournalIssue"
            biors-element-name="JournalIssue"
            type="integer">
            <description>
                Journal issue number
            </description>
        </biors-databank-attribute>
        <biors-databank-attribute
            name="Keywords"
            biors-element-name="Keywords"
            type="text"/>
        <biors-databank-attribute
            name="MassSpectrometry"
            biors-element-name="MassSpectrometry"
            type="text">
            <description>
                Mass spectrometry in uniprot remarks
            </description>
        </biors-databank-attribute>
        <biors-databank-attribute
            name="MolWeight"
            biors-element-name="MolWeight"
            type="integer"/>
        <biors-databank-attribute
            name="Organelle"
            biors-element-name="Organelle"
            type="text"/>
        <biors-databank-attribute
            name="Organism"
            biors-element-name="Organism"
            type="text"/>
        <biors-databank-attribute
            name="PTM"
            biors-element-name="PTM"
            type="text">
            <description>
                PTM in uniprot remarks
            </description>
        </biors-databank-attribute>
        <biors-databank-attribute
            name="Pathway"
            biors-element-name="Pathway"
            type="text"/>
        <biors-databank-attribute
            name="Pharmaceutical"
            biors-element-name="Pharmaceutical"
            type="text">
            <description>
                Pharmaceutical in uniprot remarks
            </description>
        </biors-databank-attribute>
        <biors-databank-attribute
            name="Polymorphism"
            biors-element-name="Polymorphism"
            type="text">
            <description>
                Polymorphism in uniprot remarks
            </description>
        </biors-databank-attribute>
        <biors-databank-attribute
            name="ProteinID"
            biors-element-name="ProteinID"
            type="text">
            <description>
                Protein identifier
            </description>
        </biors-databank-attribute>
        <biors-databank-attribute
            name="PublicationTitle"
            biors-element-name="PublicationTitle"
            type="text">
            <description>
                Publication title
            </description>
        </biors-databank-attribute>
        <biors-databank-attribute
            name="PublicationYear"
            biors-element-name="PublicationYear"
            type="integer">
            <description>
                Publication year
            </description>
        </biors-databank-attribute>
        <biors-databank-attribute
            name="RNA_editing"
            biors-element-name="RNA_editing"
            type="text">
            <description>
                RNA editing in uniprot remarks
            </description>
        </biors-databank-attribute>
        <biors-databank-attribute
            name="RemarkType"
            biors-element-name="RemarkType"
            type="text">
            <description>
                SWISSPROT remark type
            </description>
        </biors-databank-attribute>
        <biors-databank-attribute
            name="Remarks"
            biors-element-name="Remarks"
            type="text">
            <description>
                Comments
            </description>
        </biors-databank-attribute>
        <biors-databank-attribute
            name="SeqLength"
            biors-element-name="SeqLength"
            type="integer">
            <description>
                Sequence length
            </description>
        </biors-databank-attribute>
        <biors-databank-attribute
            name="Sequence"
            biors-element-name="Sequence"
            type="text"/>
        <biors-databank-attribute
            name="Similarity"
            biors-element-name="Similarity"
            type="text"/>
        <biors-databank-attribute
            name="SubcellularLocation"
            biors-element-name="SubcellularLocation"
            type="text">
            <description>
                Subcellular location in uniprot remarks
            </description>
        </biors-databank-attribute>
        <biors-databank-attribute
            name="Subunit"
            biors-element-name="Subunit"
            type="text">
            <description>
                Subunit in uniprot remarks
            </description>
        </biors-databank-attribute>
        <biors-databank-attribute
            name="Taxonomy"
            biors-element-name="Taxonomy"
            type="text"/>
        <biors-databank-attribute
            name="TissueSpecificity"
            biors-element-name="TissueSpecificity"
            type="text">
            <description>
                Tissue specificity in uniprot remarks
            </description>
        </biors-databank-attribute>
        <biors-databank-attribute
            name="ToxicDose"
            biors-element-name="ToxicDose"
            type="text">
            <description>
                Toxic dose in uniprot remarks
            </description>
        </biors-databank-attribute>
        <biors-databank-attribute
            name="Update"
            biors-element-name="Update"
            type="date"/>
    </biors-databank>
    <biors-databank
        name="REFSEQ_TRANSCRIPT"
        biors-name="REFSEQ_TRANSCRIPT"
        biors-connection="Default connection">
        <description>
            The NCBI Reference Sequence project (RefSeq) provides reference sequence standards for the naturally occurring molecules of the central dogma, from chromosomes to mRNAs to proteins. Toward this goal, intermediate larger genomic regions, instantiated as ac
        </description>
        <biors-databank-attribute
            name="_ID_"
            biors-element-name="_ID_"
            type="text"/>
        <biors-databank-attribute
            name="AllText"
            biors-element-name="AllText"
            type="text"/>
        <biors-databank-attribute
            name="AccNumber"
            biors-element-name="AccNumber"
            type="text"/>
        <biors-databank-attribute
            name="Authors"
            biors-element-name="Authors"
            type="author"/>
        <biors-databank-attribute
            name="Crossreference"
            biors-element-name="Crossreference"
            type="reference"/>
        <biors-databank-attribute
            name="Description"
            biors-element-name="Description"
            type="text"/>
        <biors-databank-attribute
            name="Division"
            biors-element-name="Division"
            type="text"/>
        <biors-databank-attribute
            name="ECnumber"
            biors-element-name="ECnumber"
            type="reference"/>
        <biors-databank-attribute
            name="EntryDate"
            biors-element-name="EntryDate"
            type="date"/>
        <biors-databank-attribute
            name="EntryName"
            biors-element-name="EntryName"
            type="text"/>
        <biors-databank-attribute
            name="FtKey"
            biors-element-name="FtKey"
            type="text"/>
        <biors-databank-attribute
            name="FtDescription"
            biors-element-name="FtDescription"
            type="text"/>
        <biors-databank-attribute
            name="FtKey_count"
            biors-element-name="FtKey_count"
            type="text">
            <description>
                Element occurances of a feature key
            </description>
        </biors-databank-attribute>
        <biors-databank-attribute
            name="FtKey_number"
            biors-element-name="FtKey_number"
            type="integer">
            <description>
                Word occurances of a feature key
            </description>
        </biors-databank-attribute>
        <biors-databank-attribute
            name="FtLength"
            biors-element-name="FtLength"
            type="integer"/>
        <biors-databank-attribute
            name="FtQualifier"
            biors-element-name="FtQualifier"
            type="text"/>
        <biors-databank-attribute
            name="GInumber"
            biors-element-name="GInumber"
            type="text"/>
        <biors-databank-attribute
            name="Journal"
            biors-element-name="Journal"
            type="text">
            <description>
                Journal name
            </description>
        </biors-databank-attribute>
        <biors-databank-attribute
            name="Keywords"
            biors-element-name="Keywords"
            type="text"/>
        <biors-databank-attribute
            name="Molecule"
            biors-element-name="Molecule"
            type="text"/>
        <biors-databank-attribute
            name="Organism"
            biors-element-name="Organism"
            type="text"/>
        <biors-databank-attribute
            name="PublicationTitle"
            biors-element-name="PublicationTitle"
            type="text">
            <description>
                Publication title
            </description>
        </biors-databank-attribute>
        <biors-databank-attribute
            name="PublicationYear"
            biors-element-name="PublicationYear"
            type="integer">
            <description>
                Publication year
            </description>
        </biors-databank-attribute>
        <biors-databank-attribute
            name="SeqLength"
            biors-element-name="SeqLength"
            type="integer"/>
        <biors-databank-attribute
            name="Sequence"
            biors-element-name="Sequence"
            type="text"/>
        <biors-databank-attribute
            name="Taxonomy"
            biors-element-name="Taxonomy"
            type="text"/>
    </biors-databank>
    <biors-databank
        name="REFSEQ_PROTEIN"
        biors-name="REFSEQ_PROTEIN"
        biors-connection="Default connection">
        <description>
            The NCBI Reference Sequence project (RefSeq) provides reference sequence standards for the naturally occurring molecules of the central dogma, from chromosomes to mRNAs to proteins. Toward this goal, intermediate larger genomic regions, instantiated as ac
        </description>
        <biors-databank-attribute
            name="_ID_"
            biors-element-name="_ID_"
            type="text"/>
        <biors-databank-attribute
            name="AllText"
            biors-element-name="AllText"
            type="text"/>
        <biors-databank-attribute
            name="AccNumber"
            biors-element-name="AccNumber"
            type="text"/>
        <biors-databank-attribute
            name="Authors"
            biors-element-name="Authors"
            type="author"/>
        <biors-databank-attribute
            name="Crossreference"
            biors-element-name="Crossreference"
            type="reference"/>
        <biors-databank-attribute
            name="Description"
            biors-element-name="Description"
            type="text"/>
        <biors-databank-attribute
            name="Division"
            biors-element-name="Division"
            type="text"/>
        <biors-databank-attribute
            name="ECnumber"
            biors-element-name="ECnumber"
            type="reference"/>
        <biors-databank-attribute
            name="EntryDate"
            biors-element-name="EntryDate"
            type="date"/>
        <biors-databank-attribute
            name="EntryName"
            biors-element-name="EntryName"
            type="text"/>
        <biors-databank-attribute
            name="FtKey"
            biors-element-name="FtKey"
            type="text"/>
        <biors-databank-attribute
            name="FtDescription"
            biors-element-name="FtDescription"
            type="text"/>
        <biors-databank-attribute
            name="FtKey_count"
            biors-element-name="FtKey_count"
            type="text">
            <description>
                Element occurances of a feature key
            </description>
        </biors-databank-attribute>
        <biors-databank-attribute
            name="FtKey_number"
            biors-element-name="FtKey_number"
            type="integer">
            <description>
                Word occurances of a feature key
            </description>
        </biors-databank-attribute>
        <biors-databank-attribute
            name="FtLength"
            biors-element-name="FtLength"
            type="integer"/>
        <biors-databank-attribute
            name="FtQualifier"
            biors-element-name="FtQualifier"
            type="text"/>
        <biors-databank-attribute
            name="GInumber"
            biors-element-name="GInumber"
            type="text"/>
        <biors-databank-attribute
            name="Journal"
            biors-element-name="Journal"
            type="text">
            <description>
                Journal name
            </description>
        </biors-databank-attribute>
        <biors-databank-attribute
            name="Keywords"
            biors-element-name="Keywords"
            type="text"/>
        <biors-databank-attribute
            name="Molecule"
            biors-element-name="Molecule"
            type="text"/>
        <biors-databank-attribute
            name="Organism"
            biors-element-name="Organism"
            type="text"/>
        <biors-databank-attribute
            name="PublicationTitle"
            biors-element-name="PublicationTitle"
            type="text">
            <description>
                Publication title
            </description>
        </biors-databank-attribute>
        <biors-databank-attribute
            name="PublicationYear"
            biors-element-name="PublicationYear"
            type="integer">
            <description>
                Publication year
            </description>
        </biors-databank-attribute>
        <biors-databank-attribute
            name="SeqLength"
            biors-element-name="SeqLength"
            type="integer"/>
        <biors-databank-attribute
            name="Sequence"
            biors-element-name="Sequence"
            type="text"/>
        <biors-databank-attribute
            name="Taxonomy"
            biors-element-name="Taxonomy"
            type="text"/>
    </biors-databank>
    <biors-databank
        name="UNIGENE"
        biors-name="UNIGENE"
        biors-connection="Default connection">
        <description>
            UniGene is an experimental system for automatically partitioning GenBank sequences into a non-redundant set of gene-oriented clusters. Each UniGene cluster contains sequences that represent a unique gene, as well as related information such as the tissue
        </description>
        <biors-databank-attribute
            name="_ID_"
            biors-element-name="_ID_"
            type="text"/>
        <biors-databank-attribute
            name="AllText"
            biors-element-name="AllText"
            type="text"/>
        <biors-databank-attribute
            name="Chromosome"
            biors-element-name="Chromosome"
            type="integer"/>
        <biors-databank-attribute
            name="Crossreference"
            biors-element-name="Crossreference"
            type="reference"/>
        <biors-databank-attribute
            name="Description"
            biors-element-name="Description"
            type="text"/>
        <biors-databank-attribute
            name="Gene"
            biors-element-name="Gene"
            type="text"/>
        <biors-databank-attribute
            name="Localization"
            biors-element-name="Localization"
            type="text">
            <description>
                subcellular location
            </description>
        </biors-databank-attribute>
        <biors-databank-attribute
            name="Organism"
            biors-element-name="Organism"
            type="text"/>
        <biors-databank-attribute
            name="PID"
            biors-element-name="PID"
            type="text"/>
        <biors-databank-attribute
            name="Tissue"
            biors-element-name="Tissue"
            type="text"/>
    </biors-databank>
    <biors-databank
        name="ENZYME"
        biors-name="ENZYME"
        biors-connection="Default connection">
        <description>
            ENZYME is a repository of information relative to the nomenclature of enzymes provided by the Swiss Institute of Bioinformatics. ENZYME is primarily based on the recommendations of the Nomenclature Commitee of the International Union of Biochemistry and M
        </description>
        <biors-databank-attribute
            name="AllText"
            biors-element-name="AllText"
            type="text"/>
        <biors-databank-attribute
            name="_ID_"
            biors-element-name="_ID_"
            type="text"/>
        <biors-databank-attribute
            name="AlternativeName"
            biors-element-name="AlternativeName"
            type="text"/>
        <biors-databank-attribute
            name="CatalyticActivity"
            biors-element-name="CatalyticActivity"
            type="text"/>
        <biors-databank-attribute
            name="CoFactor"
            biors-element-name="CoFactor"
            type="text"/>
        <biors-databank-attribute
            name="Crossreference"
            biors-element-name="Crossreference"
            type="reference"/>
        <biors-databank-attribute
            name="Description"
            biors-element-name="Description"
            type="text"/>
        <biors-databank-attribute
            name="Disease"
            biors-element-name="Disease"
            type="text"/>
        <biors-databank-attribute
            name="ECnumber"
            biors-element-name="ECnumber"
            type="text"/>
        <biors-databank-attribute
            name="Remarks"
            biors-element-name="Remarks"
            type="text"/>
    </biors-databank>
    <biors-databank
        name="OMIM"
        biors-name="OMIM"
        biors-connection="Default connection">
        <description>
            This database is a catalog of human genes and genetic disorders authored and edited by Dr. Victor A. McKusick and his colleagues at Johns Hopkins and elsewhere, and developed for the World Wide Web by NCBI, the National Center for Biotechnology Informatio
        </description>
        <biors-databank-attribute
            name="_ID_"
            biors-element-name="_ID_"
            type="text"/>
        <biors-databank-attribute
            name="AllText"
            biors-element-name="AllText"
            type="text"/>
        <biors-databank-attribute
            name="AllelicVariants"
            biors-element-name="AllelicVariants"
            type="text"/>
        <biors-databank-attribute
            name="Authors"
            biors-element-name="Authors"
            type="author"/>
        <biors-databank-attribute
            name="ClinicalSynopsis"
            biors-element-name="ClinicalSynopsis"
            type="text"/>
        <biors-databank-attribute
            name="Abstract"
            biors-element-name="Abstract"
            type="text"/>
        <biors-databank-attribute
            name="EntryDate"
            biors-element-name="EntryDate"
            type="date"/>
        <biors-databank-attribute
            name="Description"
            biors-element-name="Description"
            type="text"/>
        <biors-databank-attribute
            name="Keywords"
            biors-element-name="Keywords"
            type="text"/>
        <biors-databank-attribute
            name="Gene"
            biors-element-name="Gene"
            type="text"/>
        <biors-databank-attribute
            name="Update"
            biors-element-name="Update"
            type="date"/>
        <biors-databank-attribute
            name="PublicationTitle"
            biors-element-name="PublicationTitle"
            type="text">
            <description>
                Publication title
            </description>
        </biors-databank-attribute>
        <biors-databank-attribute
            name="PublicationYear"
            biors-element-name="PublicationYear"
            type="integer">
            <description>
                Publication year
            </description>
        </biors-databank-attribute>
    </biors-databank>
    <biors-databank
        name="PubChem"
        biors-name="PubChem"
        biors-connection="Default connection">
        <description>
            PubChem Compound Database
        </description>
        <biors-databank-attribute
            name="_ID_"
            biors-element-name="_ID_"
            type="text"/>
        <biors-databank-attribute
            name="AllText"
            biors-element-name="AllText"
            type="text"/>
        <biors-databank-attribute
            name="Description"
            biors-element-name="Description"
            type="text"/>
        <biors-databank-attribute
            name="Remarks"
            biors-element-name="Remarks"
            type="text"/>
        <biors-databank-attribute
            name="MolWeight"
            biors-element-name="MolWeight"
            type="float"/>
        <biors-databank-attribute
            name="Alias"
            biors-element-name="Alias"
            type="text"/>
        <biors-databank-attribute
            name="Function"
            biors-element-name="Function"
            type="text"/>
        <biors-databank-attribute
            name="Formula"
            biors-element-name="Formula"
            type="text"/>
        <biors-databank-attribute
            name="Name"
            biors-element-name="Name"
            type="text"/>
        <biors-databank-attribute
            name="SubstanceID"
            biors-element-name="SubstanceID"
            type="text"/>
        <biors-databank-attribute
            name="ExactMass"
            biors-element-name="ExactMass"
            type="float"/>
        <biors-databank-attribute
            name="InChI"
            biors-element-name="InChI"
            type="text"/>
        <biors-databank-attribute
            name="SMILES"
            biors-element-name="SMILES"
            type="text"/>
        <biors-databank-attribute
            name="ISO_SMILES"
            biors-element-name="ISO_SMILES"
            type="text"/>
    </biors-databank>
    <biors-databank
        name="GEO_STUDIES"
        biors-name="GEO_STUDIES"
        biors-connection="Default connection">
        <biors-databank-attribute
            name="_ID_"
            biors-element-name="_ID_"
            type="text"/>
        <biors-databank-attribute
            name="AllText"
            biors-element-name="AllText"
            type="text"/>
        <biors-databank-attribute
            name="Alias"
            biors-element-name="Alias"
            type="text"/>
        <biors-databank-attribute
            name="Crossreference"
            biors-element-name="Crossreference"
            type="reference"/>
        <biors-databank-attribute
            name="Description"
            biors-element-name="Description"
            type="text"/>
        <biors-databank-attribute
            name="Platform"
            biors-element-name="Platform"
            type="text"/>
        <biors-databank-attribute
            name="PlatformDescription"
            biors-element-name="PlatformDescription"
            type="text"/>
        <biors-databank-attribute
            name="Remark"
            biors-element-name="Remark"
            type="text"/>
        <biors-databank-attribute
            name="MedlineAbstract"
            biors-element-name="MedlineAbstract"
            type="text"/>
        <biors-databank-attribute
            name="PubmedID"
            biors-element-name="PubmedID"
            type="text"/>
        <biors-databank-attribute
            name="Update"
            biors-element-name="Update"
            type="date"/>
        <biors-databank-attribute
            name="Sample_ID"
            biors-element-name="Sample_ID"
            type="text"/>
        <biors-databank-attribute
            name="SampleDescription"
            biors-element-name="SampleDescription"
            type="text"/>
        <biors-databank-attribute
            name="Organism"
            biors-element-name="Organism"
            type="text"/>
        <biors-databank-attribute
            name="SampleSource"
            biors-element-name="SampleSource"
            type="text"/>
    </biors-databank>
    <biors-databank
        name="GEO_SAMPLES_GSE"
        biors-name="GEO_SAMPLES_GSE"
        biors-connection="Default connection">
        <biors-databank-attribute
            name="_ID_"
            biors-element-name="_ID_"
            type="text"/>
        <biors-databank-attribute
            name="AllText"
            biors-element-name="AllText"
            type="text"/>
        <biors-databank-attribute
            name="Description"
            biors-element-name="Description"
            type="text"/>
        <biors-databank-attribute
            name="Organism"
            biors-element-name="Organism"
            type="text"/>
        <biors-databank-attribute
            name="Study"
            biors-element-name="Study"
            type="text"/>
        <biors-databank-attribute
            name="Source"
            biors-element-name="Source"
            type="text"/>
        <biors-databank-attribute
            name="Update"
            biors-element-name="Update"
            type="date"/>
    </biors-databank>
    <biors-databank
        name="GEO_SAMPLES_GDS"
        biors-name="GEO_SAMPLES_GDS"
        biors-connection="Default connection">
        <biors-databank-attribute
            name="_ID_"
            biors-element-name="_ID_"
            type="text"/>
        <biors-databank-attribute
            name="AllText"
            biors-element-name="AllText"
            type="text"/>
        <biors-databank-attribute
            name="Description"
            biors-element-name="Description"
            type="text"/>
        <biors-databank-attribute
            name="Organism"
            biors-element-name="Organism"
            type="text"/>
        <biors-databank-attribute
            name="Study"
            biors-element-name="Study"
            type="text"/>
        <biors-databank-attribute
            name="Source"
            biors-element-name="Source"
            type="text"/>
        <biors-databank-attribute
            name="Update"
            biors-element-name="Update"
            type="date"/>
    </biors-databank>
    <biors-databank
        name="GEO_PLATFORMS"
        biors-name="GEO_PLATFORMS"
        biors-connection="Default connection">
        <biors-databank-attribute
            name="_ID_"
            biors-element-name="_ID_"
            type="text"/>
        <biors-databank-attribute
            name="AllText"
            biors-element-name="AllText"
            type="text"/>
        <biors-databank-attribute
            name="Description"
            biors-element-name="Description"
            type="text"/>
        <biors-databank-attribute
            name="GeneID"
            biors-element-name="GeneID"
            type="text"/>
        <biors-databank-attribute
            name="Organism"
            biors-element-name="Organism"
            type="text"/>
        <biors-databank-attribute
            name="Probe"
            biors-element-name="Probe"
            type="text"/>
        <biors-databank-attribute
            name="Update"
            biors-element-name="Update"
            type="date"/>
    </biors-databank>
    <biors-databank
        name="BRENDA"
        biors-name="BRENDA"
        biors-connection="Default connection">
        <biors-databank-attribute
            name="_ID_"
            biors-element-name="_ID_"
            type="text"/>
        <biors-databank-attribute
            name="AllText"
            biors-element-name="AllText"
            type="text"/>
        <biors-databank-attribute
            name="Crossreference"
            biors-element-name="Crossreference"
            type="reference">
            <description>
                Databank cross references
            </description>
        </biors-databank-attribute>
        <biors-databank-attribute
            name="Description"
            biors-element-name="Description"
            type="text">
            <description>
                Entry title or content description
            </description>
        </biors-databank-attribute>
        <biors-databank-attribute
            name="Alias"
            biors-element-name="Alias"
            type="text"/>
        <biors-databank-attribute
            name="Attribute"
            biors-element-name="Attribute"
            type="text"/>
        <biors-databank-attribute
            name="Value"
            biors-element-name="Value"
            type="text"/>
        <biors-databank-attribute
            name="Value2"
            biors-element-name="Value2"
            type="text"/>
        <biors-databank-attribute
            name="PubMedID"
            biors-element-name="PubMedID"
            type="text"/>
        <biors-databank-attribute
            name="Organism"
            biors-element-name="Organism"
            type="text">
            <description>
                Organism names
            </description>
        </biors-databank-attribute>
        <biors-databank-attribute
            name="Remark"
            biors-element-name="Remark"
            type="text">
            <description>
                Comments
            </description>
        </biors-databank-attribute>
        <biors-databank-attribute
            name="CAS_RN"
            biors-element-name="CAS_RN"
            type="text"/>
    </biors-databank>
    <biors-databank
        name="BRENDA.attributes"
        biors-name="BRENDA.attributes"
        biors-connection="Default connection"
        parent="BRENDA">
        <biors-databank-attribute
            name="_ID_"
            biors-element-name="_ID_"
            type="text"/>
        <biors-databank-attribute
            name="AllText"
            biors-element-name="AllText"
            type="text"/>
        <biors-databank-attribute
            name="Parent"
            biors-element-name="Parent"
            type="reference"/>
        <biors-databank-attribute
            name="ECnumber"
            biors-element-name="ECnumber"
            type="text">
            <description>
                Enzyme Commission number
            </description>
        </biors-databank-attribute>
        <biors-databank-attribute
            name="Organism"
            biors-element-name="Organism"
            type="text">
            <description>
                Organism names
            </description>
        </biors-databank-attribute>
        <biors-databank-attribute
            name="Remark"
            biors-element-name="Remark"
            type="text">
            <description>
                Comments
            </description>
        </biors-databank-attribute>
        <biors-databank-attribute
            name="PubMedID"
            biors-element-name="PubMedID"
            type="text"/>
        <biors-databank-attribute
            name="Value"
            biors-element-name="Value"
            type="text"/>
        <biors-databank-attribute
            name="Attribute"
            biors-element-name="Attribute"
            type="text"/>
        <biors-databank-attribute
            name="Value2"
            biors-element-name="Value2"
            type="text"/>
    </biors-databank>
    <biors-databank-link
        source-databank="REFSEQ_TRANSCRIPT"
        target-databank="UNIPROT_TREMBL"/>
    <biors-databank-link
        source-databank="REFSEQ_TRANSCRIPT"
        target-databank="MEDLINE"/>
    <biors-databank-link
        source-databank="REFSEQ_TRANSCRIPT"
        target-databank="REFSEQ_TRANSCRIPT"/>
    <biors-databank-link
        source-databank="REFSEQ_TRANSCRIPT"
        target-databank="UNIPROT_SPROT"/>
    <biors-databank-link
        source-databank="REFSEQ_TRANSCRIPT"
        target-databank="EntrezGene"/>
    <biors-databank-link
        source-databank="REFSEQ_PROTEIN"
        target-databank="REFSEQ_TRANSCRIPT"/>
    <biors-databank-link
        source-databank="REFSEQ_PROTEIN"
        target-databank="EntrezGene"/>
    <biors-databank-link
        source-databank="REFSEQ_PROTEIN"
        target-databank="UNIPROT_TREMBL"/>
    <biors-databank-link
        source-databank="REFSEQ_PROTEIN"
        target-databank="REFSEQ_PROTEIN"/>
    <biors-databank-link
        source-databank="REFSEQ_PROTEIN"
        target-databank="UNIPROT_SPROT"/>
    <biors-databank-link
        source-databank="REFSEQ_PROTEIN"
        target-databank="MEDLINE"/>
    <biors-databank-link
        source-databank="UNIGENE"
        target-databank="UNIPROT_TREMBL"/>
    <biors-databank-link
        source-databank="UNIGENE"
        target-databank="UNIPROT_SPROT"/>
    <biors-databank-link
        source-databank="ENZYME"
        target-databank="REFSEQ_PROTEIN"/>
    <biors-databank-link
        source-databank="ENZYME"
        target-databank="REFSEQ_TRANSCRIPT"/>
    <biors-databank-link
        source-databank="ENZYME"
        target-databank="UNIPROT_TREMBL"/>
    <biors-databank-link
        source-databank="ENZYME"
        target-databank="UNIPROT_SPROT"/>
    <biors-databank-link
        source-databank="OMIM"
        target-databank="REFSEQ_PROTEIN"/>
    <biors-databank-link
        source-databank="GEO_STUDIES"
        target-databank="MEDLINE"/>
    <biors-databank-link
        source-databank="GEO_SAMPLES_GSE"
        target-databank="GEO_STUDIES"/>
    <biors-databank-link
        source-databank="GEO_SAMPLES_GDS"
        target-databank="GEO_STUDIES"/>
    <biors-databank-link
        source-databank="GEO_PLATFORMS"
        target-databank="GEO_STUDIES"/>
    <biors-databank-link
        source-databank="GEO_PLATFORMS"
        target-databank="EntrezGene"/>
    <biors-databank-link
        source-databank="BRENDA"
        target-databank="BRENDA.attributes"/>
    <element-type
        name="Disease"
        is-active="true"/>
    <element-type
        name="Gene"
        is-active="true">
        <description>
            Sequence type (e.g. coding region, Enhancer, miRNA, ...) is defined using the Sequence Ontology.
Gene names are build from different data sources where the following rule is used: {Gene name} [Species name].
        </description>
    </element-type>
    <element-type
        name="Chip Platform"
        is-active="true"/>
    <element-type
        name="Probe"
        is-active="true"/>
    <element-type
        name="Protein"
        is-active="true">
        <description>
            Gene Product names are build from different data sources where the following rule is used: {Produkt name} [Species name].
        </description>
    </element-type>
    <element-type
        name="Reaction"
        is-active="true"/>
    <element-type
        name="Compound"
        is-active="true">
        <description>
            Compounds and used drug terms are reprsented by this element as well as intermediates and products of metabolism (the term metabolite is usually restricted to small molecules).
        </description>
    </element-type>
    <element-type
        name="Sequence Variant"
        is-active="true"/>
    <element-type
        name="Patient"
        is-active="true"/>
    <element-type
        name="2D Gel"
        is-active="true"/>
    <element-type
        name="2D Gel Spot"
        is-active="true"/>
    <element-type
        name="Study"
        is-active="true"/>
    <element-type
        name="SBML Species"
        is-active="true">
        <description>
            Species SBML.org
        </description>
    </element-type>
    <element-type
        name="SBML Reaction"
        is-active="true">
        <description>
            Reaction SBML.org
        </description>
    </element-type>
    <element-type
        name="SBML Compartement"
        is-active="true">
        <description>
            Species SBML.org
        </description>
    </element-type>
    <element-type
        name="miRNA"
        is-active="true">
        <description>
            micro RNA
        </description>
    </element-type>
    <element-type
        name="keywords"
        is-active="true"/>
    <analysis-type
        name="Network Search Definitions"
        is-active="true"/>
    <analysis-type
        name="Cluster analysis"
        is-active="true"/>
    <analysis-type
        name="Data Normalization"
        is-active="true">
        <description>
            Data Normalization (R)
        </description>
    </analysis-type>
    <analysis-type
        name="Differential Pathway Analysis"
        is-active="true"/>
    <analysis-type
        name="Pathway PCA"
        is-active="true"/>
    <analysis-type
        name="Overrepresentation"
        is-active="true"/>
    <experiment-method
        name="Expression Experiment"
        is-active="true">
        <subject-type url="Element:Probe"/>
    </experiment-method>
    <experiment-method
        name="Metabolic Measurement"
        is-active="true">
        <subject-type url="Element:Compound"/>
        <description>
            Numeric data for metabolite concentration
        </description>
    </experiment-method>
    <experiment-method
        name="Protein Measurement"
        is-active="true">
        <subject-type url="Element:Protein"/>
        <description>
            Measurements of protein concentrations, enzymatic activity, post-translational modification etc.
        </description>
    </experiment-method>
    <experiment-method
        name="GEO"
        is-active="true">
        <subject-type url="Element:Probe"/>
    </experiment-method>
    <experiment-method
        name="REDOX"
        is-active="true">
        <subject-type url="Element:Protein"/>
    </experiment-method>
    <experiment-format
        name="BioBridge_processed"
        experiment-method="Expression Experiment">
        <description>
            Format for data types available in BioBridge processed Affymetrix experiments
        </description>
        <experiment-format-attribute-def
            name="Signal value"
            type="float"/>
        <experiment-format-attribute-def
            name="Processed_expression"
            type="float"/>
        <experiment-format-attribute-def
            name="Present Calls"
            type="text">
            <description>
                The call in an absolute analysis that indicates if the transcript was present (P), absent (A), or marginal (M).
            </description>
        </experiment-format-attribute-def>
    </experiment-format>
    <experiment-format
        name="Fold change"
        experiment-method="Expression Experiment">
        <description>
            Fold change value derived from comparison of 2-X expression experiments. Corresponding Expression Experiments are connected via Relations.
        </description>
        <experiment-format-attribute-def
            name="Fold change"
            type="float"/>
    </experiment-format>
    <experiment-format
        name="Affy normalised"
        experiment-method="Expression Experiment">
        <description>
            Expression signal values on probe level as retrieved from the Affymetrix chip reader
        </description>
        <experiment-format-attribute-def
            name="Probe_name"
            type="text">
            <description>
                The Affymetrix probe name as defined in the chip platform definition
            </description>
        </experiment-format-attribute-def>
        <experiment-format-attribute-def
            name="Signal value"
            type="float">
            <description>
                The raw probe signal value as determined by the chip reader
            </description>
        </experiment-format-attribute-def>
        <experiment-format-attribute-def
            name="Present call"
            type="text">
            <description>
                either P, M or A. Indicates Present, Absent or Marginal detection
            </description>
        </experiment-format-attribute-def>
        <experiment-format-attribute-def
            name="Detection p-Value"
            type="float">
            <description>
                the p value associated with the Abs-Call
            </description>
        </experiment-format-attribute-def>
    </experiment-format>
    <experiment-format
        name="Differential expression"
        experiment-method="Expression Experiment">
        <description>
            Differential expression analysis derived from the analysis of 2-X expression experiments.
Corresponding Expression Experiments are connected via Relations.
        </description>
        <experiment-format-attribute-def
            name="FDR"
            type="float">
            <description>
                False discovery rate
            </description>
        </experiment-format-attribute-def>
        <experiment-format-attribute-def
            name="log FC"
            type="float">
            <description>
                logarirthm of fold change
            </description>
        </experiment-format-attribute-def>
    </experiment-format>
    <experiment-format
        name="Metabolite concentration"
        experiment-method="Metabolic Measurement">
        <description>
            Concentration of identified metabolites. Raw spectra and experimental conditions are attached as annotation of the experiment
        </description>
        <experiment-format-attribute-def
            name="concentration"
            type="float"/>
        <experiment-format-attribute-def
            name="Unit of measurement"
            type="text"/>
        <experiment-format-attribute-def
            name="standard deviation"
            type="float">
            <description>
                if value is derived from measurement pool e.g. literature extracted a standard deviation may be provided
            </description>
        </experiment-format-attribute-def>
        <experiment-format-attribute-def
            name="range"
            type="text">
            <description>
                if range is provided for pooled measurements
            </description>
        </experiment-format-attribute-def>
        <experiment-format-attribute-def
            name="sample size"
            type="integer">
            <description>
                if value is derived from measurement pool
            </description>
        </experiment-format-attribute-def>
    </experiment-format>
    <experiment-format
        name="Protein concentration or activity"
        experiment-method="Protein Measurement">
        <experiment-format-attribute-def
            name="concentration-activity"
            type="float">
            <description>
                Protein concentration or activity
            </description>
        </experiment-format-attribute-def>
        <experiment-format-attribute-def
            name="unit"
            type="text"/>
        <experiment-format-attribute-def
            name="standard deviation"
            type="float">
            <description>
                if value is derived from measurement pool e.g. literature extracted a standard deviation may be provided
            </description>
        </experiment-format-attribute-def>
        <experiment-format-attribute-def
            name="range"
            type="text">
            <description>
                if range is provided for pooled measurements
            </description>
        </experiment-format-attribute-def>
        <experiment-format-attribute-def
            name="sample size"
            type="integer">
            <description>
                if value is derived from measurement pool
            </description>
        </experiment-format-attribute-def>
    </experiment-format>
    <experiment-format
        name="Expression"
        experiment-method="GEO">
        <description>
            A single array provided as part of a GEO series.
        </description>
        <experiment-format-attribute-def
            name="value"
            type="float">
            <description>
                The expression signal value or ratio.
            </description>
        </experiment-format-attribute-def>
        <experiment-format-attribute-def
            name="absolute call"
            type="text">
            <description>
                Absolute call, provided by some platforms only.
A (absent), M (marginal), P (present), NC (no call).
            </description>
        </experiment-format-attribute-def>
        <experiment-format-attribute-def
            name="p-value"
            type="float">
            <description>
                P-value, provided by some platforms only.
            </description>
        </experiment-format-attribute-def>
    </experiment-format>
    <experiment-format
        name="Activity"
        experiment-method="REDOX">
        <experiment-format-attribute-def
            name="value"
            type="float"/>
        <experiment-format-attribute-def
            name="untis"
            type="text"/>
    </experiment-format>
    <experiment-format
        name="Expression"
        experiment-method="REDOX">
        <experiment-format-attribute-def
            name="value"
            type="float"/>
        <experiment-format-attribute-def
            name="units"
            type="text"/>
    </experiment-format>
    <context-class
        name="Biochemical pathway"
        is-active="true"/>
    <context-class
        name="Reaction pair"
        is-active="true"/>
    <context-class
        name="HomoloGene Group"
        is-active="true"/>
    <context-class
        name="Sequence Variants"
        is-active="true"/>
    <context-class
        name="KEGG pathway collection"
        is-active="true"/>
    <context-class
        name="KEGG reference pathway"
        is-active="true"/>
    <context-class
        name="KEGG pathway"
        is-active="true"/>
    <context-class
        name="Complex"
        is-active="true"/>
    <context-class
        name="Pathway component"
        is-active="true"/>
    <context-class
        name="Compound"
        is-active="true"/>
    <context-class
        name="KEGG ortholog"
        is-active="true"/>
    <context-class
        name="COPD related pathway"
        is-active="true"/>
    <context-class
        name="Reactome pathway"
        is-active="true"/>
    <context-class
        name="Study group"
        is-active="true"/>
    <context-class
        name="User defined pathway"
        is-active="true"/>
    <context-class
        name="SBML Model"
        is-active="true"/>
    <context-class
        name="Documents"
        is-active="true"/>
    <context-class
        name="Dictionary"
        is-active="true"/>
    <relation-class
        name="Synonymous Terms (Ontology)"
        is-active="true"
        forward-name="is synonymous to"
        backward-name="is synonymous to">
        <relation-configuration>
            <source-object-type url="Element:Disease"/>
            <target-object-type url="OntologyEntry:NCI Thesaurus"/>
        </relation-configuration>
        <relation-configuration>
            <source-object-type url="Element:Compound"/>
            <target-object-type url="OntologyEntry:NCI Thesaurus"/>
        </relation-configuration>
    </relation-class>
    <relation-class
        name="Gene-Disease relation"
        is-active="true"
        forward-name="has associated disease"
        backward-name="has associated gene or protein">
        <relation-configuration>
            <source-object-type url="Element:Gene"/>
            <target-object-type url="Element:Disease"/>
        </relation-configuration>
        <relation-configuration>
            <source-object-type url="Element:Gene"/>
            <target-object-type url="OntologyEntry:MeSH"/>
        </relation-configuration>
        <relation-configuration>
            <source-object-type url="Element:Gene"/>
            <target-object-type url="OntologyEntry:NCI Thesaurus"/>
        </relation-configuration>
    </relation-class>
    <relation-class
        name="Gene-Compound relation"
        is-active="true"
        forward-name="has associated compound or drug"
        backward-name="has associated gene or protein">
        <relation-configuration>
            <source-object-type url="Element:Gene"/>
            <target-object-type url="Element:Compound"/>
        </relation-configuration>
        <relation-configuration>
            <source-object-type url="Element:Gene"/>
            <target-object-type url="OntologyEntry:NCI Thesaurus"/>
        </relation-configuration>
    </relation-class>
    <relation-class
        name="Sentence-MEDLINE relation"
        is-active="true"
        forward-name="comes from abstract"
        backward-name="has sentence">
        <relation-configuration>
            <source-object-type url="BioRSEntry:NCI_Sentences"/>
            <target-object-type url="BioRSEntry:MEDLINE"/>
        </relation-configuration>
    </relation-class>
    <relation-class
        name="Functional Classification (FunCat)"
        is-active="true"
        forward-name="has molecular function related to"
        backward-name="is classified by molecular function">
        <relation-configuration>
            <source-object-type url="Element:Protein"/>
            <target-object-type url="OntologyEntry:FunCat"/>
        </relation-configuration>
    </relation-class>
    <relation-class
        name="Enzymatic Activity"
        is-active="true"
        forward-name="has enzymatic activity"
        backward-name="activity found in protein">
        <relation-configuration>
            <source-object-type url="Element:Protein"/>
            <target-object-type url="OntologyEntry:EC"/>
        </relation-configuration>
        <relation-configuration>
            <source-object-type url="Context:Complex"/>
            <target-object-type url="OntologyEntry:EC"/>
        </relation-configuration>
        <relation-configuration>
            <source-object-type url="Context:Pathway component"/>
            <target-object-type url="OntologyEntry:EC"/>
        </relation-configuration>
    </relation-class>
    <relation-class
        name="Taxonomy classification"
        is-active="true"
        forward-name="expresses"
        backward-name="is expressed in">
        <relation-configuration>
            <source-object-type url="OntologyEntry:NCBI Taxonomy"/>
            <target-object-type url="Element:Gene"/>
        </relation-configuration>
        <relation-configuration>
            <source-object-type url="OntologyEntry:NCBI Taxonomy"/>
            <target-object-type url="Element:Protein"/>
        </relation-configuration>
        <relation-configuration>
            <source-object-type url="OntologyEntry:NCBI Taxonomy"/>
            <target-object-type url="Context:KEGG pathway"/>
        </relation-configuration>
        <relation-configuration>
            <source-object-type url="OntologyEntry:KEGG Taxonomy"/>
            <target-object-type url="Context:KEGG pathway"/>
        </relation-configuration>
        <relation-configuration>
            <source-object-type url="OntologyEntry:KEGG Taxonomy"/>
            <target-object-type url="Context:Complex"/>
        </relation-configuration>
        <relation-configuration>
            <source-object-type url="OntologyEntry:KEGG Taxonomy"/>
            <target-object-type url="Context:Pathway component"/>
        </relation-configuration>
        <relation-configuration>
            <source-object-type url="OntologyEntry:KEGG Taxonomy"/>
            <target-object-type url="Element:Gene"/>
        </relation-configuration>
        <relation-configuration>
            <source-object-type url="OntologyEntry:KEGG Taxonomy"/>
            <target-object-type url="Element:Protein"/>
        </relation-configuration>
        <relation-configuration>
            <source-object-type url="OntologyEntry:NCBI Taxonomy"/>
            <target-object-type url="Element:Chip Platform"/>
        </relation-configuration>
        <relation-configuration>
            <source-object-type url="OntologyEntry:NCBI Taxonomy"/>
            <target-object-type url="Element:Study"/>
        </relation-configuration>
        <relation-configuration>
            <source-object-type url="OntologyEntry:NCBI Taxonomy"/>
            <target-object-type url="Experiment:GEO"/>
        </relation-configuration>
    </relation-class>
    <relation-class
        name="Functional Mapping FunCat to GO"
        is-active="true"
        forward-name="is functionally similar to"
        backward-name="is functionally similar to">
        <relation-configuration>
            <source-object-type url="OntologyEntry:FunCat"/>
            <target-object-type url="OntologyEntry:GO"/>
        </relation-configuration>
    </relation-class>
    <relation-class
        name="Gene Product"
        is-active="true"
        forward-name="expresses"
        backward-name="is expressed by">
        <relation-configuration>
            <source-object-type url="Element:Gene"/>
            <target-object-type url="Element:Protein"/>
        </relation-configuration>
    </relation-class>
    <relation-class
        name="Functional Classification (GO)"
        is-active="true"
        forward-name="has molecular function related to"
        backward-name="is classified by molecular function">
        <relation-configuration>
            <source-object-type url="Element:Protein"/>
            <target-object-type url="OntologyEntry:GO"/>
        </relation-configuration>
    </relation-class>
    <relation-class
        name="Gene - Probe"
        is-active="true"
        forward-name="is represented by probe"
        backward-name="comes from gene">
        <relation-configuration>
            <source-object-type url="Element:Gene"/>
            <target-object-type url="Element:Probe"/>
        </relation-configuration>
    </relation-class>
    <relation-class
        name="Probe - ChipPlatform"
        is-active="true"
        forward-name="is located on chip"
        backward-name="contains probe">
        <relation-configuration>
            <source-object-type url="Element:Probe"/>
            <target-object-type url="Element:Chip Platform"/>
        </relation-configuration>
    </relation-class>
    <relation-class
        name="Functional Mapping EC to GO"
        is-active="true"
        forward-name="has similar function as described by"
        backward-name="has similar function as described by">
        <description>
            <![CDATA[version: Revision: 1.47
date: Date: 2006/06/28 09:04:22
Mapping of GO function_ontology "enzymes" to Enzyme Commission Numbers.
original mapping by Michael Ashburner, Cambridge.
This version parsed from function.ontology on 2006/06/15 11:06:50
by Daniel B]]>
        </description>
        <relation-configuration>
            <source-object-type url="OntologyEntry:EC"/>
            <target-object-type url="OntologyEntry:GO"/>
        </relation-configuration>
    </relation-class>
    <relation-class
        name="Functional Mapping Pfam to GO"
        is-active="true"
        forward-name="has similar function as described by"
        backward-name="has similar function as described by">
        <description>
            date: 2006/06/16 23:06:57
Mapping of Pfam entries to GO
http://www.sanger.ac.uk/Software/Pfam/index.shtml
Uses Interpro2Go by Nicola Mulder, Hinxton

        </description>
        <relation-configuration>
            <source-object-type url="OntologyEntry:PFAM"/>
            <target-object-type url="OntologyEntry:GO"/>
        </relation-configuration>
    </relation-class>
    <relation-class
        name="Functional Classification (PFAM)"
        is-active="true"
        forward-name="has PFAM domain"
        backward-name="is found in">
        <relation-configuration>
            <source-object-type url="Element:Protein"/>
            <target-object-type url="OntologyEntry:PFAM"/>
        </relation-configuration>
    </relation-class>
    <relation-class
        name="Enzymatic catalysis"
        is-active="true"
        forward-name="catalyses"
        backward-name="is catalysed by">
        <relation-configuration>
            <source-object-type url="OntologyEntry:EC"/>
            <target-object-type url="Element:Reaction"/>
        </relation-configuration>
    </relation-class>
    <relation-class
        name="Metabolite production"
        is-active="true"
        forward-name="produces"
        backward-name="is produced by">
        <relation-configuration>
            <source-object-type url="Element:Reaction"/>
            <target-object-type url="Element:Compound"/>
        </relation-configuration>
        <relation-configuration>
            <source-object-type url="Element:Reaction"/>
            <target-object-type url="Element:Protein"/>
        </relation-configuration>
        <relation-configuration>
            <source-object-type url="Element:Reaction"/>
            <target-object-type url="Context:Complex"/>
        </relation-configuration>
    </relation-class>
    <relation-class
        name="Metabolite consumption"
        is-active="true"
        forward-name="is consumed by"
        backward-name="consumes">
        <relation-configuration>
            <source-object-type url="Element:Compound"/>
            <target-object-type url="Element:Reaction"/>
        </relation-configuration>
        <relation-configuration>
            <source-object-type url="Element:Protein"/>
            <target-object-type url="Element:Reaction"/>
        </relation-configuration>
        <relation-configuration>
            <source-object-type url="Context:Complex"/>
            <target-object-type url="Element:Reaction"/>
        </relation-configuration>
    </relation-class>
    <relation-class
        name="Cofactor production"
        is-active="true"
        forward-name="produces co-product"
        backward-name="co-product is produced by">
        <relation-configuration>
            <source-object-type url="Element:Reaction"/>
            <target-object-type url="Element:Compound"/>
        </relation-configuration>
    </relation-class>
    <relation-class
        name="Cofactor consumption"
        is-active="true"
        forward-name="co-substrate is consumed by"
        backward-name="consumes co-substrate">
        <relation-configuration>
            <source-object-type url="Element:Compound"/>
            <target-object-type url="Element:Reaction"/>
        </relation-configuration>
    </relation-class>
    <relation-class
        name="MetaCat Relation"
        is-active="true"
        forward-name="includes"
        backward-name="belongs to">
        <description>
            Relates a MetaCat superpathway to a pathway context which belongs to that superpathway,
          or a MetaCat pathway to a reaction which belongs to that superpathway.
        </description>
        <relation-configuration>
            <source-object-type url="OntologyEntry:MetaCat"/>
            <target-object-type url="Element:Reaction"/>
        </relation-configuration>
        <relation-configuration>
            <source-object-type url="OntologyEntry:MetaCat"/>
            <target-object-type url="Context:Biochemical pathway"/>
        </relation-configuration>
    </relation-class>
    <relation-class
        name="MetaCat Classification"
        is-active="true"
        forward-name="classifies"
        backward-name="is classified by">
        <description>
            Relates a MetaCat pathway to the corresponding pathway context
        </description>
        <relation-configuration>
            <source-object-type url="OntologyEntry:MetaCat"/>
            <target-object-type url="Context:Biochemical pathway"/>
        </relation-configuration>
    </relation-class>
    <relation-class
        name="Protein - Reaction"
        is-active="true"
        forward-name="makes reaction"
        backward-name="is represented by">
        <relation-configuration>
            <source-object-type url="Element:Protein"/>
            <target-object-type url="Element:Reaction"/>
        </relation-configuration>
    </relation-class>
    <relation-class
        name="Nucleotide Sequence  - Sequence Ontology"
        is-active="true"
        forward-name="is classified as"
        backward-name="classifies">
        <relation-configuration>
            <source-object-type url="Element:Sequence Variant"/>
            <target-object-type url="OntologyEntry:Sequence Ontology"/>
        </relation-configuration>
        <relation-configuration>
            <source-object-type url="Element:Gene"/>
            <target-object-type url="OntologyEntry:Sequence Ontology"/>
        </relation-configuration>
    </relation-class>
    <relation-class
        name="Sequence Variant - Gene"
        is-active="true"
        forward-name="participates in context"
        backward-name="has member">
        <relation-configuration>
            <source-object-type url="Element:Gene"/>
            <target-object-type url="Context:Sequence Variants"/>
        </relation-configuration>
    </relation-class>
    <relation-class
        name="Protein Interaction"
        is-active="true"
        forward-name="interacts with"
        backward-name="interacts with">
        <relation-configuration>
            <source-object-type url="Element:Protein"/>
            <target-object-type url="Element:Protein"/>
        </relation-configuration>
        <relation-configuration>
            <source-object-type url="Context:Complex"/>
            <target-object-type url="Element:Protein"/>
        </relation-configuration>
        <relation-configuration>
            <source-object-type url="Context:Complex"/>
            <target-object-type url="Context:Complex"/>
        </relation-configuration>
        <relation-configuration>
            <source-object-type url="Context:Pathway component"/>
            <target-object-type url="Element:Protein"/>
        </relation-configuration>
        <relation-configuration>
            <source-object-type url="Context:Pathway component"/>
            <target-object-type url="Context:Complex"/>
        </relation-configuration>
    </relation-class>
    <relation-class
        name="Functional Mapping InterPro to GO"
        is-active="true"
        forward-name="has similar function as described by"
        backward-name="has similar function as described by">
        <relation-configuration>
            <source-object-type url="OntologyEntry:InterPro"/>
            <target-object-type url="OntologyEntry:GO"/>
        </relation-configuration>
    </relation-class>
    <relation-class
        name="Functional Mapping Prosite to GO"
        is-active="true"
        forward-name="has similar function as described by"
        backward-name="has similar function as described by">
        <relation-configuration>
            <source-object-type url="OntologyEntry:Prosite"/>
            <target-object-type url="OntologyEntry:GO"/>
        </relation-configuration>
    </relation-class>
    <relation-class
        name="unspecified interaction"
        is-active="true"
        forward-name="interacts with"
        backward-name="interacts with">
        <relation-configuration>
            <source-object-type url="Context:Complex"/>
            <target-object-type url="Context:Complex"/>
        </relation-configuration>
        <relation-configuration>
            <source-object-type url="Context:Complex"/>
            <target-object-type url="Context:Pathway component"/>
        </relation-configuration>
        <relation-configuration>
            <source-object-type url="Context:Complex"/>
            <target-object-type url="Context:Compound"/>
        </relation-configuration>
        <relation-configuration>
            <source-object-type url="Context:Pathway component"/>
            <target-object-type url="Context:Complex"/>
        </relation-configuration>
        <relation-configuration>
            <source-object-type url="Context:Pathway component"/>
            <target-object-type url="Context:Pathway component"/>
        </relation-configuration>
        <relation-configuration>
            <source-object-type url="Context:Pathway component"/>
            <target-object-type url="Context:Compound"/>
        </relation-configuration>
        <relation-configuration>
            <source-object-type url="Context:Compound"/>
            <target-object-type url="Context:Complex"/>
        </relation-configuration>
        <relation-configuration>
            <source-object-type url="Context:Compound"/>
            <target-object-type url="Context:Pathway component"/>
        </relation-configuration>
        <relation-configuration>
            <source-object-type url="Context:Compound"/>
            <target-object-type url="Context:Compound"/>
        </relation-configuration>
    </relation-class>
    <relation-class
        name="activation"
        is-active="true"
        forward-name="activates"
        backward-name="is activated by">
        <relation-configuration>
            <source-object-type url="Context:Complex"/>
            <target-object-type url="Context:Complex"/>
        </relation-configuration>
        <relation-configuration>
            <source-object-type url="Context:Complex"/>
            <target-object-type url="Context:Pathway component"/>
        </relation-configuration>
        <relation-configuration>
            <source-object-type url="Context:Pathway component"/>
            <target-object-type url="Context:Complex"/>
        </relation-configuration>
        <relation-configuration>
            <source-object-type url="Context:Pathway component"/>
            <target-object-type url="Context:Pathway component"/>
        </relation-configuration>
        <relation-configuration>
            <source-object-type url="Context:Compound"/>
            <target-object-type url="Context:Complex"/>
        </relation-configuration>
        <relation-configuration>
            <source-object-type url="Context:Compound"/>
            <target-object-type url="Context:Pathway component"/>
        </relation-configuration>
        <relation-configuration>
            <source-object-type url="Context:Complex"/>
            <target-object-type url="Context:Compound"/>
        </relation-configuration>
        <relation-configuration>
            <source-object-type url="Context:Pathway component"/>
            <target-object-type url="Context:Compound"/>
        </relation-configuration>
        <relation-configuration>
            <source-object-type url="Context:Compound"/>
            <target-object-type url="Context:Compound"/>
        </relation-configuration>
        <relation-configuration>
            <source-object-type url="Context:Complex"/>
            <target-object-type url="Context:KEGG reference pathway"/>
        </relation-configuration>
        <relation-configuration>
            <source-object-type url="Context:Complex"/>
            <target-object-type url="Context:KEGG pathway"/>
        </relation-configuration>
        <relation-configuration>
            <source-object-type url="Context:Pathway component"/>
            <target-object-type url="Context:KEGG reference pathway"/>
        </relation-configuration>
        <relation-configuration>
            <source-object-type url="Context:Pathway component"/>
            <target-object-type url="Context:KEGG pathway"/>
        </relation-configuration>
        <relation-configuration>
            <source-object-type url="Context:Compound"/>
            <target-object-type url="Context:KEGG reference pathway"/>
        </relation-configuration>
        <relation-configuration>
            <source-object-type url="Context:Compound"/>
            <target-object-type url="Context:KEGG pathway"/>
        </relation-configuration>
    </relation-class>
    <relation-class
        name="inhibition"
        is-active="true"
        forward-name="inhibits"
        backward-name="is inhibited by">
        <relation-configuration>
            <source-object-type url="Context:Complex"/>
            <target-object-type url="Context:Complex"/>
        </relation-configuration>
        <relation-configuration>
            <source-object-type url="Context:Complex"/>
            <target-object-type url="Context:Pathway component"/>
        </relation-configuration>
        <relation-configuration>
            <source-object-type url="Context:Pathway component"/>
            <target-object-type url="Context:Complex"/>
        </relation-configuration>
        <relation-configuration>
            <source-object-type url="Context:Pathway component"/>
            <target-object-type url="Context:Pathway component"/>
        </relation-configuration>
        <relation-configuration>
            <source-object-type url="Context:Compound"/>
            <target-object-type url="Context:Complex"/>
        </relation-configuration>
        <relation-configuration>
            <source-object-type url="Context:Compound"/>
            <target-object-type url="Context:Pathway component"/>
        </relation-configuration>
        <relation-configuration>
            <source-object-type url="Context:Complex"/>
            <target-object-type url="Context:Compound"/>
        </relation-configuration>
        <relation-configuration>
            <source-object-type url="Context:Pathway component"/>
            <target-object-type url="Context:Compound"/>
        </relation-configuration>
        <relation-configuration>
            <source-object-type url="Context:Complex"/>
            <target-object-type url="Context:KEGG reference pathway"/>
        </relation-configuration>
        <relation-configuration>
            <source-object-type url="Context:Complex"/>
            <target-object-type url="Context:KEGG pathway"/>
        </relation-configuration>
        <relation-configuration>
            <source-object-type url="Context:Pathway component"/>
            <target-object-type url="Context:KEGG reference pathway"/>
        </relation-configuration>
        <relation-configuration>
            <source-object-type url="Context:Pathway component"/>
            <target-object-type url="Context:KEGG pathway"/>
        </relation-configuration>
        <relation-configuration>
            <source-object-type url="Context:Compound"/>
            <target-object-type url="Context:KEGG reference pathway"/>
        </relation-configuration>
        <relation-configuration>
            <source-object-type url="Context:Compound"/>
            <target-object-type url="Context:KEGG pathway"/>
        </relation-configuration>
        <relation-configuration>
            <source-object-type url="Context:Compound"/>
            <target-object-type url="Context:Compound"/>
        </relation-configuration>
    </relation-class>
    <relation-class
        name="binding"
        is-active="true"
        forward-name="binds"
        backward-name="binds">
        <relation-configuration>
            <source-object-type url="Context:Complex"/>
            <target-object-type url="Context:Complex"/>
        </relation-configuration>
        <relation-configuration>
            <source-object-type url="Context:Complex"/>
            <target-object-type url="Context:Pathway component"/>
        </relation-configuration>
        <relation-configuration>
            <source-object-type url="Context:Complex"/>
            <target-object-type url="Context:Compound"/>
        </relation-configuration>
        <relation-configuration>
            <source-object-type url="Context:Pathway component"/>
            <target-object-type url="Context:Complex"/>
        </relation-configuration>
        <relation-configuration>
            <source-object-type url="Context:Pathway component"/>
            <target-object-type url="Context:Pathway component"/>
        </relation-configuration>
        <relation-configuration>
            <source-object-type url="Context:Pathway component"/>
            <target-object-type url="Context:Compound"/>
        </relation-configuration>
        <relation-configuration>
            <source-object-type url="Context:Compound"/>
            <target-object-type url="Context:Complex"/>
        </relation-configuration>
        <relation-configuration>
            <source-object-type url="Context:Compound"/>
            <target-object-type url="Context:Pathway component"/>
        </relation-configuration>
        <relation-configuration>
            <source-object-type url="Context:Compound"/>
            <target-object-type url="Context:Compound"/>
        </relation-configuration>
    </relation-class>
    <relation-class
        name="dissociation"
        is-active="true"
        forward-name="dissociates from"
        backward-name="dissociates from">
        <relation-configuration>
            <source-object-type url="Context:Complex"/>
            <target-object-type url="Context:Complex"/>
        </relation-configuration>
        <relation-configuration>
            <source-object-type url="Context:Complex"/>
            <target-object-type url="Context:Pathway component"/>
        </relation-configuration>
        <relation-configuration>
            <source-object-type url="Context:Complex"/>
            <target-object-type url="Context:Compound"/>
        </relation-configuration>
        <relation-configuration>
            <source-object-type url="Context:Pathway component"/>
            <target-object-type url="Context:Complex"/>
        </relation-configuration>
        <relation-configuration>
            <source-object-type url="Context:Pathway component"/>
            <target-object-type url="Context:Pathway component"/>
        </relation-configuration>
        <relation-configuration>
            <source-object-type url="Context:Pathway component"/>
            <target-object-type url="Context:Compound"/>
        </relation-configuration>
        <relation-configuration>
            <source-object-type url="Context:Compound"/>
            <target-object-type url="Context:Complex"/>
        </relation-configuration>
        <relation-configuration>
            <source-object-type url="Context:Compound"/>
            <target-object-type url="Context:Pathway component"/>
        </relation-configuration>
        <relation-configuration>
            <source-object-type url="Context:Compound"/>
            <target-object-type url="Context:Compound"/>
        </relation-configuration>
    </relation-class>
    <relation-class
        name="expression"
        is-active="true"
        forward-name="induces expression of"
        backward-name="is induced by">
        <relation-configuration>
            <source-object-type url="Context:Complex"/>
            <target-object-type url="Context:Complex"/>
        </relation-configuration>
        <relation-configuration>
            <source-object-type url="Context:Complex"/>
            <target-object-type url="Context:Pathway component"/>
        </relation-configuration>
        <relation-configuration>
            <source-object-type url="Context:Pathway component"/>
            <target-object-type url="Context:Complex"/>
        </relation-configuration>
        <relation-configuration>
            <source-object-type url="Context:Pathway component"/>
            <target-object-type url="Context:Pathway component"/>
        </relation-configuration>
        <relation-configuration>
            <source-object-type url="Context:Compound"/>
            <target-object-type url="Context:Complex"/>
        </relation-configuration>
        <relation-configuration>
            <source-object-type url="Context:Compound"/>
            <target-object-type url="Context:Pathway component"/>
        </relation-configuration>
    </relation-class>
    <relation-class
        name="repression"
        is-active="true"
        forward-name="represses"
        backward-name="is repressed by">
        <relation-configuration>
            <source-object-type url="Context:Complex"/>
            <target-object-type url="Context:Complex"/>
        </relation-configuration>
        <relation-configuration>
            <source-object-type url="Context:Complex"/>
            <target-object-type url="Context:Pathway component"/>
        </relation-configuration>
        <relation-configuration>
            <source-object-type url="Context:Pathway component"/>
            <target-object-type url="Context:Complex"/>
        </relation-configuration>
        <relation-configuration>
            <source-object-type url="Context:Pathway component"/>
            <target-object-type url="Context:Pathway component"/>
        </relation-configuration>
        <relation-configuration>
            <source-object-type url="Context:Compound"/>
            <target-object-type url="Context:Complex"/>
        </relation-configuration>
        <relation-configuration>
            <source-object-type url="Context:Compound"/>
            <target-object-type url="Context:Pathway component"/>
        </relation-configuration>
    </relation-class>
    <relation-class
        name="phosphorylation"
        is-active="true"
        forward-name="+p"
        backward-name="+p by">
        <relation-configuration>
            <source-object-type url="Context:Complex"/>
            <target-object-type url="Context:Complex"/>
        </relation-configuration>
        <relation-configuration>
            <source-object-type url="Context:Complex"/>
            <target-object-type url="Context:Pathway component"/>
        </relation-configuration>
        <relation-configuration>
            <source-object-type url="Context:Complex"/>
            <target-object-type url="Context:Compound"/>
        </relation-configuration>
        <relation-configuration>
            <source-object-type url="Context:Pathway component"/>
            <target-object-type url="Context:Complex"/>
        </relation-configuration>
        <relation-configuration>
            <source-object-type url="Context:Pathway component"/>
            <target-object-type url="Context:Pathway component"/>
        </relation-configuration>
        <relation-configuration>
            <source-object-type url="Context:Pathway component"/>
            <target-object-type url="Context:Compound"/>
        </relation-configuration>
    </relation-class>
    <relation-class
        name="dephosphorylation"
        is-active="true"
        forward-name="-p"
        backward-name="-p by">
        <relation-configuration>
            <source-object-type url="Context:Complex"/>
            <target-object-type url="Context:Complex"/>
        </relation-configuration>
        <relation-configuration>
            <source-object-type url="Context:Complex"/>
            <target-object-type url="Context:Pathway component"/>
        </relation-configuration>
        <relation-configuration>
            <source-object-type url="Context:Complex"/>
            <target-object-type url="Context:Compound"/>
        </relation-configuration>
        <relation-configuration>
            <source-object-type url="Context:Pathway component"/>
            <target-object-type url="Context:Complex"/>
        </relation-configuration>
        <relation-configuration>
            <source-object-type url="Context:Pathway component"/>
            <target-object-type url="Context:Pathway component"/>
        </relation-configuration>
        <relation-configuration>
            <source-object-type url="Context:Pathway component"/>
            <target-object-type url="Context:Compound"/>
        </relation-configuration>
    </relation-class>
    <relation-class
        name="methylation"
        is-active="true"
        forward-name="+m"
        backward-name="+m by">
        <relation-configuration>
            <source-object-type url="Context:Complex"/>
            <target-object-type url="Context:Complex"/>
        </relation-configuration>
        <relation-configuration>
            <source-object-type url="Context:Complex"/>
            <target-object-type url="Context:Pathway component"/>
        </relation-configuration>
        <relation-configuration>
            <source-object-type url="Context:Complex"/>
            <target-object-type url="Context:Compound"/>
        </relation-configuration>
        <relation-configuration>
            <source-object-type url="Context:Pathway component"/>
            <target-object-type url="Context:Complex"/>
        </relation-configuration>
        <relation-configuration>
            <source-object-type url="Context:Pathway component"/>
            <target-object-type url="Context:Pathway component"/>
        </relation-configuration>
        <relation-configuration>
            <source-object-type url="Context:Pathway component"/>
            <target-object-type url="Context:Compound"/>
        </relation-configuration>
    </relation-class>
    <relation-class
        name="demethylation"
        is-active="true"
        forward-name="-m"
        backward-name="-m by">
        <relation-configuration>
            <source-object-type url="Context:Complex"/>
            <target-object-type url="Context:Complex"/>
        </relation-configuration>
        <relation-configuration>
            <source-object-type url="Context:Complex"/>
            <target-object-type url="Context:Pathway component"/>
        </relation-configuration>
        <relation-configuration>
            <source-object-type url="Context:Complex"/>
            <target-object-type url="Context:Compound"/>
        </relation-configuration>
        <relation-configuration>
            <source-object-type url="Context:Pathway component"/>
            <target-object-type url="Context:Complex"/>
        </relation-configuration>
        <relation-configuration>
            <source-object-type url="Context:Pathway component"/>
            <target-object-type url="Context:Pathway component"/>
        </relation-configuration>
        <relation-configuration>
            <source-object-type url="Context:Pathway component"/>
            <target-object-type url="Context:Compound"/>
        </relation-configuration>
    </relation-class>
    <relation-class
        name="ubiquination"
        is-active="true"
        forward-name="+ub"
        backward-name="+ub by">
        <relation-configuration>
            <source-object-type url="Context:Complex"/>
            <target-object-type url="Context:Complex"/>
        </relation-configuration>
        <relation-configuration>
            <source-object-type url="Context:Complex"/>
            <target-object-type url="Context:Pathway component"/>
        </relation-configuration>
        <relation-configuration>
            <source-object-type url="Context:Pathway component"/>
            <target-object-type url="Context:Complex"/>
        </relation-configuration>
        <relation-configuration>
            <source-object-type url="Context:Pathway component"/>
            <target-object-type url="Context:Pathway component"/>
        </relation-configuration>
    </relation-class>
    <relation-class
        name="indirect"
        is-active="true"
        forward-name="influences"
        backward-name="is influenced by">
        <relation-configuration>
            <source-object-type url="Context:Complex"/>
            <target-object-type url="Context:Complex"/>
        </relation-configuration>
        <relation-configuration>
            <source-object-type url="Context:Complex"/>
            <target-object-type url="Context:Pathway component"/>
        </relation-configuration>
        <relation-configuration>
            <source-object-type url="Context:Pathway component"/>
            <target-object-type url="Context:Complex"/>
        </relation-configuration>
        <relation-configuration>
            <source-object-type url="Context:Pathway component"/>
            <target-object-type url="Context:Pathway component"/>
        </relation-configuration>
        <relation-configuration>
            <source-object-type url="Context:Compound"/>
            <target-object-type url="Context:Complex"/>
        </relation-configuration>
        <relation-configuration>
            <source-object-type url="Context:Compound"/>
            <target-object-type url="Context:Pathway component"/>
        </relation-configuration>
        <relation-configuration>
            <source-object-type url="Context:KEGG reference pathway"/>
            <target-object-type url="Context:Complex"/>
        </relation-configuration>
        <relation-configuration>
            <source-object-type url="Context:KEGG reference pathway"/>
            <target-object-type url="Context:Pathway component"/>
        </relation-configuration>
        <relation-configuration>
            <source-object-type url="Context:KEGG pathway"/>
            <target-object-type url="Context:Complex"/>
        </relation-configuration>
        <relation-configuration>
            <source-object-type url="Context:KEGG pathway"/>
            <target-object-type url="Context:Pathway component"/>
        </relation-configuration>
        <relation-configuration>
            <source-object-type url="Context:Complex"/>
            <target-object-type url="Context:KEGG reference pathway"/>
        </relation-configuration>
        <relation-configuration>
            <source-object-type url="Context:Complex"/>
            <target-object-type url="Context:KEGG pathway"/>
        </relation-configuration>
        <relation-configuration>
            <source-object-type url="Context:Pathway component"/>
            <target-object-type url="Context:KEGG reference pathway"/>
        </relation-configuration>
        <relation-configuration>
            <source-object-type url="Context:Pathway component"/>
            <target-object-type url="Context:KEGG pathway"/>
        </relation-configuration>
    </relation-class>
    <relation-class
        name="modification"
        is-active="true"
        forward-name="modifies"
        backward-name="modified by">
        <relation-configuration>
            <source-object-type url="Context:Complex"/>
            <target-object-type url="Context:Complex"/>
        </relation-configuration>
        <relation-configuration>
            <source-object-type url="Context:Complex"/>
            <target-object-type url="Context:Pathway component"/>
        </relation-configuration>
        <relation-configuration>
            <source-object-type url="Context:Complex"/>
            <target-object-type url="Context:Compound"/>
        </relation-configuration>
        <relation-configuration>
            <source-object-type url="Context:Pathway component"/>
            <target-object-type url="Context:Complex"/>
        </relation-configuration>
        <relation-configuration>
            <source-object-type url="Context:Pathway component"/>
            <target-object-type url="Context:Pathway component"/>
        </relation-configuration>
        <relation-configuration>
            <source-object-type url="Context:Pathway component"/>
            <target-object-type url="Context:Compound"/>
        </relation-configuration>
    </relation-class>
    <relation-class
        name="state"
        is-active="true"
        forward-name="regulates"
        backward-name="is regulated by">
        <relation-configuration>
            <source-object-type url="Context:Complex"/>
            <target-object-type url="Context:Complex"/>
        </relation-configuration>
        <relation-configuration>
            <source-object-type url="Context:Complex"/>
            <target-object-type url="Context:Pathway component"/>
        </relation-configuration>
        <relation-configuration>
            <source-object-type url="Context:Pathway component"/>
            <target-object-type url="Context:Complex"/>
        </relation-configuration>
        <relation-configuration>
            <source-object-type url="Context:Pathway component"/>
            <target-object-type url="Context:Pathway component"/>
        </relation-configuration>
        <relation-configuration>
            <source-object-type url="Context:Compound"/>
            <target-object-type url="Context:Complex"/>
        </relation-configuration>
        <relation-configuration>
            <source-object-type url="Context:Compound"/>
            <target-object-type url="Context:Pathway component"/>
        </relation-configuration>
        <relation-configuration>
            <source-object-type url="Context:Complex"/>
            <target-object-type url="Context:KEGG reference pathway"/>
        </relation-configuration>
        <relation-configuration>
            <source-object-type url="Context:Complex"/>
            <target-object-type url="Context:KEGG pathway"/>
        </relation-configuration>
        <relation-configuration>
            <source-object-type url="Context:Pathway component"/>
            <target-object-type url="Context:KEGG reference pathway"/>
        </relation-configuration>
        <relation-configuration>
            <source-object-type url="Context:Pathway component"/>
            <target-object-type url="Context:KEGG pathway"/>
        </relation-configuration>
        <relation-configuration>
            <source-object-type url="Context:Compound"/>
            <target-object-type url="Context:KEGG reference pathway"/>
        </relation-configuration>
        <relation-configuration>
            <source-object-type url="Context:Compound"/>
            <target-object-type url="Context:KEGG pathway"/>
        </relation-configuration>
    </relation-class>
    <relation-class
        name="Chemical_or_Drug_Activates_Gene_Product"
        is-active="true"
        forward-name="activates gene product of"
        backward-name="shows activated gene product by">
        <relation-configuration>
            <source-object-type url="Element:Compound"/>
            <target-object-type url="Element:Gene"/>
        </relation-configuration>
    </relation-class>
    <relation-class
        name="Chemical_or_Drug_Inhibits_Gene_Product"
        is-active="true"
        forward-name="inhibits gene product of"
        backward-name="shows inhibited gene product by">
        <relation-configuration>
            <source-object-type url="Element:Compound"/>
            <target-object-type url="Element:Gene"/>
        </relation-configuration>
    </relation-class>
    <relation-class
        name="Chemical_or_Drug_Increases_Metabolic_Status"
        is-active="true"
        forward-name="increases metabolic status of"
        backward-name="is increased in metabolic status by">
        <relation-configuration>
            <source-object-type url="Element:Compound"/>
            <target-object-type url="Element:Gene"/>
        </relation-configuration>
    </relation-class>
    <relation-class
        name="Chemical_or_Drug_Decreases_Metabolic_Status"
        is-active="true"
        forward-name="decreases metabolic status of"
        backward-name="is decreased in metabolic status by">
        <relation-configuration>
            <source-object-type url="Element:Compound"/>
            <target-object-type url="Element:Gene"/>
        </relation-configuration>
    </relation-class>
    <relation-class
        name="Chemical_or_Drug_Increases_Pathway_Activity"
        is-active="true"
        forward-name="increases pathway activity of"
        backward-name="is increased in pathway activity by">
        <relation-configuration>
            <source-object-type url="Element:Compound"/>
            <target-object-type url="Element:Gene"/>
        </relation-configuration>
    </relation-class>
    <relation-class
        name="Chemical_or_Drug_Decreases_Pathway_Activity"
        is-active="true"
        forward-name="decreases pathway activity of"
        backward-name="is decreased in pathway activity by">
        <relation-configuration>
            <source-object-type url="Element:Compound"/>
            <target-object-type url="Element:Gene"/>
        </relation-configuration>
    </relation-class>
    <relation-class
        name="Chemical_or_Drug_Induces_Gene_Expression"
        is-active="true"
        forward-name="induces gene expression of"
        backward-name="is induced in gene axpression by">
        <relation-configuration>
            <source-object-type url="Element:Compound"/>
            <target-object-type url="Element:Gene"/>
        </relation-configuration>
    </relation-class>
    <relation-class
        name="Chemical_or_Drug_Represses_Gene_Expression"
        is-active="true"
        forward-name="represses gene expression of"
        backward-name="is repressed in gene expression by">
        <relation-configuration>
            <source-object-type url="Element:Compound"/>
            <target-object-type url="Element:Gene"/>
        </relation-configuration>
    </relation-class>
    <relation-class
        name="Chemical_or_Drug_Induces_Gene_Product_Expression"
        is-active="true"
        forward-name="induces gene product expression of"
        backward-name="is induced in gene product expression by">
        <relation-configuration>
            <source-object-type url="Element:Compound"/>
            <target-object-type url="Element:Gene"/>
        </relation-configuration>
    </relation-class>
    <relation-class
        name="Chemical_or_Drug_Represses_Gene_Product_Expression"
        is-active="true"
        forward-name="represses gene product expression of"
        backward-name="is repressed in gene product expression by">
        <relation-configuration>
            <source-object-type url="Element:Compound"/>
            <target-object-type url="Element:Gene"/>
        </relation-configuration>
    </relation-class>
    <relation-class
        name="Gene_Expression_Downregulated_in_Disease"
        is-active="true"
        forward-name="shows downregulated expression of"
        backward-name="expression is downregulated in">
        <relation-configuration>
            <source-object-type url="Element:Disease"/>
            <target-object-type url="Element:Gene"/>
        </relation-configuration>
    </relation-class>
    <relation-class
        name="Gene_Expression_Upregulated_in_Disease"
        is-active="true"
        forward-name="shows upregulated expression of"
        backward-name="expression is upregulated in">
        <relation-configuration>
            <source-object-type url="Element:Disease"/>
            <target-object-type url="Element:Gene"/>
        </relation-configuration>
    </relation-class>
    <relation-class
        name="Gene_Product_Decreased_in_Disease"
        is-active="true"
        forward-name="shows decreased product of"
        backward-name="product is decreased in">
        <relation-configuration>
            <source-object-type url="Element:Disease"/>
            <target-object-type url="Element:Gene"/>
        </relation-configuration>
    </relation-class>
    <relation-class
        name="Gene_Product_Increased_in_Disease"
        is-active="true"
        forward-name="shows increased product of"
        backward-name="product is increased in">
        <relation-configuration>
            <source-object-type url="Element:Disease"/>
            <target-object-type url="Element:Gene"/>
        </relation-configuration>
    </relation-class>
    <relation-class
        name="ChEBI Relation"
        is-active="true"
        forward-name="is mapped to"
        backward-name="is chemical mapped">
        <relation-configuration>
            <source-object-type url="OntologyEntry:ChEBI"/>
            <target-object-type url="Element:Compound"/>
        </relation-configuration>
    </relation-class>
    <relation-class
        name="Protein - Compound"
        is-active="true"
        forward-name="binds to"
        backward-name="binds to">
        <relation-configuration>
            <source-object-type url="Element:Protein"/>
            <target-object-type url="Element:Compound"/>
        </relation-configuration>
        <relation-configuration>
            <source-object-type url="Context:Pathway component"/>
            <target-object-type url="Element:Compound"/>
        </relation-configuration>
        <relation-configuration>
            <source-object-type url="Element:Protein"/>
            <target-object-type url="Context:Compound"/>
        </relation-configuration>
    </relation-class>
    <relation-class
        name="Genetic interaction"
        is-active="true"
        forward-name="interacts with"
        backward-name="interacts with">
        <relation-configuration>
            <source-object-type url="Element:Gene"/>
            <target-object-type url="Element:Gene"/>
        </relation-configuration>
    </relation-class>
    <relation-class
        name="Expression Experiment - Analysis result Relation"
        is-active="true"
        forward-name="shows fold change"
        backward-name="derived from">
        <relation-configuration>
            <source-object-type url="Experiment:Expression Experiment"/>
            <target-object-type url="Experiment:Expression Experiment"/>
        </relation-configuration>
    </relation-class>
    <relation-class
        name="Patient - Experiment"
        is-active="true"
        forward-name="provides sample for"
        backward-name="sampled from">
        <description>
            Relates an Experiment to the Patient who provided the sample
        </description>
        <relation-configuration>
            <source-object-type url="Element:Patient"/>
            <target-object-type url="Experiment:Expression Experiment"/>
        </relation-configuration>
        <relation-configuration>
            <source-object-type url="Element:Patient"/>
            <target-object-type url="Experiment:Metabolic Measurement"/>
        </relation-configuration>
        <relation-configuration>
            <source-object-type url="Element:Patient"/>
            <target-object-type url="Experiment:Protein Measurement"/>
        </relation-configuration>
        <relation-configuration>
            <source-object-type url="Element:Patient"/>
            <target-object-type url="Experiment:GEO"/>
        </relation-configuration>
        <relation-configuration>
            <source-object-type url="Element:Patient"/>
            <target-object-type url="Experiment:REDOX"/>
        </relation-configuration>
    </relation-class>
    <relation-class
        name="mediates"
        is-active="true"
        forward-name=""
        backward-name="">
        <description>
            Proteins or Complexes which act as modifiers for a biological process e.g. a enzymatic reaction, transport, binding scaffold
        </description>
        <relation-configuration>
            <source-object-type url="Element:Protein"/>
            <target-object-type url="Element:Reaction"/>
        </relation-configuration>
        <relation-configuration>
            <source-object-type url="Context:Complex"/>
            <target-object-type url="Element:Reaction"/>
        </relation-configuration>
    </relation-class>
    <relation-class
        name="MeSH term association"
        is-active="true"
        forward-name="associated with object"
        backward-name="associated with MeSH">
        <relation-configuration>
            <source-object-type url="OntologyEntry:MeSH"/>
            <target-object-type url="Element:Compound"/>
        </relation-configuration>
        <relation-configuration>
            <source-object-type url="OntologyEntry:MeSH"/>
            <target-object-type url="Element:Disease"/>
        </relation-configuration>
        <relation-configuration>
            <source-object-type url="OntologyEntry:MeSH"/>
            <target-object-type url="Element:Patient"/>
        </relation-configuration>
        <relation-configuration>
            <source-object-type url="OntologyEntry:MeSH"/>
            <target-object-type url="Experiment:Expression Experiment"/>
        </relation-configuration>
        <relation-configuration>
            <source-object-type url="OntologyEntry:MeSH"/>
            <target-object-type url="Experiment:GEO"/>
        </relation-configuration>
        <relation-configuration>
            <source-object-type url="OntologyEntry:MeSH"/>
            <target-object-type url="Experiment:Metabolic Measurement"/>
        </relation-configuration>
        <relation-configuration>
            <source-object-type url="OntologyEntry:MeSH"/>
            <target-object-type url="Experiment:Protein Measurement"/>
        </relation-configuration>
    </relation-class>
    <relation-class
        name="Compound - disease"
        is-active="true"
        forward-name="associated with disease"
        backward-name="associated with compound">
        <relation-configuration>
            <source-object-type url="Element:Compound"/>
            <target-object-type url="Element:Disease"/>
        </relation-configuration>
    </relation-class>
    <relation-class
        name="medication"
        is-active="true"
        forward-name="medication"
        backward-name="medication">
        <relation-configuration>
            <source-object-type url="Element:Compound"/>
            <target-object-type url="Element:Patient"/>
        </relation-configuration>
    </relation-class>
    <relation-class
        name="Overview"
        is-active="true"
        forward-name="is related"
        backward-name="">
        <relation-configuration>
            <source-object-type url="Query:Query"/>
            <target-object-type url="Query:Query"/>
        </relation-configuration>
    </relation-class>
    <relation-class
        name="Compound - Trial"
        is-active="true"
        forward-name="is involved in trial"
        backward-name="involves compound">
        <description>
            A compound related to a clinical or animal trial
        </description>
        <relation-configuration>
            <source-object-type url="Element:Compound"/>
            <target-object-type url="Element:Study"/>
        </relation-configuration>
    </relation-class>
    <relation-class
        name="Study - Disease"
        is-active="true"
        forward-name="is study of"
        backward-name="is studied in">
        <description>
            Connects clinical or animal study with analysed disease
        </description>
        <relation-configuration>
            <source-object-type url="Element:Study"/>
            <target-object-type url="Element:Disease"/>
        </relation-configuration>
        <relation-configuration>
            <source-object-type url="Element:Study"/>
            <target-object-type url="OntologyEntry:NCI Thesaurus"/>
        </relation-configuration>
        <relation-configuration>
            <source-object-type url="Element:Study"/>
            <target-object-type url="OntologyEntry:MeSH"/>
        </relation-configuration>
    </relation-class>
    <relation-class
        name="Study - Participant"
        is-active="true"
        forward-name="has participant"
        backward-name="participates in">
        <description>
            Patient/Animal/Plant participating in a study/trial
        </description>
        <relation-configuration>
            <source-object-type url="Element:Study"/>
            <target-object-type url="Element:Patient"/>
        </relation-configuration>
    </relation-class>
    <relation-class
        name="Study - Study group"
        is-active="true"
        forward-name="has sub-group"
        backward-name="is part of">
        <description>
            Relates a Study to different sub-groups of the study
        </description>
        <relation-configuration>
            <source-object-type url="Element:Study"/>
            <target-object-type url="Context:Study group"/>
        </relation-configuration>
    </relation-class>
    <relation-class
        name="Study - Experiment"
        is-active="true"
        forward-name="has experiment"
        backward-name="part of study">
        <description>
            Relates all experiments executed in the context of a given study
        </description>
        <relation-configuration>
            <source-object-type url="Element:Study"/>
            <target-object-type url="Experiment:Expression Experiment"/>
        </relation-configuration>
        <relation-configuration>
            <source-object-type url="Element:Study"/>
            <target-object-type url="Experiment:Metabolic Measurement"/>
        </relation-configuration>
        <relation-configuration>
            <source-object-type url="Element:Study"/>
            <target-object-type url="Experiment:Protein Measurement"/>
        </relation-configuration>
        <relation-configuration>
            <source-object-type url="Element:Study"/>
            <target-object-type url="Experiment:GEO"/>
        </relation-configuration>
    </relation-class>
    <relation-class
        name="Experiment - ChipPlatform"
        is-active="true"
        forward-name="uses"
        backward-name="is used in">
        <relation-configuration>
            <source-object-type url="Experiment:Expression Experiment"/>
            <target-object-type url="Element:Chip Platform"/>
        </relation-configuration>
        <relation-configuration>
            <source-object-type url="Experiment:GEO"/>
            <target-object-type url="Element:Chip Platform"/>
        </relation-configuration>
    </relation-class>
    <relation-class
        name="Positive effect"
        is-active="true"
        forward-name="has positive effect on"
        backward-name="is positively affected by">
        <description>
            A container relation indicating positive effects e.g. activation between two objects. The type of effect is specified by an associated Annotation assigning a Gene Ontology term
        </description>
        <relation-configuration>
            <source-object-type url="Context:Complex"/>
            <target-object-type url="Context:Complex"/>
        </relation-configuration>
        <relation-configuration>
            <source-object-type url="Context:Complex"/>
            <target-object-type url="Context:COPD related pathway"/>
        </relation-configuration>
        <relation-configuration>
            <source-object-type url="Context:Complex"/>
            <target-object-type url="Context:KEGG pathway"/>
        </relation-configuration>
        <relation-configuration>
            <source-object-type url="Context:Complex"/>
            <target-object-type url="Context:Pathway component"/>
        </relation-configuration>
        <relation-configuration>
            <source-object-type url="Context:Complex"/>
            <target-object-type url="Context:Reactome pathway"/>
        </relation-configuration>
        <relation-configuration>
            <source-object-type url="Context:Complex"/>
            <target-object-type url="Element:Compound"/>
        </relation-configuration>
        <relation-configuration>
            <source-object-type url="Context:Complex"/>
            <target-object-type url="Element:Gene"/>
        </relation-configuration>
        <relation-configuration>
            <source-object-type url="Context:Complex"/>
            <target-object-type url="Element:Protein"/>
        </relation-configuration>
        <relation-configuration>
            <source-object-type url="Context:Complex"/>
            <target-object-type url="Element:Reaction"/>
        </relation-configuration>
        <relation-configuration>
            <source-object-type url="Context:Pathway component"/>
            <target-object-type url="Context:Complex"/>
        </relation-configuration>
        <relation-configuration>
            <source-object-type url="Context:Pathway component"/>
            <target-object-type url="Context:COPD related pathway"/>
        </relation-configuration>
        <relation-configuration>
            <source-object-type url="Context:Pathway component"/>
            <target-object-type url="Context:KEGG pathway"/>
        </relation-configuration>
        <relation-configuration>
            <source-object-type url="Context:Pathway component"/>
            <target-object-type url="Context:Pathway component"/>
        </relation-configuration>
        <relation-configuration>
            <source-object-type url="Context:Pathway component"/>
            <target-object-type url="Context:Reactome pathway"/>
        </relation-configuration>
        <relation-configuration>
            <source-object-type url="Context:Pathway component"/>
            <target-object-type url="Element:Compound"/>
        </relation-configuration>
        <relation-configuration>
            <source-object-type url="Context:Pathway component"/>
            <target-object-type url="Element:Gene"/>
        </relation-configuration>
        <relation-configuration>
            <source-object-type url="Context:Pathway component"/>
            <target-object-type url="Element:Protein"/>
        </relation-configuration>
        <relation-configuration>
            <source-object-type url="Context:Pathway component"/>
            <target-object-type url="Element:Reaction"/>
        </relation-configuration>
        <relation-configuration>
            <source-object-type url="Element:Gene"/>
            <target-object-type url="Context:Complex"/>
        </relation-configuration>
        <relation-configuration>
            <source-object-type url="Element:Gene"/>
            <target-object-type url="Context:COPD related pathway"/>
        </relation-configuration>
        <relation-configuration>
            <source-object-type url="Element:Gene"/>
            <target-object-type url="Context:KEGG pathway"/>
        </relation-configuration>
        <relation-configuration>
            <source-object-type url="Element:Gene"/>
            <target-object-type url="Context:Pathway component"/>
        </relation-configuration>
        <relation-configuration>
            <source-object-type url="Element:Gene"/>
            <target-object-type url="Context:Reactome pathway"/>
        </relation-configuration>
        <relation-configuration>
            <source-object-type url="Element:Gene"/>
            <target-object-type url="Element:Compound"/>
        </relation-configuration>
        <relation-configuration>
            <source-object-type url="Element:Gene"/>
            <target-object-type url="Element:Gene"/>
        </relation-configuration>
        <relation-configuration>
            <source-object-type url="Element:Gene"/>
            <target-object-type url="Element:Protein"/>
        </relation-configuration>
        <relation-configuration>
            <source-object-type url="Element:Gene"/>
            <target-object-type url="Element:Reaction"/>
        </relation-configuration>
        <relation-configuration>
            <source-object-type url="Element:Protein"/>
            <target-object-type url="Context:Complex"/>
        </relation-configuration>
        <relation-configuration>
            <source-object-type url="Element:Protein"/>
            <target-object-type url="Context:COPD related pathway"/>
        </relation-configuration>
        <relation-configuration>
            <source-object-type url="Element:Protein"/>
            <target-object-type url="Context:KEGG pathway"/>
        </relation-configuration>
        <relation-configuration>
            <source-object-type url="Element:Protein"/>
            <target-object-type url="Context:Pathway component"/>
        </relation-configuration>
        <relation-configuration>
            <source-object-type url="Element:Protein"/>
            <target-object-type url="Context:Reactome pathway"/>
        </relation-configuration>
        <relation-configuration>
            <source-object-type url="Element:Protein"/>
            <target-object-type url="Element:Compound"/>
        </relation-configuration>
        <relation-configuration>
            <source-object-type url="Element:Protein"/>
            <target-object-type url="Element:Gene"/>
        </relation-configuration>
        <relation-configuration>
            <source-object-type url="Element:Protein"/>
            <target-object-type url="Element:Protein"/>
        </relation-configuration>
        <relation-configuration>
            <source-object-type url="Element:Protein"/>
            <target-object-type url="Element:Reaction"/>
        </relation-configuration>
        <relation-configuration>
            <source-object-type url="Element:Reaction"/>
            <target-object-type url="Context:Complex"/>
        </relation-configuration>
        <relation-configuration>
            <source-object-type url="Element:Reaction"/>
            <target-object-type url="Context:COPD related pathway"/>
        </relation-configuration>
        <relation-configuration>
            <source-object-type url="Element:Reaction"/>
            <target-object-type url="Context:KEGG pathway"/>
        </relation-configuration>
        <relation-configuration>
            <source-object-type url="Element:Reaction"/>
            <target-object-type url="Context:Pathway component"/>
        </relation-configuration>
        <relation-configuration>
            <source-object-type url="Element:Reaction"/>
            <target-object-type url="Context:Reactome pathway"/>
        </relation-configuration>
        <relation-configuration>
            <source-object-type url="Element:Reaction"/>
            <target-object-type url="Element:Compound"/>
        </relation-configuration>
        <relation-configuration>
            <source-object-type url="Element:Reaction"/>
            <target-object-type url="Element:Gene"/>
        </relation-configuration>
        <relation-configuration>
            <source-object-type url="Element:Reaction"/>
            <target-object-type url="Element:Protein"/>
        </relation-configuration>
        <relation-configuration>
            <source-object-type url="Element:Reaction"/>
            <target-object-type url="Element:Reaction"/>
        </relation-configuration>
        <relation-configuration>
            <source-object-type url="Experiment:Metabolic Measurement"/>
            <target-object-type url="Context:Complex"/>
        </relation-configuration>
        <relation-configuration>
            <source-object-type url="Experiment:Metabolic Measurement"/>
            <target-object-type url="Context:COPD related pathway"/>
        </relation-configuration>
        <relation-configuration>
            <source-object-type url="Experiment:Metabolic Measurement"/>
            <target-object-type url="Context:KEGG pathway"/>
        </relation-configuration>
        <relation-configuration>
            <source-object-type url="Experiment:Metabolic Measurement"/>
            <target-object-type url="Context:Pathway component"/>
        </relation-configuration>
        <relation-configuration>
            <source-object-type url="Experiment:Metabolic Measurement"/>
            <target-object-type url="Context:Reactome pathway"/>
        </relation-configuration>
        <relation-configuration>
            <source-object-type url="Experiment:Metabolic Measurement"/>
            <target-object-type url="Element:Compound"/>
        </relation-configuration>
        <relation-configuration>
            <source-object-type url="Experiment:Metabolic Measurement"/>
            <target-object-type url="Element:Gene"/>
        </relation-configuration>
        <relation-configuration>
            <source-object-type url="Experiment:Metabolic Measurement"/>
            <target-object-type url="Element:Protein"/>
        </relation-configuration>
        <relation-configuration>
            <source-object-type url="Experiment:Metabolic Measurement"/>
            <target-object-type url="Element:Reaction"/>
        </relation-configuration>
    </relation-class>
    <relation-class
        name="Negative effect"
        is-active="true"
        forward-name="has negative effect on"
        backward-name="is negatively affected by">
        <description>
            A container relation indicating negative effects e.g. inhibition between two objects. The type of effect is specified by an associated Annotation assigning a Gene Ontology term
        </description>
        <relation-configuration>
            <source-object-type url="Context:Complex"/>
            <target-object-type url="Context:Complex"/>
        </relation-configuration>
        <relation-configuration>
            <source-object-type url="Context:Complex"/>
            <target-object-type url="Context:COPD related pathway"/>
        </relation-configuration>
        <relation-configuration>
            <source-object-type url="Context:Complex"/>
            <target-object-type url="Context:KEGG pathway"/>
        </relation-configuration>
        <relation-configuration>
            <source-object-type url="Context:Complex"/>
            <target-object-type url="Context:Pathway component"/>
        </relation-configuration>
        <relation-configuration>
            <source-object-type url="Context:Complex"/>
            <target-object-type url="Context:Reactome pathway"/>
        </relation-configuration>
        <relation-configuration>
            <source-object-type url="Context:Complex"/>
            <target-object-type url="Element:Compound"/>
        </relation-configuration>
        <relation-configuration>
            <source-object-type url="Context:Complex"/>
            <target-object-type url="Element:Gene"/>
        </relation-configuration>
        <relation-configuration>
            <source-object-type url="Context:Complex"/>
            <target-object-type url="Element:Protein"/>
        </relation-configuration>
        <relation-configuration>
            <source-object-type url="Context:Complex"/>
            <target-object-type url="Element:Reaction"/>
        </relation-configuration>
        <relation-configuration>
            <source-object-type url="Context:Pathway component"/>
            <target-object-type url="Context:Complex"/>
        </relation-configuration>
        <relation-configuration>
            <source-object-type url="Context:Pathway component"/>
            <target-object-type url="Context:COPD related pathway"/>
        </relation-configuration>
        <relation-configuration>
            <source-object-type url="Context:Pathway component"/>
            <target-object-type url="Context:KEGG pathway"/>
        </relation-configuration>
        <relation-configuration>
            <source-object-type url="Context:Pathway component"/>
            <target-object-type url="Context:Pathway component"/>
        </relation-configuration>
        <relation-configuration>
            <source-object-type url="Context:Pathway component"/>
            <target-object-type url="Context:Reactome pathway"/>
        </relation-configuration>
        <relation-configuration>
            <source-object-type url="Context:Pathway component"/>
            <target-object-type url="Element:Compound"/>
        </relation-configuration>
        <relation-configuration>
            <source-object-type url="Context:Pathway component"/>
            <target-object-type url="Element:Gene"/>
        </relation-configuration>
        <relation-configuration>
            <source-object-type url="Context:Pathway component"/>
            <target-object-type url="Element:Protein"/>
        </relation-configuration>
        <relation-configuration>
            <source-object-type url="Context:Pathway component"/>
            <target-object-type url="Element:Reaction"/>
        </relation-configuration>
        <relation-configuration>
            <source-object-type url="Element:Compound"/>
            <target-object-type url="Context:Complex"/>
        </relation-configuration>
        <relation-configuration>
            <source-object-type url="Element:Compound"/>
            <target-object-type url="Context:COPD related pathway"/>
        </relation-configuration>
        <relation-configuration>
            <source-object-type url="Element:Compound"/>
            <target-object-type url="Context:KEGG pathway"/>
        </relation-configuration>
        <relation-configuration>
            <source-object-type url="Element:Compound"/>
            <target-object-type url="Context:Pathway component"/>
        </relation-configuration>
        <relation-configuration>
            <source-object-type url="Element:Compound"/>
            <target-object-type url="Context:Reactome pathway"/>
        </relation-configuration>
        <relation-configuration>
            <source-object-type url="Element:Compound"/>
            <target-object-type url="Element:Compound"/>
        </relation-configuration>
        <relation-configuration>
            <source-object-type url="Element:Compound"/>
            <target-object-type url="Element:Gene"/>
        </relation-configuration>
        <relation-configuration>
            <source-object-type url="Element:Compound"/>
            <target-object-type url="Element:Protein"/>
        </relation-configuration>
        <relation-configuration>
            <source-object-type url="Element:Compound"/>
            <target-object-type url="Element:Reaction"/>
        </relation-configuration>
        <relation-configuration>
            <source-object-type url="Element:Gene"/>
            <target-object-type url="Context:Complex"/>
        </relation-configuration>
        <relation-configuration>
            <source-object-type url="Element:Gene"/>
            <target-object-type url="Context:COPD related pathway"/>
        </relation-configuration>
        <relation-configuration>
            <source-object-type url="Element:Gene"/>
            <target-object-type url="Context:KEGG pathway"/>
        </relation-configuration>
        <relation-configuration>
            <source-object-type url="Element:Gene"/>
            <target-object-type url="Context:Pathway component"/>
        </relation-configuration>
        <relation-configuration>
            <source-object-type url="Element:Gene"/>
            <target-object-type url="Context:Reactome pathway"/>
        </relation-configuration>
        <relation-configuration>
            <source-object-type url="Element:Gene"/>
            <target-object-type url="Element:Compound"/>
        </relation-configuration>
        <relation-configuration>
            <source-object-type url="Element:Gene"/>
            <target-object-type url="Element:Gene"/>
        </relation-configuration>
        <relation-configuration>
            <source-object-type url="Element:Gene"/>
            <target-object-type url="Element:Protein"/>
        </relation-configuration>
        <relation-configuration>
            <source-object-type url="Element:Gene"/>
            <target-object-type url="Element:Reaction"/>
        </relation-configuration>
        <relation-configuration>
            <source-object-type url="Element:Protein"/>
            <target-object-type url="Context:Complex"/>
        </relation-configuration>
        <relation-configuration>
            <source-object-type url="Element:Protein"/>
            <target-object-type url="Context:COPD related pathway"/>
        </relation-configuration>
        <relation-configuration>
            <source-object-type url="Element:Protein"/>
            <target-object-type url="Context:KEGG pathway"/>
        </relation-configuration>
        <relation-configuration>
            <source-object-type url="Element:Protein"/>
            <target-object-type url="Context:Pathway component"/>
        </relation-configuration>
        <relation-configuration>
            <source-object-type url="Element:Protein"/>
            <target-object-type url="Context:Reactome pathway"/>
        </relation-configuration>
        <relation-configuration>
            <source-object-type url="Element:Protein"/>
            <target-object-type url="Element:Compound"/>
        </relation-configuration>
        <relation-configuration>
            <source-object-type url="Element:Protein"/>
            <target-object-type url="Element:Gene"/>
        </relation-configuration>
        <relation-configuration>
            <source-object-type url="Element:Protein"/>
            <target-object-type url="Element:Protein"/>
        </relation-configuration>
        <relation-configuration>
            <source-object-type url="Element:Protein"/>
            <target-object-type url="Element:Reaction"/>
        </relation-configuration>
        <relation-configuration>
            <source-object-type url="Element:Reaction"/>
            <target-object-type url="Context:Complex"/>
        </relation-configuration>
        <relation-configuration>
            <source-object-type url="Element:Reaction"/>
            <target-object-type url="Context:COPD related pathway"/>
        </relation-configuration>
        <relation-configuration>
            <source-object-type url="Element:Reaction"/>
            <target-object-type url="Context:KEGG pathway"/>
        </relation-configuration>
        <relation-configuration>
            <source-object-type url="Element:Reaction"/>
            <target-object-type url="Context:Pathway component"/>
        </relation-configuration>
        <relation-configuration>
            <source-object-type url="Element:Reaction"/>
            <target-object-type url="Context:Reactome pathway"/>
        </relation-configuration>
        <relation-configuration>
            <source-object-type url="Element:Reaction"/>
            <target-object-type url="Element:Compound"/>
        </relation-configuration>
        <relation-configuration>
            <source-object-type url="Element:Reaction"/>
            <target-object-type url="Element:Gene"/>
        </relation-configuration>
        <relation-configuration>
            <source-object-type url="Element:Reaction"/>
            <target-object-type url="Element:Protein"/>
        </relation-configuration>
        <relation-configuration>
            <source-object-type url="Element:Reaction"/>
            <target-object-type url="Element:Reaction"/>
        </relation-configuration>
    </relation-class>
    <relation-class
        name="Neutral effect"
        is-active="true"
        forward-name="affects"
        backward-name="is affected by">
        <description>
            A container relation indicating neutral effects between two objects. If known, the type of effect is specified in more detail by an associated Annotation assigning a Gene Ontology term
        </description>
        <relation-configuration>
            <source-object-type url="Context:Complex"/>
            <target-object-type url="Context:Biochemical pathway"/>
        </relation-configuration>
        <relation-configuration>
            <source-object-type url="Context:Complex"/>
            <target-object-type url="Context:Complex"/>
        </relation-configuration>
[truncated: 225,727 more chars]
