# Supplementary material for: Knowledge management for systems biology a general and visually driven framework applied to translational medicine
Source: BMC Syst Biol. 2011 Mar 5;5:38. doi: 10.1186/1752-0509-5-38 (PMC3060864; doi:10.1186/1752-0509-5-38)
Supplement: Additional file 2 — Table of existing mapping scripts and wrappers. [file 1752-0509-5-38-S2.CSV]

ACE
Affymetrix
Agilent
AGRIS
Bioassays
BIND
BioGrid
BLOCKS
Brenda
CATH
ChEBI
CHEMBL
ChemID-plus
ClinicalTrials.gov
COG
COSMIC
CYGD
Comparative Toxicogenomics Database
dbSNP
DrugBank
EMBL
Ensembl
Enzyme
EPD
FASTA
GenBank
GEO
Genpept
GOA
Gramene
HSSP
Human Metabolome DB
IntAct
IPI
KEGG
LIGAND
LIPID Maps
Medline
MEROPS
MiMI
MINT
MGI Phen
miRBase
OMIM
PDB
PDQ clinical trials
Pfam
PharmGKB
PLACE
Plant-QTL
PPI_MIPS
Prints
Prodom
Prolink
Prosite
Pubchem
Reactome
REBASE
RefSeq
SBML
SCOP
SMART
Taxonomy
TransFac
TransPath
Unigene
UniProt
