# Supplementary material for: Knowledge management for systems biology a general and visually driven framework applied to translational medicine
Source: BMC Syst Biol. 2011 Mar 5;5:38. doi: 10.1186/1752-0509-5-38 (PMC3060864; doi:10.1186/1752-0509-5-38)
Supplement: Additional file 4 — A set of Affymetrix probes used within the Step-by-step tutorial. [file 1752-0509-5-38-S4.TXT]

#NAMES
1007_s_at
1053_at
117_at
121_at
1255_g_at
1294_at
1316_at
1320_at
1405_i_at
1431_at
1438_at
1487_at
1494_f_at
1598_g_at
160020_at
1729_at
1773_at
177_at
179_at
1861_at
200000_s_at
200001_at
200002_at
200003_s_at
200004_at
200005_at
200006_at
200007_at
200008_s_at
200009_at
200010_at
200011_s_at
200012_x_at
200013_at
200014_s_at
200015_s_at
200016_x_at
200017_at
200018_at
200019_s_at
200020_at
200021_at
200022_at
200023_s_at
200024_at
200025_s_at
200026_at
200027_at
200028_s_at
200029_at
200030_s_at
200031_s_at
200032_s_at
200033_at
200034_s_at
200035_at
200036_s_at
200037_s_at
200038_s_at
200039_s_at
200040_at
200041_s_at
200042_at
200043_at
200044_at
200045_at
200046_at
200047_s_at
200048_s_at
200049_at
200050_at
200051_at
200052_s_at
200053_at
200054_at
200055_at
200056_s_at
200057_s_at
200058_s_at
200059_s_at
200060_s_at
200061_s_at
200062_s_at
200063_s_at
200064_at
200065_s_at
200066_at
200067_x_at
200068_s_at
200069_at
200070_at
200071_at
200072_s_at
200073_s_at
200074_s_at
200075_s_at
200076_s_at
200077_s_at
200078_s_at
200079_s_at
200080_s_at
200081_s_at
200082_s_at
200083_at
200084_at
200085_s_at
200086_s_at
200087_s_at
200088_x_at
200089_s_at
200090_at
200091_s_at
200092_s_at
200093_s_at
200094_s_at
200095_x_at
200096_s_at
200097_s_at
200098_s_at
200099_s_at
200593_s_at
200594_x_at
200595_s_at
200596_s_at
200597_at
200598_s_at
200599_s_at
200600_at
200601_at
200602_at
200603_at
200604_s_at
200605_s_at
200606_at
200607_s_at
200608_s_at
200609_s_at
200610_s_at
200611_s_at
200612_s_at
200613_at
200614_at
200615_s_at
200616_s_at
200617_at
200618_at
200619_at
200620_at
200621_at
200622_x_at
200623_s_at
200624_s_at
200625_s_at
200626_s_at
200627_at
200628_s_at
200629_at
200630_x_at
200631_s_at
200632_s_at
200633_at
200634_at
200635_s_at
200636_s_at
200637_s_at
200638_s_at
200639_s_at
200640_at
200641_s_at
200642_at
200643_at
200644_at
200645_at
200646_s_at
200647_x_at
200648_s_at
200649_at
200650_s_at
200651_at
200652_at
200653_s_at
200654_at
200655_s_at
200656_s_at
200657_at
200658_s_at
200659_s_at
200660_at
200661_at
200662_s_at
200663_at
200664_s_at
200665_s_at
200666_s_at
200667_at
200668_s_at
200669_s_at
200670_at
200671_s_at
200672_x_at
200673_at
200674_s_at
200675_at
200676_s_at
200677_at
200678_x_at
200679_x_at
200680_x_at
200681_at
200682_s_at
200683_s_at
200684_s_at
200685_at
200686_s_at
200687_s_at
200688_at
200689_x_at
200690_at
200691_s_at
200692_s_at
200693_at
200694_s_at
200695_at
200696_s_at
200697_at
200698_at
200699_at
200700_s_at
200701_at
200702_s_at
200703_at
200704_at
200705_s_at
200706_s_at
200707_at
200708_at
200709_at
200710_at
200711_s_at
200712_s_at
200713_s_at
200714_x_at
200715_x_at
200716_x_at
200717_x_at
200718_s_at
200719_at
200720_s_at
200721_s_at
200722_s_at
200723_s_at
200724_at
200725_x_at
200726_at
200727_s_at
200728_at
200729_s_at
200730_s_at
200731_s_at
200732_s_at
200733_s_at
200734_s_at
200735_x_at
200736_s_at
200737_at
200738_s_at
200739_s_at
200740_s_at
200741_s_at
200742_s_at
200743_s_at
200744_s_at
200745_s_at
200746_s_at
200747_s_at
200748_s_at
200749_at
200750_s_at
200751_s_at
200752_s_at
200753_x_at
200754_x_at
200755_s_at
200756_x_at
200757_s_at
200758_s_at
200759_x_at
200760_s_at
200761_s_at
200762_at
200763_s_at
200764_s_at
200765_x_at
200766_at
200767_s_at
200768_s_at
200769_s_at
200770_s_at
200771_at
200772_x_at
200773_x_at
200774_at
200775_s_at
200776_s_at
200777_s_at
200778_s_at
200779_at
200780_x_at
200781_s_at
200782_at
200783_s_at
200784_s_at
200785_s_at
200786_at
200787_s_at
200788_s_at
200789_at
200790_at
200791_s_at
200792_at
200793_s_at
200794_x_at
200795_at
200796_s_at
200797_s_at
200798_x_at
200799_at
200800_s_at
200801_x_at
200802_at
200803_s_at
200804_at
200805_at
200806_s_at
200807_s_at
200808_s_at
200809_x_at
200810_s_at
200811_at
200812_at
200813_s_at
200814_at
200815_s_at
200816_s_at
200817_x_at
200818_at
200819_s_at
200820_at
200821_at
200822_x_at
200823_x_at
200824_at
200825_s_at
200826_at
200827_at
200828_s_at
200829_x_at
200830_at
200831_s_at
200832_s_at
200833_s_at
200834_s_at
200835_s_at
200836_s_at
200837_at
200838_at
200839_s_at
200840_at
200841_s_at
200842_s_at
200843_s_at
200844_s_at
200845_s_at
200846_s_at
200847_s_at
200848_at
200849_s_at
200850_s_at
200851_s_at
200852_x_at
200853_at
200854_at
200855_at
200856_x_at
200857_s_at
200858_s_at
200859_x_at
200860_s_at
200861_at
200862_at
200863_s_at
200864_s_at
200865_at
200866_s_at
200867_at
200868_s_at
200869_at
200870_at
200871_s_at
200872_at
200873_s_at
200874_s_at
200875_s_at
200876_s_at
200877_at
200878_at
200879_s_at
200880_at
200881_s_at
200882_s_at
200883_at
200884_at
200885_at
200886_s_at
200887_s_at
200888_s_at
200889_s_at
200890_s_at
200891_s_at
200892_s_at
200893_at
200894_s_at
200895_s_at
200896_x_at
200897_s_at
200898_s_at
200899_s_at
200900_s_at
200901_s_at
200902_at
200903_s_at
200904_at
200905_x_at
200906_s_at
200907_s_at
200908_s_at
200909_s_at
200910_at
200911_s_at
200912_s_at
200913_at
200914_x_at
200915_x_at
200916_at
200917_s_at
200918_s_at
200919_at
200920_s_at
200921_s_at
200922_at
200923_at
200924_s_at
200925_at
200926_at
200927_s_at
200928_s_at
200929_at
200930_s_at
200931_s_at
200932_s_at
200933_x_at
200934_at
200935_at
200936_at
200937_s_at
200938_s_at
200939_s_at
200940_s_at
200941_at
200942_s_at
200943_at
200944_s_at
200945_s_at
200946_x_at
200947_s_at
200948_at
200949_x_at
200950_at
200951_s_at
200952_s_at
200953_s_at
200954_at
200955_at
200956_s_at
200957_s_at
200958_s_at
200959_at
200960_x_at
200961_at
200962_at
200963_x_at
200964_at
200965_s_at
200966_x_at
200967_at
200968_s_at
200969_at
200970_s_at
200971_s_at
200972_at
200973_s_at
200974_at
200975_at
200976_s_at
200977_s_at
200978_at
200979_at
200980_s_at
200981_x_at
200982_s_at
200983_x_at
200984_s_at
200985_s_at
200986_at
200987_x_at
200988_s_at
200989_at
200990_at
200991_s_at
200992_at
200993_at
200994_at
200995_at
200996_at
200997_at
200998_s_at
200999_s_at
201000_at
201001_s_at
201002_s_at
201003_x_at
201004_at
201005_at
201006_at
201007_at
201008_s_at
201009_s_at
201010_s_at
201011_at
201012_at
201013_s_at
201014_s_at
201015_s_at
201016_at
201017_at
201018_at
201019_s_at
201020_at
201021_s_at
201022_s_at
201023_at
201024_x_at
201025_at
201026_at
201027_s_at
201028_s_at
201029_s_at
201030_x_at
201031_s_at
201032_at
201033_x_at
201034_at
201035_s_at
201036_s_at
201037_at
201038_s_at
201039_s_at
201040_at
201041_s_at
201042_at
201043_s_at
201044_x_at
201045_s_at
201046_s_at
201047_x_at
201048_x_at
201049_s_at
201050_at
201051_at
201052_s_at
201053_s_at
201054_at
201055_s_at
201056_at
201057_s_at
201058_s_at
201059_at
201060_x_at
201061_s_at
201062_at
201063_at
201064_s_at
201065_s_at
201066_at
201067_at
201068_s_at
201069_at
201070_x_at
201071_x_at
201072_s_at
201073_s_at
201074_at
201075_s_at
201076_at
201077_s_at
201078_at
201079_at
201080_at
201081_s_at
201082_s_at
201083_s_at
201084_s_at
201085_s_at
201086_x_at
201087_at
201088_at
201089_at
201090_x_at
201091_s_at
201092_at
201093_x_at
201094_at
201095_at
201096_s_at
201097_s_at
201098_at
201099_at
201100_s_at
201101_s_at
201102_s_at
201103_x_at
201104_x_at
201105_at
201106_at
201107_s_at
201108_s_at
201109_s_at
201110_s_at
201111_at
201112_s_at
201113_at
201114_x_at
201115_at
201116_s_at
201117_s_at
201118_at
201119_s_at
201120_s_at
201121_s_at
201122_x_at
201123_s_at
201124_at
201125_s_at
201126_s_at
201127_s_at
201128_s_at
201129_at
201130_s_at
201131_s_at
201132_at
201133_s_at
201134_x_at
201135_at
201136_at
201137_s_at
201138_s_at
201139_s_at
201140_s_at
201141_at
201142_at
201143_s_at
201144_s_at
201145_at
201146_at
201147_s_at
201148_s_at
201149_s_at
201150_s_at
201151_s_at
201152_s_at
201153_s_at
201154_x_at
201155_s_at
201156_s_at
201157_s_at
201158_at
201159_s_at
201160_s_at
201161_s_at
201162_at
201163_s_at
201164_s_at
201165_s_at
201166_s_at
201167_x_at
201168_x_at
201169_s_at
201170_s_at
201171_at
201172_x_at
201173_x_at
201174_s_at
201175_at
201176_s_at
201177_s_at
201178_at
201179_s_at
201180_s_at
201181_at
201182_s_at
201183_s_at
201184_s_at
201185_at
201186_at
201187_s_at
201188_s_at
201189_s_at
201190_s_at
201191_at
201192_s_at
201193_at
201194_at
201195_s_at
201196_s_at
201197_at
201198_s_at
201199_s_at
201200_at
201201_at
201202_at
201203_s_at
201204_s_at
201205_at
201206_s_at
201207_at
201208_s_at
201209_at
201210_at
201211_s_at
201212_at
201213_at
201214_s_at
201215_at
201216_at
201217_x_at
201218_at
201219_at
201220_x_at
201221_s_at
201222_s_at
201223_s_at
201224_s_at
201225_s_at
201226_at
201227_s_at
201228_s_at
201229_s_at
201230_s_at
201231_s_at
201232_s_at
201233_at
201234_at
201235_s_at
201236_s_at
201237_at
201238_s_at
201239_s_at
201240_s_at
201241_at
201242_s_at
201243_s_at
201244_s_at
201245_s_at
201246_s_at
201247_at
201248_s_at
201249_at
201250_s_at
201251_at
201252_at
201253_s_at
201254_x_at
201255_x_at
201256_at
201257_x_at
201258_at
201259_s_at
201260_s_at
201261_x_at
201262_s_at
201263_at
201264_at
201265_at
201266_at
201267_s_at
201268_at
201269_s_at
201270_x_at
201271_s_at
201272_at
201273_s_at
201274_at
201275_at
201276_at
201277_s_at
201278_at
201279_s_at
201280_s_at
201281_at
201282_at
201283_s_at
201284_s_at
201285_at
201286_at
201287_s_at
201288_at
201289_at
201290_at
201291_s_at
201292_at
201293_x_at
201294_s_at
201295_s_at
201296_s_at
201297_s_at
201298_s_at
201299_s_at
201300_s_at
201301_s_at
201302_at
201303_at
201304_at
201305_x_at
201306_s_at
201307_at
201308_s_at
201309_x_at
201310_s_at
201311_s_at
201312_s_at
201313_at
201314_at
201315_x_at
201316_at
201317_s_at
201318_s_at
201319_at
201320_at
201321_s_at
201322_at
201323_at
201324_at
201325_s_at
201326_at
201327_s_at
201328_at
201329_s_at
201330_at
201331_s_at
201332_s_at
201333_s_at
201334_s_at
201335_s_at
201336_at
201337_s_at
201338_x_at
201339_s_at
201340_s_at
201341_at
201342_at
201343_at
201344_at
201345_s_at
201346_at
201347_x_at
201348_at
201349_at
201350_at
201351_s_at
201352_at
201353_s_at
201354_s_at
201355_s_at
201356_at
201357_s_at
201358_s_at
201359_at
201360_at
201361_at
201362_at
201363_s_at
201364_s_at
201365_at
201366_at
201367_s_at
201368_at
201369_s_at
201370_s_at
201371_s_at
201372_s_at
201373_at
201374_x_at
201375_s_at
201376_s_at
201377_at
201378_s_at
201379_s_at
201380_at
201381_x_at
201382_at
201383_s_at
201384_s_at
201385_at
201386_s_at
201387_s_at
201388_at
201389_at
201390_s_at
201391_at
201392_s_at
201393_s_at
201394_s_at
201395_at
201396_s_at
201397_at
201398_s_at
201399_s_at
201400_at
201401_s_at
201402_at
201403_s_at
201404_x_at
201405_s_at
201406_at
201407_s_at
201408_at
201409_s_at
201410_at
201411_s_at
201412_at
201413_at
201414_s_at
201415_at
201416_at
201417_at
201418_s_at
201419_at
201420_s_at
201421_s_at
201422_at
201423_s_at
201424_s_at
201425_at
201426_s_at
201427_s_at
201428_at
201429_s_at
201430_s_at
201431_s_at
201432_at
201433_s_at
201434_at
201435_s_at
201436_at
201437_s_at
201438_at
201439_at
201440_at
201441_at
201442_s_at
201443_s_at
201444_s_at
201445_at
201446_s_at
201447_at
201448_at
201449_at
201450_s_at
201451_x_at
201452_at
201453_x_at
201454_s_at
201455_s_at
201456_s_at
201457_x_at
201458_s_at
201459_at
201460_at
201461_s_at
201462_at
201463_s_at
201464_x_at
201465_s_at
201466_s_at
201467_s_at
201468_s_at
201469_s_at
201470_at
201471_s_at
201472_at
201473_at
201474_s_at
201475_x_at
201476_s_at
201477_s_at
201478_s_at
201479_at
201480_s_at
201481_s_at
201482_at
201483_s_at
201484_at
201485_s_at
201486_at
201487_at
201488_x_at
201489_at
201490_s_at
201491_at
201492_s_at
201493_s_at
201494_at
201495_x_at
201496_x_at
201497_x_at
201498_at
201499_s_at
201500_s_at
201501_s_at
201502_s_at
201503_at
201504_s_at
201505_at
201506_at
201507_at
201508_at
201509_at
201510_at
201511_at
201512_s_at
201513_at
201514_s_at
201515_s_at
201516_at
201517_at
201518_at
201519_at
201520_s_at
201521_s_at
201522_x_at
201523_x_at
201524_x_at
201525_at
201526_at
201527_at
201528_at
201529_s_at
201530_x_at
201531_at
201532_at
201533_at
201534_s_at
201535_at
201536_at
201537_s_at
201538_s_at
201539_s_at
201540_at
201541_s_at
201542_at
201543_s_at
201544_x_at
201545_s_at
201546_at
201547_at
201548_s_at
201549_x_at
201550_x_at
201551_s_at
201552_at
201553_s_at
201554_x_at
201555_at
201556_s_at
201557_at
201558_at
201559_s_at
201560_at
201561_s_at
201562_s_at
201563_at
201564_s_at
201565_s_at
201566_x_at
201567_s_at
201568_at
201569_s_at
201570_at
201571_s_at
201572_x_at
201573_s_at
201574_at
201575_at
201576_s_at
201577_at
201578_at
201579_at
201580_s_at
201581_at
201582_at
201583_s_at
201584_s_at
201585_s_at
201586_s_at
201587_s_at
201588_at
201589_at
201590_x_at
201591_s_at
201592_at
201593_s_at
201594_s_at
201595_s_at
201596_x_at
201597_at
201598_s_at
201599_at
201600_at
201601_x_at
201602_s_at
201603_at
201604_s_at
201605_x_at
201606_s_at
201607_at
201608_s_at
201609_x_at
201610_at
201611_s_at
201612_at
201613_s_at
201614_s_at
201615_x_at
201616_s_at
201617_x_at
201618_x_at
201619_at
201620_at
201621_at
201622_at
201623_s_at
201624_at
201625_s_at
201626_at
201627_s_at
201628_s_at
201629_s_at
201630_s_at
201631_s_at
201632_at
201633_s_at
201634_s_at
201635_s_at
201636_at
201637_s_at
201638_s_at
201639_s_at
201640_x_at
201641_at
201642_at
201643_x_at
201644_at
201645_at
201646_at
201647_s_at
201648_at
201649_at
201650_at
201651_s_at
201652_at
201653_at
201654_s_at
201655_s_at
201656_at
201657_at
201658_at
201659_s_at
201660_at
201661_s_at
201662_s_at
201663_s_at
201664_at
201665_x_at
201666_at
201667_at
201668_x_at
201669_s_at
201670_s_at
201671_x_at
201672_s_at
201673_s_at
201674_s_at
201675_at
201676_x_at
201677_at
201678_s_at
201679_at
201680_x_at
201681_s_at
201682_at
201683_x_at
201684_s_at
201685_s_at
201686_x_at
201687_s_at
201688_s_at
201689_s_at
201690_s_at
201691_s_at
201692_at
201693_s_at
201694_s_at
201695_s_at
201696_at
201697_s_at
201698_s_at
201699_at
201700_at
201701_s_at
201702_s_at
201703_s_at
201704_at
201705_at
201706_s_at
201707_at
201708_s_at
201709_s_at
201710_at
201711_x_at
201712_s_at
201713_s_at
201714_at
201715_s_at
201716_at
201717_at
201718_s_at
201719_s_at
201720_s_at
201721_s_at
201722_s_at
201723_s_at
201724_s_at
201725_at
201726_at
201727_s_at
201728_s_at
201729_s_at
201730_s_at
201731_s_at
201732_s_at
201733_at
201734_at
201735_s_at
201736_s_at
201737_s_at
201738_at
201739_at
201740_at
201741_x_at
201742_x_at
201743_at
201744_s_at
201745_at
201746_at
201747_s_at
201748_s_at
201749_at
201750_s_at
201751_at
201752_s_at
201753_s_at
201754_at
201755_at
201756_at
201757_at
201758_at
201759_at
201760_s_at
201761_at
201762_s_at
201763_s_at
201764_at
201765_s_at
201766_at
201767_s_at
201768_s_at
201769_at
201770_at
201771_at
201772_at
201773_at
201774_s_at
201775_s_at
201776_s_at
201777_s_at
201778_s_at
201779_s_at
201780_s_at
201781_s_at
201782_s_at
201783_s_at
201784_s_at
201785_at
201786_s_at
201787_at
201788_at
201789_at
201790_s_at
201791_s_at
201792_at
201793_x_at
201794_s_at
201795_at
201796_s_at
201797_s_at
201798_s_at
201799_s_at
201800_s_at
201801_s_at
201802_at
201803_at
201804_x_at
201805_at
201806_s_at
201807_at
201808_s_at
201809_s_at
201810_s_at
201811_x_at
201812_s_at
201813_s_at
201814_at
201815_s_at
201816_s_at
201817_at
201818_at
201819_at
201820_at
201821_s_at
201822_at
201823_s_at
201824_at
201825_s_at
201826_s_at
201827_at
201828_x_at
201829_at
201830_s_at
201831_s_at
201832_s_at
201833_at
201834_at
201835_s_at
201836_s_at
201837_s_at
201838_s_at
201839_s_at
201840_at
201841_s_at
201842_s_at
201843_s_at
201844_s_at
201845_s_at
201846_s_at
201847_at
201848_s_at
201849_at
201850_at
201851_at
201852_x_at
201853_s_at
201854_s_at
201855_s_at
201856_s_at
201857_at
201858_s_at
201859_at
201860_s_at
201861_s_at
201862_s_at
201863_at
201864_at
201865_x_at
201866_s_at
201867_s_at
201868_s_at
201869_s_at
201870_at
201871_s_at
201872_s_at
201873_s_at
201874_at
201875_s_at
201876_at
201877_s_at
201878_at
201879_at
201880_at
201881_s_at
201882_x_at
201883_s_at
201884_at
201885_s_at
201886_at
201887_at
201888_s_at
201889_at
201890_at
201891_s_at
201892_s_at
201893_x_at
201894_s_at
201895_at
201896_s_at
201897_s_at
201898_s_at
201899_s_at
201900_s_at
201901_s_at
201902_s_at
201903_at
201904_s_at
201905_s_at
201906_s_at
201907_x_at
201908_at
201909_at
201910_at
201911_s_at
201912_s_at
201913_s_at
201914_s_at
201915_at
201916_s_at
201917_s_at
201918_at
201919_at
201920_at
201921_at
201922_at
201923_at
201924_at
201925_s_at
201926_s_at
201927_s_at
201928_at
201929_s_at
201930_at
201931_at
201932_at
201933_at
201934_at
201935_s_at
201936_s_at
201937_s_at
201938_at
201939_at
201940_at
201941_at
201942_s_at
201943_s_at
201944_at
201945_at
201946_s_at
201947_s_at
201948_at
201949_x_at
201950_x_at
201951_at
201952_at
201953_at
201954_at
201955_at
201956_s_at
201957_at
201958_s_at
201959_s_at
201960_s_at
201961_s_at
201962_s_at
201963_at
201964_at
201965_s_at
201966_at
201967_at
201968_s_at
201969_at
201970_s_at
201971_s_at
201972_at
201973_s_at
201974_s_at
201975_at
201976_s_at
201977_s_at
201978_s_at
201979_s_at
201980_s_at
201981_at
201982_s_at
201983_s_at
201984_s_at
201985_at
201986_at
201987_at
201988_s_at
201989_s_at
201990_s_at
201991_s_at
201992_s_at
201993_x_at
201994_at
201995_at
201996_s_at
201997_s_at
201998_at
201999_s_at
202000_at
202001_s_at
202002_at
202003_s_at
202004_x_at
202005_at
202006_at
202007_at
202008_s_at
202009_at
202010_s_at
202011_at
202012_s_at
202013_s_at
202014_at
202015_x_at
202016_at
202017_at
202018_s_at
202019_s_at
202020_s_at
202021_x_at
202022_at
202023_at
202024_at
202025_x_at
202026_at
202027_at
202028_s_at
202029_x_at
202030_at
202031_s_at
202032_s_at
202033_s_at
202034_x_at
202035_s_at
202036_s_at
202037_s_at
202038_at
202039_at
202040_s_at
202041_s_at
202042_at
202043_s_at
202044_at
202045_s_at
202046_s_at
202047_s_at
202048_s_at
202049_s_at
202050_s_at
202051_s_at
202052_s_at
202053_s_at
202054_s_at
202055_at
202056_at
202057_at
202058_s_at
202059_s_at
202060_at
202061_s_at
202062_s_at
202063_s_at
202064_s_at
202065_s_at
202066_at
202067_s_at
202068_s_at
202069_s_at
202070_s_at
202071_at
202072_at
202073_at
202074_s_at
202075_s_at
202076_at
202077_at
202078_at
202079_s_at
202080_s_at
202081_at
202082_s_at
202083_s_at
202084_s_at
202085_at
202086_at
202087_s_at
202088_at
202089_s_at
202090_s_at
202091_at
202092_s_at
202093_s_at
202094_at
202095_s_at
202096_s_at
202097_at
202098_s_at
202099_s_at
202100_at
202101_s_at
202102_s_at
202103_at
202104_s_at
202105_at
202106_at
202107_s_at
202108_at
202109_at
202110_at
202111_at
202112_at
202113_s_at
202114_at
202115_s_at
202116_at
202117_at
202118_s_at
202119_s_at
202120_x_at
202121_s_at
202122_s_at
202123_s_at
202124_s_at
202125_s_at
202126_at
202127_at
202128_at
202129_s_at
202130_at
202131_s_at
202132_at
202133_at
202134_s_at
202135_s_at
202136_at
202137_s_at
202138_x_at
202139_at
202140_s_at
202141_s_at
202142_at
202143_s_at
202144_s_at
202145_at
202146_at
202147_s_at
202148_s_at
202149_at
202150_s_at
202151_s_at
202152_x_at
202153_s_at
202154_x_at
202155_s_at
202156_s_at
202157_s_at
202158_s_at
202159_at
202160_at
202161_at
202162_s_at
202163_s_at
202164_s_at
202165_at
202166_s_at
202167_s_at
202168_at
202169_s_at
202170_s_at
202171_at
202172_at
202173_s_at
202174_s_at
202175_at
202176_at
202177_at
202178_at
202179_at
202180_s_at
202181_at
202182_at
202183_s_at
202184_s_at
202185_at
202186_x_at
202187_s_at
202188_at
202189_x_at
202190_at
202191_s_at
202192_s_at
202193_at
202194_at
202195_s_at
202196_s_at
202197_at
202198_s_at
202199_s_at
202200_s_at
202201_at
202202_s_at
202203_s_at
202204_s_at
202205_at
202206_at
202207_at
202208_s_at
202209_at
202210_x_at
202211_at
202212_at
202213_s_at
202214_s_at
202215_s_at
202216_x_at
202217_at
202218_s_at
202219_at
202220_at
202221_s_at
202222_s_at
202223_at
202224_at
202225_at
202226_s_at
202227_s_at
202228_s_at
202229_s_at
202230_s_at
202231_at
202232_s_at
202233_s_at
202234_s_at
202235_at
202236_s_at
202237_at
202238_s_at
202239_at
202240_at
202241_at
202242_at
202243_s_at
202244_at
202245_at
202246_s_at
202247_s_at
202248_at
202249_s_at
202250_s_at
202251_at
202252_at
202253_s_at
202254_at
202255_s_at
202256_at
202257_s_at
202258_s_at
202259_s_at
202260_s_at
202261_at
202262_x_at
202263_at
202264_s_at
202265_at
202266_at
202267_at
202268_s_at
202269_x_at
202270_at
202271_at
202272_s_at
202273_at
202274_at
202275_at
202276_at
202277_at
202278_s_at
202279_at
202280_at
202281_at
202282_at
202283_at
202284_s_at
202285_s_at
202286_s_at
202287_s_at
202288_at
202289_s_at
202290_at
202291_s_at
202292_x_at
202293_at
202294_at
202295_s_at
202296_s_at
202297_s_at
202298_at
202299_s_at
202300_at
202301_s_at
202302_s_at
202303_x_at
202304_at
202305_s_at
202306_at
202307_s_at
202308_at
202309_at
202310_s_at
202311_s_at
202312_s_at
202313_at
202314_at
202315_s_at
202316_x_at
202317_s_at
202318_s_at
202319_at
202320_at
202321_at
202322_s_at
202323_s_at
202324_s_at
202325_s_at
202326_at
202327_s_at
202328_s_at
202329_at
202330_s_at
202331_at
202332_at
202333_s_at
202334_s_at
202335_s_at
202336_s_at
202337_at
202338_at
202339_at
202340_x_at
202341_s_at
202342_s_at
202343_x_at
202344_at
202345_s_at
202346_at
202347_s_at
202348_s_at
202349_at
202350_s_at
202351_at
202352_s_at
202353_s_at
202354_s_at
202355_s_at
202356_s_at
202357_s_at
202358_s_at
202359_s_at
202360_at
202361_at
202362_at
202363_at
202364_at
202365_at
202366_at
202367_at
202368_s_at
202369_s_at
202370_s_at
202371_at
202372_at
202373_s_at
202374_s_at
202375_at
202376_at
202377_at
202378_s_at
202379_s_at
202380_s_at
202381_at
202382_s_at
202383_at
202384_s_at
202385_s_at
202386_s_at
202387_at
202388_at
202389_s_at
202390_s_at
202391_at
202392_s_at
202393_s_at
202394_s_at
202395_at
202396_at
202397_at
202398_at
202399_s_at
202400_s_at
202401_s_at
202402_s_at
202403_s_at
202404_s_at
202405_at
202406_s_at
202407_s_at
202408_s_at
202409_at
202410_x_at
202411_at
202412_s_at
202413_s_at
202414_at
202415_s_at
202416_at
202417_at
202418_at
202419_at
202420_s_at
202421_at
202422_s_at
202423_at
202424_at
202425_x_at
202426_s_at
202427_s_at
202428_x_at
202429_s_at
202430_s_at
202431_s_at
202432_at
202433_at
202434_s_at
202435_s_at
202436_s_at
202437_s_at
202438_x_at
202439_s_at
202440_s_at
202441_at
202442_at
202443_x_at
202444_s_at
202445_s_at
202446_s_at
202447_at
202448_s_at
202449_s_at
202450_s_at
202451_at
202452_at
202453_s_at
202454_s_at
202455_at
202456_s_at
202457_s_at
202458_at
202459_s_at
202460_s_at
202461_at
202462_s_at
202463_s_at
202464_s_at
202465_at
202466_at
202467_s_at
202468_s_at
202469_s_at
202470_s_at
202471_s_at
202472_at
202473_x_at
202474_s_at
202475_at
202476_s_at
202477_s_at
202478_at
202479_s_at
202480_s_at
202481_at
202482_x_at
202483_s_at
202484_s_at
202485_s_at
202486_at
202487_s_at
202488_s_at
202489_s_at
202490_at
202491_s_at
202492_at
202493_x_at
202494_at
202495_at
202496_at
202497_x_at
202498_s_at
202499_s_at
202500_at
202501_at
202502_at
202503_s_at
202504_at
202505_at
202506_at
202507_s_at
202508_s_at
202509_s_at
202510_s_at
202511_s_at
202512_s_at
202513_s_at
202514_at
202515_at
202516_s_at
202517_at
202518_at
202519_at
202520_s_at
202521_at
202522_at
202523_s_at
202524_s_at
202525_at
202526_at
202527_s_at
202528_at
202529_at
202530_at
202531_at
202532_s_at
202533_s_at
202534_x_at
202535_at
202536_at
202537_s_at
202538_s_at
202539_s_at
202540_s_at
202541_at
202542_s_at
202543_s_at
202544_at
202545_at
202546_at
202547_s_at
202548_s_at
202549_at
202550_s_at
202551_s_at
202552_s_at
202553_s_at
202554_s_at
202555_s_at
202556_s_at
202557_at
202558_s_at
202559_x_at
202560_s_at
202561_at
202562_s_at
202563_at
202564_x_at
202565_s_at
202566_s_at
202567_at
202568_s_at
202569_s_at
202570_s_at
202571_s_at
202572_s_at
202573_at
202574_s_at
202575_at
202576_s_at
202577_s_at
202578_s_at
202579_x_at
202580_x_at
202581_at
202582_s_at
202583_s_at
202584_at
202585_s_at
202586_at
202587_s_at
202588_at
202589_at
202590_s_at
202591_s_at
202592_at
202593_s_at
202594_at
202595_s_at
202596_at
202597_at
202598_at
202599_s_at
202600_s_at
202601_s_at
202602_s_at
202603_at
202604_x_at
202605_at
202606_s_at
202607_at
202608_s_at
202609_at
202610_s_at
202611_s_at
202612_s_at
202613_at
202614_at
202615_at
202616_s_at
202617_s_at
202618_s_at
202619_s_at
202620_s_at
202621_at
202622_s_at
202623_at
202624_s_at
202625_at
202626_s_at
202627_s_at
202628_s_at
202629_at
202630_at
202631_s_at
202632_at
202633_at
202634_at
202635_s_at
202636_at
202637_s_at
202638_s_at
202639_s_at
202640_s_at
202641_at
202642_s_at
202643_s_at
202644_s_at
202645_s_at
202646_s_at
202647_s_at
202648_at
202649_x_at
202650_s_at
202651_at
202652_at
202653_s_at
202654_x_at
202655_at
202656_s_at
202657_s_at
202658_at
202659_at
202660_at
202661_at
202662_s_at
202663_at
202664_at
202665_s_at
202666_s_at
202667_s_at
202668_at
202669_s_at
202670_at
202671_s_at
202672_s_at
202673_at
202674_s_at
202675_at
202676_x_at
202677_at
202678_at
202679_at
202680_at
202681_at
202682_s_at
202683_s_at
202684_s_at
202685_s_at
202686_s_at
202687_s_at
202688_at
202689_at
202690_s_at
202691_at
202692_s_at
202693_s_at
202694_at
202695_s_at
202696_at
202697_at
202698_x_at
202699_s_at
202700_s_at
202701_at
202702_at
202703_at
202704_at
202705_at
202706_s_at
202707_at
202708_s_at
202709_at
202710_at
202711_at
202712_s_at
202713_s_at
202714_s_at
202715_at
202716_at
202717_s_at
202718_at
202719_s_at
202720_at
202721_s_at
202722_s_at
202723_s_at
202724_s_at
202725_at
202726_at
202727_s_at
202728_s_at
202729_s_at
202730_s_at
202731_at
202732_at
202733_at
202734_at
202735_at
202736_s_at
202737_s_at
202738_s_at
202739_s_at
202740_at
202741_at
202742_s_at
202743_at
202744_at
202745_at
202746_at
202747_s_at
202748_at
202749_at
202750_s_at
202751_at
202752_x_at
202753_at
202754_at
202755_s_at
202756_s_at
202757_at
202758_s_at
202759_s_at
202760_s_at
202761_s_at
202762_at
202763_at
202764_at
202765_s_at
202766_s_at
202767_at
202768_at
202769_at
202770_s_at
202771_at
202772_at
202773_s_at
202774_s_at
202775_s_at
202776_at
202777_at
202778_s_at
202779_s_at
202780_at
202781_s_at
202782_s_at
202783_at
202784_s_at
202785_at
202786_at
202787_s_at
202788_at
202789_at
202790_at
202791_s_at
202792_s_at
202793_at
202794_at
202795_x_at
202796_at
202797_at
202798_at
202799_at
202800_at
202801_at
202802_at
202803_s_at
202804_at
202805_s_at
202806_at
202807_s_at
202808_at
202809_s_at
202810_at
202811_at
202812_at
202813_at
202814_s_at
202815_s_at
202816_s_at
202817_s_at
202818_s_at
202819_s_at
202820_at
202821_s_at
202822_at
202823_at
202824_s_at
202825_at
202826_at
202827_s_at
202828_s_at
202829_s_at
202830_s_at
202831_at
202832_at
202833_s_at
202834_at
202835_at
202836_s_at
202837_at
202838_at
202839_s_at
202840_at
202841_x_at
202842_s_at
202843_at
202844_s_at
202845_s_at
202846_s_at
202847_at
202848_s_at
202849_x_at
202850_at
202851_at
202852_s_at
202853_s_at
202854_at
202855_s_at
202856_s_at
202857_at
202858_at
202859_x_at
202860_at
202861_at
202862_at
202863_at
202864_s_at
202865_at
202866_at
202867_s_at
202868_s_at
202869_at
202870_s_at
202871_at
202872_at
202873_at
202874_s_at
202875_s_at
202876_s_at
202877_s_at
202878_s_at
202879_s_at
202880_s_at
202881_x_at
202882_x_at
202883_s_at
202884_s_at
202885_s_at
202886_s_at
202887_s_at
202888_s_at
202889_x_at
202890_at
202891_at
202892_at
202893_at
202894_at
202895_s_at
202896_s_at
202897_at
202898_at
202899_s_at
2028_s_at
202900_s_at
202901_x_at
202902_s_at
202903_at
202904_s_at
202905_x_at
202906_s_at
202907_s_at
202908_at
202909_at
202910_s_at
202911_at
202912_at
202913_at
202914_s_at
202915_s_at
202916_s_at
202917_s_at
202918_s_at
202919_at
202920_at
202921_s_at
202922_at
202923_s_at
202924_s_at
202925_s_at
202926_at
202927_at
202928_s_at
202929_s_at
202930_s_at
202931_x_at
202932_at
202933_s_at
202934_at
202935_s_at
202936_s_at
202937_x_at
202938_x_at
202939_at
202940_at
202941_at
202942_at
202943_s_at
202944_at
202945_at
202946_s_at
202947_s_at
202948_at
202949_s_at
202950_at
202951_at
202952_s_at
202953_at
202954_at
202955_s_at
202956_at
202957_at
202958_at
202959_at
202960_s_at
202961_s_at
202962_at
202963_at
202964_s_at
202965_s_at
202966_at
202967_at
202968_s_at
202969_at
202970_at
202971_s_at
202972_s_at
202973_x_at
202974_at
202975_s_at
202976_s_at
202977_s_at
202978_s_at
202979_s_at
202980_s_at
202981_x_at
202982_s_at
202983_at
202984_s_at
202985_s_at
202986_at
202987_at
202988_s_at
202989_at
202990_at
202991_at
202992_at
202993_at
202994_s_at
202995_s_at
202996_at
202997_s_at
202998_s_at
202999_s_at
203000_at
203001_s_at
203002_at
203003_at
203004_s_at
203005_at
203006_at
203007_x_at
203008_x_at
203009_at
203010_at
203011_at
203012_x_at
203013_at
203014_x_at
203015_s_at
203016_s_at
203017_s_at
203018_s_at
203019_x_at
203020_at
203021_at
203022_at
203023_at
203024_s_at
203025_at
203026_at
203027_s_at
203028_s_at
203029_s_at
203030_s_at
203031_s_at
203032_s_at
203033_x_at
203034_s_at
203035_s_at
203036_s_at
203037_s_at
203038_at
203039_s_at
203040_s_at
203041_s_at
203042_at
203043_at
203044_at
203045_at
203046_s_at
203047_at
203048_s_at
203049_s_at
203050_at
203051_at
203052_at
203053_at
203054_s_at
203055_s_at
203056_s_at
203057_s_at
203058_s_at
203059_s_at
203060_s_at
203061_s_at
203062_s_at
203063_at
203064_s_at
203065_s_at
203066_at
203067_at
203068_at
203069_at
203070_at
203071_at
203072_at
203073_at
203074_at
203075_at
203076_s_at
203077_s_at
203078_at
203079_s_at
203080_s_at
203081_at
203082_at
203083_at
203084_at
203085_s_at
203086_at
203087_s_at
203088_at
203089_s_at
203090_at
203091_at
203092_at
203093_s_at
203094_at
203095_at
203096_s_at
203097_s_at
203098_at
203099_s_at
203100_s_at
203101_s_at
203102_s_at
203103_s_at
203104_at
203105_s_at
203106_s_at
203107_x_at
203108_at
203109_at
203110_at
203111_s_at
203112_s_at
203113_s_at
203114_at
203115_at
203116_s_at
203117_s_at
203118_at
203119_at
203120_at
203122_at
203123_s_at
203124_s_at
203125_x_at
203126_at
203127_s_at
203128_at
203129_s_at
203130_s_at
203131_at
203132_at
203133_at
203134_at
203135_at
203136_at
203137_at
203138_at
203139_at
203140_at
203141_s_at
203142_s_at
203143_s_at
203144_s_at
203145_at
203146_s_at
203147_s_at
203148_s_at
203149_at
203150_at
203151_at
203152_at
203153_at
203154_s_at
203155_at
203156_at
203157_s_at
203158_s_at
203159_at
203160_s_at
203161_s_at
203162_s_at
203163_at
203164_at
203165_s_at
203166_at
203167_at
203168_at
203169_at
203170_at
203171_s_at
203172_at
203173_s_at
203174_s_at
203175_at
203176_s_at
203177_x_at
203178_at
203179_at
203180_at
203181_x_at
203182_s_at
203183_s_at
203184_at
203185_at
203186_s_at
203187_at
203188_at
203189_s_at
203190_at
203191_at
203192_at
203193_at
203194_s_at
203195_s_at
203196_at
203197_s_at
203198_at
203199_s_at
203200_s_at
203201_at
203202_at
203203_s_at
203204_s_at
203205_at
203206_at
203207_s_at
203208_s_at
203209_at
203210_s_at
203211_s_at
203212_s_at
203213_at
203214_x_at
203215_s_at
203216_s_at
203217_s_at
203218_at
203219_s_at
203220_s_at
203221_at
203222_s_at
203223_at
203224_at
203225_s_at
203226_s_at
203227_s_at
203228_at
203229_s_at
203230_at
203231_s_at
203232_s_at
203233_at
203234_at
203235_at
203236_s_at
203237_s_at
203238_s_at
203239_s_at
203240_at
203241_at
203242_s_at
203243_s_at
203244_at
203245_s_at
203246_s_at
203247_s_at
203248_at
203249_at
203250_at
203252_at
203253_s_at
203254_s_at
203255_at
203256_at
203257_s_at
203258_at
203259_s_at
203260_at
203261_at
203262_s_at
203263_s_at
203264_s_at
203265_s_at
203266_s_at
203267_s_at
203268_s_at
203269_at
203270_at
203271_s_at
203272_s_at
203273_s_at
203274_at
203275_at
203276_at
203277_at
203278_s_at
203279_at
203280_at
203281_s_at
203282_at
203283_s_at
203284_s_at
203285_s_at
203286_at
203287_at
203288_at
203289_s_at
203290_at
203291_at
203292_s_at
203293_s_at
203294_s_at
203295_s_at
203296_s_at
203297_s_at
203298_s_at
203299_s_at
203300_x_at
203301_s_at
203302_at
203303_at
203304_at
203305_at
203306_s_at
203307_at
203308_x_at
203309_s_at
203310_at
203311_s_at
203312_x_at
203313_s_at
203314_at
203315_at
203316_s_at
203317_at
203318_s_at
203319_s_at
203320_at
203321_s_at
203322_at
203323_at
203324_s_at
203325_s_at
203326_x_at
203327_at
203328_x_at
203329_at
203330_s_at
203331_s_at
203332_s_at
203333_at
203334_at
203335_at
203336_s_at
203337_x_at
203338_at
203339_at
203340_s_at
203341_at
203342_at
203343_at
203344_s_at
203345_s_at
203346_s_at
203347_s_at
203348_s_at
203349_s_at
203350_at
203351_s_at
203352_at
203353_s_at
203354_s_at
203355_s_at
203356_at
203357_s_at
203358_s_at
203359_s_at
203360_s_at
203361_s_at
203362_s_at
203363_s_at
203364_s_at
203365_s_at
203366_at
203367_at
203368_at
203369_x_at
203370_s_at
203371_s_at
203372_s_at
203373_at
203374_s_at
203375_s_at
203376_at
203377_s_at
203378_at
203379_at
203380_x_at
203381_s_at
203382_s_at
203383_s_at
203384_s_at
203385_at
203386_at
203387_s_at
203388_at
203389_at
203390_s_at
203391_at
203392_s_at
203393_at
203394_s_at
203395_s_at
203396_at
203397_s_at
203398_s_at
203399_x_at
203400_s_at
203401_at
203402_at
203403_s_at
203404_at
203405_at
203406_at
203407_at
203408_s_at
203409_at
203410_at
203411_s_at
203412_at
203413_at
203414_at
203415_at
203416_at
203417_at
203418_at
203419_at
203420_at
203421_at
203422_at
203423_at
203424_s_at
203425_s_at
203426_s_at
203427_at
203428_s_at
203429_s_at
203430_at
203431_s_at
203432_at
203433_at
203434_s_at
203435_s_at
203436_at
203437_at
203438_at
203439_s_at
203440_at
203441_s_at
203442_x_at
203443_at
203444_s_at
203445_s_at
203446_s_at
203447_at
203448_s_at
203449_s_at
203450_at
203451_at
203452_at
203453_at
203454_s_at
203455_s_at
203456_at
203457_at
203458_at
203459_s_at
203460_s_at
203461_at
203462_x_at
203463_s_at
203464_s_at
203465_at
203466_at
203467_at
203468_at
203469_s_at
203470_s_at
203471_s_at
203472_s_at
203473_at
203474_at
203475_at
203476_at
203477_at
203478_at
203479_s_at
203480_s_at
203481_at
203482_at
203483_at
203484_at
203485_at
203486_s_at
203487_s_at
203488_at
203489_at
203490_at
203491_s_at
203492_x_at
203493_s_at
203494_s_at
203495_at
203496_s_at
203497_at
203498_at
203499_at
203500_at
203501_at
203502_at
203503_s_at
203504_s_at
203505_at
203506_s_at
203507_at
203508_at
203509_at
203510_at
203511_s_at
203512_at
203513_at
203514_at
203515_s_at
203516_at
203517_at
203518_at
203519_s_at
203520_s_at
203521_s_at
203522_at
203523_at
203524_s_at
203525_s_at
203526_s_at
203527_s_at
203528_at
203529_at
203530_s_at
203531_at
203532_x_at
203533_s_at
203534_at
203535_at
203536_s_at
203537_at
203538_at
203539_s_at
203540_at
203541_s_at
203542_s_at
203543_s_at
203544_s_at
203545_at
203546_at
203547_at
203548_s_at
203549_s_at
203550_s_at
203551_s_at
203552_at
203553_s_at
203554_x_at
203555_at
203556_at
203557_s_at
203558_at
203559_s_at
203560_at
203561_at
203562_at
203563_at
203564_at
203565_s_at
203566_s_at
203567_s_at
203568_s_at
203569_s_at
203570_at
203571_s_at
203572_s_at
203573_s_at
203574_at
203575_at
203576_at
203577_at
203578_s_at
203579_s_at
203580_s_at
203581_at
203582_s_at
203583_at
203584_at
203585_at
203586_s_at
203587_at
203588_s_at
203589_s_at
203590_at
203591_s_at
203592_s_at
203593_at
203594_at
203595_s_at
203596_s_at
203597_s_at
203598_s_at
203599_s_at
203600_s_at
203601_s_at
203602_s_at
203603_s_at
203604_at
203605_at
203606_at
203607_at
203608_at
203609_s_at
203610_s_at
203611_at
203612_at
203613_s_at
203614_at
203615_x_at
203616_at
203617_x_at
203618_at
203619_s_at
203620_s_at
203621_at
203622_s_at
203623_at
203624_at
203625_x_at
203626_s_at
203627_at
203628_at
203629_s_at
203630_s_at
203631_s_at
203632_s_at
203633_at
203634_s_at
203635_at
203636_at
203637_s_at
203638_s_at
203639_s_at
203640_at
203641_s_at
203642_s_at
203643_at
203644_s_at
203645_s_at
203646_at
203647_s_at
203648_at
203649_s_at
203650_at
203651_at
203652_at
203653_s_at
203654_s_at
203655_at
203656_at
203657_s_at
203658_at
203659_s_at
203660_s_at
203661_s_at
203662_s_at
203663_s_at
203664_s_at
203665_at
203666_at
203667_at
203668_at
203669_s_at
203670_at
203671_at
203672_x_at
203673_at
203674_at
203675_at
203676_at
203677_s_at
203678_at
203679_at
203680_at
203681_at
203682_s_at
203683_s_at
203684_s_at
203685_at
203686_at
203687_at
203688_at
203689_s_at
203690_at
203691_at
203692_s_at
203693_s_at
203694_s_at
203695_s_at
203696_s_at
203697_at
203698_s_at
203699_s_at
203700_s_at
203701_s_at
203702_s_at
203703_s_at
203704_s_at
203705_s_at
203706_s_at
203707_at
203708_at
203709_at
203710_at
203711_s_at
203712_at
203713_s_at
203714_s_at
203715_at
203716_s_at
203717_at
203718_at
203719_at
203720_s_at
203721_s_at
203722_at
203723_at
203724_s_at
203725_at
203726_s_at
203727_at
203728_at
203729_at
203730_s_at
203731_s_at
203732_at
203733_at
203734_at
203735_x_at
203736_s_at
203737_s_at
203738_at
203739_at
203740_at
203741_s_at
203742_s_at
203743_s_at
203744_at
203745_at
203746_s_at
203747_at
203748_x_at
203749_s_at
203750_s_at
203751_x_at
203752_s_at
203753_at
203754_s_at
203755_at
203756_at
203757_s_at
203758_at
203759_at
203760_s_at
203761_at
203762_s_at
203763_at
203764_at
203765_at
203766_s_at
203767_s_at
203768_s_at
203769_s_at
203770_s_at
203771_s_at
203772_at
203773_x_at
203774_at
203775_at
203776_at
203777_s_at
203778_at
203779_s_at
203780_at
203781_at
203782_s_at
203783_x_at
203784_s_at
203785_s_at
203786_s_at
203787_at
203788_s_at
203789_s_at
203790_s_at
203791_at
203792_x_at
203793_x_at
203794_at
203795_s_at
203796_s_at
203797_at
203798_s_at
203799_at
203800_s_at
203801_at
203802_x_at
203803_at
203804_s_at
203805_s_at
203806_s_at
203807_x_at
203808_at
203809_s_at
203810_at
203811_s_at
203812_at
203813_s_at
203814_s_at
203815_at
203816_at
203817_at
203818_s_at
203819_s_at
203820_s_at
203821_at
203822_s_at
203823_at
203824_at
203825_at
203826_s_at
203827_at
203828_s_at
203829_at
203830_at
203831_at
203832_at
203833_s_at
203834_s_at
203835_at
203836_s_at
203837_at
203838_s_at
203839_s_at
203840_at
203841_x_at
203842_s_at
203843_at
203844_at
203845_at
203846_at
203847_s_at
203848_at
203849_s_at
203850_s_at
203851_at
203852_s_at
203853_s_at
203854_at
203855_at
203856_at
203857_s_at
203858_s_at
203859_s_at
203860_at
203861_s_at
203862_s_at
203863_at
203864_s_at
203865_s_at
203866_at
203867_s_at
203868_s_at
203869_at
203870_at
203871_at
203872_at
203873_at
203874_s_at
203875_at
203876_s_at
203877_at
203878_s_at
203879_at
203880_at
203881_s_at
203882_at
203883_s_at
203884_s_at
203885_at
203886_s_at
203887_s_at
203888_at
203889_at
203890_s_at
203891_s_at
203892_at
203893_at
203894_at
203895_at
203896_s_at
203897_at
203898_at
203899_s_at
203900_at
203901_at
203902_at
203903_s_at
203904_x_at
203905_at
203906_at
203907_s_at
203908_at
203909_at
203910_at
203911_at
203912_s_at
203913_s_at
203914_x_at
203915_at
203916_at
203917_at
203918_at
203919_at
203920_at
203921_at
203922_s_at
203923_s_at
203924_at
203925_at
203926_x_at
203927_at
203928_x_at
203929_s_at
203930_s_at
203931_s_at
203932_at
203933_at
203934_at
203935_at
203936_s_at
203937_s_at
203938_s_at
203939_at
203940_s_at
203941_at
203942_s_at
203943_at
203944_x_at
203945_at
203946_s_at
203947_at
203948_s_at
203949_at
203950_s_at
203951_at
203952_at
203953_s_at
203954_x_at
203955_at
203956_at
203957_at
203958_s_at
203959_s_at
203960_s_at
203961_at
203962_s_at
203963_at
203964_at
203965_at
203966_s_at
203967_at
203968_s_at
203969_at
203970_s_at
203971_at
203972_s_at
203973_s_at
203974_at
203975_s_at
203976_s_at
203977_at
203978_at
203979_at
203980_at
203981_s_at
203982_s_at
203983_at
203984_s_at
203985_at
203986_at
203987_at
203988_s_at
203989_x_at
203990_s_at
203991_s_at
203992_s_at
203993_x_at
203994_s_at
203995_at
203996_s_at
203997_at
203998_s_at
203999_at
204000_at
204001_at
204002_s_at
204003_s_at
204004_at
204005_s_at
204006_s_at
204007_at
204008_at
204009_s_at
204010_s_at
204011_at
204012_s_at
204013_s_at
204014_at
204015_s_at
204016_at
204017_at
204018_x_at
204019_s_at
204020_at
204021_s_at
204022_at
204023_at
204024_at
204025_s_at
204026_s_at
204027_s_at
204028_s_at
204029_at
204030_s_at
204031_s_at
204032_at
204033_at
204034_at
204035_at
204036_at
204037_at
204038_s_at
204039_at
204040_at
204041_at
204042_at
204043_at
204044_at
204045_at
204046_at
204047_s_at
204048_s_at
204049_s_at
204050_s_at
204051_s_at
204052_s_at
204053_x_at
204054_at
204055_s_at
204056_s_at
204057_at
204058_at
204059_s_at
204060_s_at
204061_at
204062_s_at
204063_s_at
204064_at
204065_at
204066_s_at
204067_at
204068_at
204069_at
204070_at
204071_s_at
204072_s_at
204073_s_at
204074_s_at
204075_s_at
204076_at
204077_x_at
204078_at
204079_at
204080_at
204081_at
204082_at
204083_s_at
204084_s_at
204085_s_at
204086_at
204087_s_at
204088_at
204089_x_at
204090_at
204091_at
204092_s_at
204093_at
204094_s_at
204095_s_at
204096_s_at
204097_s_at
204098_at
204099_at
204100_at
204101_at
204102_s_at
204103_at
204104_at
204105_s_at
204106_at
204107_at
204108_at
204109_s_at
204110_at
204111_at
204112_s_at
204113_at
204114_at
204115_at
204116_at
204117_at
204118_at
204119_s_at
204120_s_at
204121_at
204122_at
204123_at
204124_at
204125_at
204126_s_at
204127_at
204128_s_at
204129_at
204130_at
204131_s_at
204132_s_at
204133_at
204134_at
204135_at
204136_at
204137_at
204138_s_at
204139_x_at
204140_at
204141_at
204142_at
204143_s_at
204144_s_at
204145_at
204146_at
204147_s_at
204148_s_at
204149_s_at
204150_at
204151_x_at
204152_s_at
204153_s_at
204154_at
204155_s_at
204156_at
204157_s_at
204158_s_at
204159_at
204160_s_at
204161_s_at
204162_at
204163_at
204164_at
204165_at
204166_at
204167_at
204168_at
204169_at
204170_s_at
204171_at
204172_at
204173_at
204174_at
204175_at
204176_at
204177_s_at
204178_s_at
204179_at
204180_s_at
204181_s_at
204182_s_at
204183_s_at
204184_s_at
204185_x_at
204186_s_at
204187_at
204188_s_at
204189_at
204190_at
204191_at
204192_at
204193_at
204194_at
204195_s_at
204196_x_at
204197_s_at
204198_s_at
204199_at
204200_s_at
204201_s_at
204202_at
204203_at
204204_at
204205_at
204206_at
204207_s_at
204208_at
204209_at
204210_s_at
204211_x_at
204212_at
204213_at
204214_s_at
204215_at
204216_s_at
204217_s_at
204218_at
204219_s_at
204220_at
204221_x_at
204222_s_at
204223_at
204224_s_at
204225_at
204226_at
204227_s_at
204228_at
204229_at
204230_s_at
204231_s_at
204232_at
204233_s_at
204234_s_at
204235_s_at
204236_at
204237_at
204238_s_at
204239_s_at
204240_s_at
204241_at
204242_s_at
204243_at
204244_s_at
204245_s_at
204246_s_at
204247_s_at
204248_at
204249_s_at
204250_s_at
204251_s_at
204252_at
204253_s_at
204254_s_at
204255_s_at
204256_at
204257_at
204258_at
204259_at
204260_at
204261_s_at
204262_s_at
204263_s_at
204264_at
204265_s_at
204266_s_at
204267_x_at
204268_at
204269_at
204270_at
204271_s_at
204272_at
204273_at
204274_at
204275_at
204276_at
204277_s_at
204278_s_at
204279_at
204280_at
204281_at
204282_s_at
204283_at
204284_at
204285_s_at
204286_s_at
204287_at
204288_s_at
204289_at
204290_s_at
204291_at
204292_x_at
204293_at
204294_at
204295_at
204296_at
204297_at
204298_s_at
204299_at
204300_at
204301_at
204302_s_at
204303_s_at
204304_s_at
204305_at
204306_s_at
204307_at
204308_s_at
204309_at
204310_s_at
204311_at
204312_x_at
204313_s_at
204314_s_at
204315_s_at
204316_at
204317_at
204318_s_at
204319_s_at
204320_at
204321_at
204322_at
204323_x_at
204324_s_at
204325_s_at
204326_x_at
204327_s_at
204328_at
204329_s_at
204330_s_at
204331_s_at
204332_s_at
204333_s_at
204334_at
204335_at
204336_s_at
204337_at
204338_s_at
204339_s_at
204340_at
204341_at
204342_at
204343_at
204344_s_at
204345_at
204346_s_at
204347_at
204348_s_at
204349_at
204350_s_at
204351_at
204352_at
204353_s_at
204354_at
204355_at
204356_at
204357_s_at
204358_s_at
204359_at
204360_s_at
204361_s_at
204362_at
204363_at
204364_s_at
204365_s_at
204366_s_at
204367_at
204368_at
204369_at
204370_at
204371_s_at
204372_s_at
204373_s_at
204374_s_at
204375_at
204376_at
204377_s_at
204378_at
204379_s_at
204380_s_at
204381_at
204382_at
204383_at
204384_at
204385_at
204386_s_at
204387_x_at
204388_s_at
204389_at
204390_at
204391_x_at
204392_at
204393_s_at
204394_at
204395_s_at
204396_s_at
204397_at
204398_s_at
204399_s_at
204400_at
204401_at
204402_at
204403_x_at
204404_at
204405_x_at
204406_at
204407_at
204408_at
204409_s_at
204410_at
204411_at
204412_s_at
204413_at
204414_at
204415_at
204416_x_at
204417_at
204418_x_at
204419_x_at
204420_at
204421_s_at
204422_s_at
204423_at
204424_s_at
204425_at
204426_at
204427_s_at
204428_s_at
204429_s_at
204430_s_at
204431_at
204432_at
204433_s_at
204434_at
204435_at
204436_at
204437_s_at
204438_at
204439_at
204440_at
204441_s_at
204442_x_at
204443_at
204444_at
204445_s_at
204446_s_at
204447_at
204448_s_at
204449_at
204450_x_at
204451_at
204452_s_at
204453_at
204454_at
204455_at
204456_s_at
204457_s_at
204458_at
204459_at
204460_s_at
204461_x_at
204462_s_at
204463_s_at
204464_s_at
204465_s_at
204466_s_at
204467_s_at
204468_s_at
204469_at
204470_at
204471_at
204472_at
204473_s_at
204474_at
204475_at
204476_s_at
204477_at
204478_s_at
204479_at
204480_s_at
204481_at
204482_at
204483_at
204484_at
204485_s_at
204486_at
204487_s_at
204488_at
204489_s_at
204490_s_at
204491_at
204492_at
204493_at
204494_s_at
204495_s_at
204496_at
204497_at
204498_s_at
204499_at
204500_s_at
204501_at
204502_at
204503_at
204504_s_at
204505_s_at
204506_at
204507_s_at
204508_s_at
204509_at
204510_at
204511_at
204512_at
204513_s_at
204514_at
204515_at
204516_at
204517_at
204518_s_at
204519_s_at
204520_x_at
204521_at
204522_at
204523_at
204524_at
204525_at
204526_s_at
204527_at
204528_s_at
204529_s_at
204530_s_at
204531_s_at
204532_x_at
204533_at
204534_at
204535_s_at
204536_s_at
204537_s_at
204538_x_at
204539_s_at
204540_at
204541_at
204542_at
204543_at
204544_at
204545_at
204546_at
204547_at
204548_at
204549_at
204550_x_at
204551_s_at
204552_at
204553_x_at
204554_at
204555_s_at
204556_s_at
204557_s_at
204558_at
204559_s_at
204560_at
204561_x_at
204562_at
204563_at
204564_at
204565_at
204566_at
204567_s_at
204568_at
204569_at
204570_at
204571_x_at
204572_s_at
204573_at
204574_s_at
204575_s_at
204576_s_at
204577_s_at
204578_at
204579_at
204580_at
204581_at
204582_s_at
204583_x_at
204584_at
204585_s_at
204586_at
204587_at
204588_s_at
204589_at
204590_x_at
204591_at
204592_at
204593_s_at
204594_s_at
204595_s_at
204596_s_at
204597_x_at
204598_at
204599_s_at
204600_at
204601_at
204602_at
204603_at
204604_at
204605_at
204606_at
204607_at
204608_at
204609_at
204610_s_at
204611_s_at
204612_at
204613_at
204614_at
204615_x_at
204616_at
204617_s_at
204618_s_at
204619_s_at
204620_s_at
204621_s_at
204622_x_at
204623_at
204624_at
204625_s_at
204626_s_at
204627_s_at
204628_s_at
204629_at
204630_s_at
204631_at
204632_at
204633_s_at
204634_at
204635_at
204636_at
204637_at
204638_at
204639_at
204640_s_at
204641_at
204642_at
204643_s_at
204644_at
204645_at
204646_at
204647_at
204648_at
204649_at
204650_s_at
204651_at
204652_s_at
204653_at
204654_s_at
204655_at
204656_at
204657_s_at
204658_at
204659_s_at
204660_at
204661_at
204662_at
204663_at
204664_at
204665_at
204666_s_at
204667_at
204668_at
204669_s_at
204670_x_at
204671_s_at
204672_s_at
204673_at
204674_at
204675_at
204676_at
204677_at
204678_s_at
204679_at
204680_s_at
204681_s_at
204682_at
204683_at
204684_at
204685_s_at
204686_at
204687_at
204688_at
204689_at
204690_at
204691_x_at
204692_at
204693_at
204694_at
204695_at
204696_s_at
204697_s_at
204698_at
204699_s_at
204700_x_at
204701_s_at
204702_s_at
204703_at
204704_s_at
204705_x_at
204706_at
204707_s_at
204708_at
204709_s_at
204710_s_at
204711_at
204712_at
204713_s_at
204714_s_at
204715_at
204716_at
204717_s_at
204718_at
204719_at
204720_s_at
204721_s_at
204722_at
204723_at
204724_s_at
204725_s_at
204726_at
204727_at
204728_s_at
204729_s_at
204730_at
204731_at
204732_s_at
204733_at
204734_at
204735_at
204736_s_at
204737_s_at
204738_s_at
204739_at
204740_at
204741_at
204742_s_at
204743_at
204744_s_at
204745_x_at
204746_s_at
204747_at
204748_at
204749_at
204750_s_at
204751_x_at
204752_x_at
204753_s_at
204754_at
204755_x_at
204756_at
204757_s_at
204758_s_at
204759_at
204760_s_at
204761_at
204762_s_at
204763_s_at
204764_at
204765_at
204766_s_at
204767_s_at
204768_s_at
204769_s_at
204770_at
204771_s_at
204772_s_at
204773_at
204774_at
204775_at
204776_at
204777_s_at
204778_x_at
204779_s_at
204780_s_at
204781_s_at
204782_at
204783_at
204784_s_at
204785_x_at
204786_s_at
204787_at
204788_s_at
204789_at
204790_at
204791_at
204792_s_at
204793_at
204794_at
204795_at
204796_at
204797_s_at
204798_at
204799_at
204800_s_at
204801_s_at
204802_at
204803_s_at
204804_at
204805_s_at
204806_x_at
204807_at
204808_s_at
204809_at
204810_s_at
204811_s_at
204812_at
204813_at
204814_at
204815_s_at
204816_s_at
204817_at
204818_at
204819_at
204820_s_at
204821_at
204822_at
204823_at
204824_at
204825_at
204826_at
204827_s_at
204828_at
204829_s_at
204830_x_at
204831_at
204832_s_at
204833_at
204834_at
204835_at
204836_at
204837_at
204838_s_at
204839_at
204840_s_at
204841_s_at
204842_x_at
204843_s_at
204844_at
204845_s_at
204846_at
204847_at
204848_x_at
204849_at
204850_s_at
204851_s_at
204852_s_at
204853_at
204854_at
204855_at
204856_at
204857_at
204858_s_at
204859_s_at
204860_s_at
204861_s_at
204862_s_at
204863_s_at
204864_s_at
204865_at
204866_at
204867_at
204868_at
204869_at
204870_s_at
204871_at
204872_at
204873_at
204874_x_at
204875_s_at
204876_at
204877_s_at
204878_s_at
204879_at
204880_at
204881_s_at
204882_at
204883_s_at
204884_s_at
204885_s_at
204886_at
204887_s_at
204888_s_at
204889_s_at
204890_s_at
204891_s_at
204892_x_at
204893_s_at
204894_s_at
204895_x_at
204896_s_at
204897_at
204898_at
204899_s_at
204900_x_at
204901_at
204902_s_at
204903_x_at
204904_at
204905_s_at
204906_at
204907_s_at
204908_s_at
204909_at
204910_s_at
204911_s_at
204912_at
204913_s_at
204914_s_at
204915_s_at
204916_at
204917_s_at
204918_s_at
204919_at
204920_at
204921_at
204922_at
204923_at
204924_at
204925_at
204926_at
204927_at
204928_s_at
204929_s_at
204930_s_at
204931_at
204932_at
204933_s_at
204934_s_at
204935_at
204936_at
204937_s_at
204938_s_at
204939_s_at
204940_at
204941_s_at
204942_s_at
204943_at
204944_at
204945_at
204946_s_at
204947_at
204948_s_at
204949_at
204950_at
204951_at
204952_at
204953_at
204954_s_at
204955_at
204956_at
204957_at
204958_at
204959_at
204960_at
204961_s_at
204962_s_at
204963_at
204964_s_at
204965_at
204966_at
204967_at
204968_at
204969_s_at
204970_s_at
204971_at
204972_at
204973_at
204974_at
204975_at
204976_s_at
204977_at
204978_at
204979_s_at
204980_at
204981_at
204982_at
204983_s_at
204984_at
204985_s_at
204986_s_at
204987_at
204988_at
204989_s_at
204990_s_at
204991_s_at
204992_s_at
204993_at
204994_at
204995_at
204996_s_at
204997_at
204998_s_at
204999_s_at
205000_at
205001_s_at
205002_at
205003_at
205004_at
205005_s_at
205006_s_at
205007_s_at
205008_s_at
205009_at
205010_at
205011_at
205012_s_at
205013_s_at
205014_at
205015_s_at
205016_at
205017_s_at
205018_s_at
205019_s_at
205020_s_at
205021_s_at
205022_s_at
205023_at
205024_s_at
205025_at
205026_at
205027_s_at
205028_at
205029_s_at
205030_at
205031_at
205032_at
205033_s_at
205034_at
205035_at
205036_at
205037_at
205038_at
205039_s_at
205040_at
205041_s_at
205042_at
205043_at
205044_at
205045_at
205046_at
205047_s_at
205048_s_at
205049_s_at
205050_s_at
205051_s_at
205052_at
205053_at
205054_at
205055_at
205056_s_at
205057_s_at
205058_at
205059_s_at
205060_at
205061_s_at
205062_x_at
205063_at
205064_at
205065_at
205066_s_at
205067_at
205068_s_at
205069_s_at
205070_at
205071_x_at
205072_s_at
205073_at
205074_at
205075_at
205076_s_at
205077_s_at
205078_at
205079_s_at
205080_at
205081_at
205082_s_at
205083_at
205084_at
205085_at
205086_s_at
205087_at
205088_at
205089_at
205090_s_at
205091_x_at
205092_x_at
205093_at
205094_at
205095_s_at
205096_at
205097_at
205098_at
205099_s_at
205100_at
205101_at
205102_at
205103_at
205104_at
205105_at
205106_at
205107_s_at
205108_s_at
205109_s_at
205110_s_at
205111_s_at
205112_at
205113_at
205114_s_at
205115_s_at
205116_at
205117_at
205118_at
205119_s_at
205120_s_at
205121_at
205122_at
205123_s_at
205124_at
205125_at
205126_at
205127_at
205128_x_at
205129_at
205130_at
205131_x_at
205132_at
205133_s_at
205134_s_at
205135_s_at
205136_s_at
205137_x_at
205138_s_at
205139_s_at
205140_at
205141_at
205142_x_at
205143_at
205144_at
205145_s_at
205146_x_at
205147_x_at
205148_s_at
205149_s_at
205150_s_at
205151_s_at
205152_at
205153_s_at
205154_at
205155_s_at
205156_s_at
205157_s_at
205158_at
205159_at
205160_at
205161_s_at
205162_at
205163_at
205164_at
205165_at
205166_at
205167_s_at
205168_at
205169_at
205170_at
205171_at
205172_x_at
205173_x_at
205174_s_at
205175_s_at
205176_s_at
205177_at
205178_s_at
205179_s_at
205180_s_at
205181_at
205182_s_at
205183_at
205184_at
205185_at
205186_at
205187_at
205188_s_at
205189_s_at
205190_at
205191_at
205192_at
205193_at
205194_at
205195_at
205196_s_at
205197_s_at
205198_s_at
205199_at
205200_at
205201_at
205202_at
205203_at
205204_at
205205_at
205206_at
205207_at
205208_at
205209_at
205210_at
205211_s_at
205212_s_at
205213_at
205214_at
205215_at
205216_s_at
205217_at
205218_at
205219_s_at
205220_at
205221_at
205222_at
205223_at
205224_at
205225_at
205226_at
205227_at
205228_at
205229_s_at
205230_at
205231_s_at
205232_s_at
205233_s_at
205234_at
205235_s_at
205236_x_at
205237_at
205238_at
205239_at
205240_at
205241_at
205242_at
205243_at
205244_s_at
205245_at
205246_at
205247_at
205248_at
205249_at
205250_s_at
205251_at
205252_at
205253_at
205254_x_at
205255_x_at
205256_at
205257_s_at
205258_at
205259_at
205260_s_at
205261_at
205262_at
205263_at
205264_at
205265_s_at
205266_at
205267_at
205268_s_at
205269_at
205270_s_at
205271_s_at
205272_s_at
205273_s_at
205274_at
205275_at
205276_s_at
205277_at
205278_at
205279_s_at
205280_at
205281_s_at
205282_at
205283_at
205284_at
205285_s_at
205286_at
205287_s_at
205288_at
205289_at
205290_s_at
205291_at
205292_s_at
205293_x_at
205294_at
205295_at
205296_at
205297_s_at
205298_s_at
205299_s_at
205300_s_at
205301_s_at
205302_at
205303_at
205304_s_at
205305_at
205306_x_at
205307_s_at
205308_at
205309_at
205310_at
205311_at
205312_at
205313_at
205314_x_at
205315_s_at
205316_at
205317_s_at
205318_at
205319_at
205320_at
205321_at
205322_s_at
205323_s_at
205324_s_at
205325_at
205326_at
205327_s_at
205328_at
205329_s_at
205330_at
205331_s_at
205332_at
205333_s_at
205334_at
205335_s_at
205336_at
205337_at
205338_s_at
205339_at
205340_at
205341_at
205342_s_at
205343_at
205344_at
205345_at
205346_at
205347_s_at
205348_s_at
205349_at
205350_at
205351_at
205352_at
205353_s_at
205354_at
205355_at
205356_at
205357_s_at
205358_at
205359_at
205360_at
205361_s_at
205362_s_at
205363_at
205364_at
205365_at
205366_s_at
205367_at
205368_at
205369_x_at
205370_x_at
205371_s_at
205372_at
205373_at
205374_at
205375_at
205376_at
205377_s_at
205378_s_at
205379_at
205380_at
205381_at
205382_s_at
205383_s_at
205384_at
205385_at
205386_s_at
205387_s_at
205388_at
205389_s_at
205390_s_at
205391_x_at
205392_s_at
205393_s_at
205394_at
205395_s_at
205396_at
205397_x_at
205398_s_at
205399_at
205400_at
205401_at
205402_x_at
205403_at
205404_at
205405_at
205406_s_at
205407_at
205408_at
205409_at
205410_s_at
205411_at
205412_at
205413_at
205414_s_at
205415_s_at
205416_s_at
205417_s_at
205418_at
205419_at
205420_at
205421_at
205422_s_at
205423_at
205424_at
205425_at
205426_s_at
205427_at
205428_s_at
205429_s_at
205430_at
205431_s_at
205432_at
205433_at
205434_s_at
205435_s_at
205436_s_at
205437_at
205438_at
205439_at
205440_s_at
205441_at
205442_at
205443_at
205444_at
205445_at
205446_s_at
205447_s_at
205448_s_at
205449_at
205450_at
205451_at
205452_at
205453_at
205454_at
205455_at
205456_at
205457_at
205458_at
205459_s_at
205460_at
205461_at
205462_s_at
205463_s_at
205464_at
205465_x_at
205466_s_at
205467_at
205468_s_at
205469_s_at
205470_s_at
205471_s_at
205472_s_at
205473_at
205474_at
205475_at
205476_at
205477_s_at
205478_at
205479_s_at
205480_s_at
205481_at
205482_x_at
205483_s_at
205484_at
205485_at
205486_at
205487_s_at
205488_at
205489_at
205490_x_at
205491_s_at
205492_s_at
205493_s_at
205494_at
205495_s_at
205496_at
205497_at
205498_at
205499_at
205500_at
205501_at
205502_at
205503_at
205504_at
205505_at
205506_at
205507_at
205508_at
205509_at
205510_s_at
205511_at
205512_s_at
205513_at
205514_at
205515_at
205516_x_at
205517_at
205518_s_at
205519_at
205520_at
205521_at
205522_at
205523_at
205524_s_at
205525_at
205526_s_at
205527_s_at
205528_s_at
205529_s_at
205530_at
205531_s_at
205532_s_at
205533_s_at
205534_at
205535_s_at
205536_at
205537_s_at
205538_at
205539_at
205540_s_at
205541_s_at
205542_at
205543_at
205544_s_at
205545_x_at
205546_s_at
205547_s_at
205548_s_at
205549_at
205550_s_at
205551_at
205552_s_at
205553_s_at
205554_s_at
205555_s_at
205556_at
205557_at
205558_at
205559_s_at
205560_at
205561_at
205562_at
205563_at
205564_at
205565_s_at
205566_at
205567_at
205568_at
205569_at
205570_at
205571_at
205572_at
205573_s_at
205574_x_at
205575_at
205576_at
205577_at
205578_at
205579_at
205580_s_at
205581_s_at
205582_s_at
205583_s_at
205584_at
205585_at
205586_x_at
205587_at
205588_s_at
205589_at
205590_at
205591_at
205592_at
205593_s_at
205594_at
205595_at
205596_s_at
205597_at
205598_at
205599_at
205600_x_at
205601_s_at
205602_x_at
205603_s_at
205604_at
205605_at
205606_at
205607_s_at
205608_s_at
205609_at
205610_at
205611_at
205612_at
205613_at
205614_x_at
205615_at
205616_at
205617_at
205618_at
205619_s_at
205620_at
205621_at
205622_at
205623_at
205624_at
205625_s_at
205626_s_at
205627_at
205628_at
205629_s_at
205630_at
205631_at
205632_s_at
205633_s_at
205634_x_at
205635_at
205636_at
205637_s_at
205638_at
205639_at
205640_at
205641_s_at
205642_at
205643_s_at
205644_s_at
205645_at
205646_s_at
205647_at
205648_at
205649_s_at
205650_s_at
205651_x_at
205652_s_at
205653_at
205654_at
205655_at
205656_at
205657_at
205658_s_at
205659_at
205660_at
205661_s_at
205662_at
205663_at
205664_at
205665_at
205666_at
205667_at
205668_at
205669_at
205670_at
205671_s_at
205672_at
205673_s_at
205674_x_at
205675_at
205676_at
205677_s_at
205678_at
205679_x_at
205680_at
205681_at
205682_x_at
205683_x_at
205684_s_at
205685_at
205686_s_at
205687_at
205688_at
205689_at
205690_s_at
205691_at
205692_s_at
205693_at
205694_at
205695_at
205696_s_at
205697_at
205698_s_at
205699_at
205700_at
205701_at
205702_at
205703_at
205704_s_at
205705_at
205706_s_at
205707_at
205708_s_at
205709_s_at
205710_at
205711_x_at
205712_at
205713_s_at
205714_s_at
205715_at
205716_at
205717_x_at
205718_at
205719_s_at
205720_at
205721_at
205722_s_at
205723_at
205724_at
205725_at
205726_at
205727_at
205728_at
205729_at
205730_s_at
205731_s_at
205732_s_at
205733_at
205734_s_at
205735_s_at
205736_at
205737_at
205738_s_at
205739_x_at
205740_s_at
205741_s_at
205742_at
205743_at
205744_at
205745_x_at
205746_s_at
205747_at
205748_s_at
205749_at
205750_at
205751_at
205752_s_at
205753_at
205754_at
205755_at
205756_s_at
205757_at
205758_at
205759_s_at
205760_s_at
205761_s_at
205762_s_at
205763_s_at
205764_at
205765_at
205766_at
205767_at
205768_s_at
205769_at
205770_at
205771_s_at
205772_s_at
205773_at
205774_at
205775_at
205776_at
205777_at
205778_at
205779_at
205780_at
205781_at
205782_at
205783_at
205784_x_at
205785_at
205786_s_at
205787_x_at
205788_s_at
205789_at
205790_at
205791_x_at
205792_at
205793_x_at
205794_s_at
205795_at
205796_at
205797_s_at
205798_at
205799_s_at
205800_at
205801_s_at
205802_at
205803_s_at
205804_s_at
205805_s_at
205806_at
205807_s_at
205808_at
205809_s_at
205810_s_at
205811_at
205812_s_at
205813_s_at
205814_at
205815_at
205816_at
205817_at
205818_at
205819_at
205820_s_at
205821_at
205822_s_at
205823_at
205824_at
205825_at
205826_at
205827_at
205828_at
205829_at
205830_at
205831_at
205832_at
205833_s_at
205834_s_at
205835_s_at
205836_s_at
205837_s_at
205838_at
205839_s_at
205840_x_at
205841_at
205842_s_at
205843_x_at
205844_at
205845_at
205846_at
205847_at
205848_at
205849_s_at
205850_s_at
205851_at
205852_at
205853_at
205854_at
205855_at
205856_at
205857_at
205858_at
205859_at
205860_x_at
205861_at
205862_at
205863_at
205864_at
205865_at
205866_at
205867_at
205868_s_at
205869_at
205870_at
205871_at
205872_x_at
205873_at
205874_at
205875_s_at
205876_at
205877_s_at
205878_at
205879_x_at
205880_at
205881_at
205882_x_at
205883_at
205884_at
205885_s_at
205886_at
205887_x_at
205888_s_at
205889_s_at
205890_s_at
205891_at
205892_s_at
205893_at
205894_at
205895_s_at
205896_at
205897_at
205898_at
205899_at
205900_at
205901_at
205902_at
205903_s_at
205904_at
205905_s_at
205906_at
205907_s_at
205908_s_at
205909_at
205910_s_at
205911_at
205912_at
205913_at
205914_s_at
205915_x_at
205916_at
205917_at
205918_at
205919_at
205920_at
205921_s_at
205922_at
205923_at
205924_at
205925_s_at
205926_at
205927_s_at
205928_at
205929_at
205930_at
205931_s_at
205932_s_at
205933_at
205934_at
205935_at
205936_s_at
205937_at
205938_at
205939_at
205940_at
205941_s_at
205942_s_at
205943_at
205944_s_at
205945_at
205946_at
205947_s_at
205948_at
205949_at
205950_s_at
205951_at
205952_at
205953_at
205954_at
205955_at
205956_x_at
205957_at
205958_x_at
205959_at
205960_at
205961_s_at
205962_at
205963_s_at
205964_at
205965_at
205966_at
205967_at
205968_at
205969_at
205970_at
205971_s_at
205972_at
205973_at
205974_at
205975_s_at
205976_at
205977_s_at
205978_at
205979_at
205980_s_at
205981_s_at
205982_x_at
205983_at
205984_at
205985_x_at
205986_at
205987_at
205988_at
205989_s_at
205990_s_at
205991_s_at
205992_s_at
205993_s_at
205994_at
205995_x_at
205996_s_at
205997_at
205998_x_at
205999_x_at
206000_at
206001_at
206002_at
206003_at
206004_at
206005_s_at
206006_s_at
206007_at
206008_at
206009_at
206010_at
206011_at
206012_at
206013_s_at
206014_at
206015_s_at
206016_at
206017_at
206018_at
206019_at
206020_at
206021_at
206022_at
206023_at
206024_at
206025_s_at
206026_s_at
206027_at
206028_s_at
206029_at
206030_at
206031_s_at
206032_at
206033_s_at
206034_at
206035_at
206036_s_at
206037_at
206038_s_at
206039_at
206040_s_at
206042_x_at
206043_s_at
206044_s_at
206045_s_at
206046_at
206047_at
206048_at
206049_at
206050_s_at
206051_at
206052_s_at
206053_at
206054_at
206055_s_at
206056_x_at
206057_x_at
206058_at
206059_at
206060_s_at
206061_s_at
206062_at
206063_x_at
206064_s_at
206065_s_at
206066_s_at
206067_s_at
206068_s_at
206069_s_at
206070_s_at
206071_s_at
206072_at
206073_at
206074_s_at
206075_s_at
206076_at
206077_at
206078_at
206079_at
206080_at
206081_at
206082_at
206083_at
206084_at
206085_s_at
206086_x_at
206087_x_at
206088_at
206089_at
206090_s_at
206091_at
206092_x_at
206093_x_at
206094_x_at
206095_s_at
206096_at
206097_at
206098_at
206099_at
206100_at
206101_at
206102_at
206103_at
206104_at
206105_at
206106_at
206107_at
206108_s_at
206109_at
206110_at
206111_at
206112_at
206113_s_at
206114_at
206115_at
206116_s_at
206117_at
206118_at
206119_at
206120_at
206121_at
206122_at
206123_at
206124_s_at
206125_s_at
206126_at
206127_at
206128_at
206129_s_at
206130_s_at
206131_at
206132_at
206133_at
206134_at
206135_at
206136_at
206137_at
206138_s_at
206139_at
206140_at
206141_at
206142_at
206143_at
206144_at
206145_at
206146_s_at
206147_x_at
206148_at
206149_at
206150_at
206151_x_at
206152_at
206153_at
206154_at
206155_at
206156_at
206157_at
206158_s_at
206159_at
206160_at
206161_s_at
206162_x_at
206163_at
206164_at
206165_s_at
206166_s_at
206167_s_at
206168_at
206169_x_at
206170_at
206171_at
206172_at
206173_x_at
206174_s_at
206175_x_at
206176_at
206177_s_at
206178_at
206179_s_at
206180_x_at
206181_at
206182_at
206183_s_at
206184_at
206185_at
206186_at
206187_at
206188_at
206189_at
206190_at
206191_at
206192_at
206193_s_at
206194_at
206195_x_at
206196_s_at
206197_at
206198_s_at
206199_at
206200_s_at
206201_s_at
206202_at
206203_at
206204_at
206205_at
206206_at
206207_at
206208_at
206209_s_at
206210_s_at
206211_at
206212_at
206213_at
206214_at
206215_at
206216_at
206217_at
206218_at
206219_s_at
206220_s_at
206221_at
206222_at
206223_at
206224_at
206225_at
206226_at
206227_at
206228_at
206229_x_at
206230_at
206231_at
206232_s_at
206233_at
206234_s_at
206235_at
206236_at
206237_s_at
206238_s_at
206239_s_at
206240_s_at
206241_at
206242_at
206243_at
206244_at
206245_s_at
206246_at
206247_at
206248_at
206249_at
206250_x_at
206251_s_at
206252_s_at
206253_at
206254_at
206255_at
206256_at
206257_at
206258_at
206259_at
206260_at
206261_at
206262_at
206263_at
206264_at
206265_s_at
206266_at
206267_s_at
206268_at
206269_at
206270_at
206271_at
206272_at
206273_at
206274_s_at
206275_s_at
206276_at
206277_at
206278_at
206279_at
206280_at
206281_at
206282_at
206283_s_at
206284_x_at
206285_at
206286_s_at
206287_s_at
206288_at
206289_at
206290_s_at
206291_at
206292_s_at
206293_at
206294_at
206295_at
206296_x_at
206297_at
206298_at
206299_at
206300_s_at
206301_at
206302_s_at
206303_s_at
206304_at
206305_s_at
206306_at
206307_s_at
206308_at
206309_at
206310_at
206311_s_at
206312_at
206313_at
206314_at
206315_at
206316_s_at
206317_s_at
206318_at
206319_s_at
206320_s_at
206321_at
206322_at
206323_x_at
206324_s_at
206325_at
206326_at
206327_s_at
206328_at
206329_at
206330_s_at
206331_at
206332_s_at
206333_at
206334_at
206335_at
206336_at
206337_at
206338_at
206339_at
206340_at
206341_at
206342_x_at
206343_s_at
206344_at
206345_s_at
206346_at
206347_at
206348_s_at
206349_at
206350_at
206351_s_at
206352_s_at
206353_at
206354_at
206355_at
206356_s_at
206357_at
206358_at
206359_at
206360_s_at
206361_at
206362_x_at
206363_at
206364_at
206365_at
206366_x_at
206367_at
206368_at
206369_s_at
206370_at
206371_at
206372_at
206373_at
206374_at
206375_s_at
206376_at
206377_at
206378_at
206379_at
206380_s_at
206381_at
206382_s_at
206383_s_at
206384_at
206385_s_at
206386_at
206387_at
206388_at
206389_s_at
206390_x_at
206391_at
206392_s_at
206393_at
206394_at
206395_at
206396_at
206397_x_at
206398_s_at
206399_x_at
206400_at
206401_s_at
206402_s_at
206403_at
206404_at
206405_x_at
206406_at
206407_s_at
206408_at
206409_at
206410_at
206411_s_at
206412_at
206413_s_at
206414_s_at
206415_at
206416_at
206417_at
206418_at
206419_at
206420_at
206421_s_at
206422_at
206423_at
206424_at
206425_s_at
206426_at
206427_s_at
206428_s_at
206429_at
206430_at
206431_x_at
206432_at
206433_s_at
206434_at
206435_at
206436_at
206437_at
206438_x_at
206439_at
206440_at
206441_s_at
206442_at
206443_at
206444_at
206445_s_at
206446_s_at
206447_at
206448_at
206449_s_at
206450_at
206451_at
206452_x_at
206453_s_at
206454_s_at
206455_s_at
206456_at
206457_s_at
206458_s_at
206459_s_at
206460_at
206461_x_at
206462_s_at
206463_s_at
206464_at
206465_at
206466_at
206467_x_at
206468_s_at
206469_x_at
206470_at
206471_s_at
206472_s_at
206473_at
206474_at
206475_x_at
206476_s_at
206477_s_at
206478_at
206479_at
206480_at
206481_s_at
206482_at
206483_at
206484_s_at
206485_at
206486_at
206487_at
206488_s_at
206489_s_at
206490_at
206491_s_at
206492_at
206493_at
206494_s_at
206495_s_at
206496_at
206497_at
206498_at
206499_s_at
206500_s_at
206501_x_at
206502_s_at
206503_x_at
206504_at
206505_at
206506_s_at
206507_at
206508_at
206509_at
206510_at
206511_s_at
206512_at
206513_at
206514_s_at
206515_at
206516_at
206517_at
206518_s_at
206519_x_at
206520_x_at
206521_s_at
206522_at
206523_at
206524_at
206525_at
206526_at
206527_at
206528_at
206529_x_at
206530_at
206531_at
206532_at
206533_at
206534_at
206535_at
206536_s_at
206537_at
206538_at
206539_s_at
206540_at
206541_at
206542_s_at
206543_at
206544_x_at
206545_at
206546_at
206547_s_at
206548_at
206549_at
206550_s_at
206551_x_at
206552_s_at
206553_at
206554_x_at
206555_s_at
206556_at
206557_at
206558_at
206559_x_at
206560_s_at
206561_s_at
206562_s_at
206563_s_at
206564_at
206565_x_at
206566_at
206567_s_at
206568_at
206569_at
206570_s_at
206571_s_at
206572_x_at
206573_at
206574_s_at
206575_at
206576_s_at
206577_at
206578_at
206579_at
206580_s_at
206581_at
206582_s_at
206583_at
206584_at
206585_at
206586_at
206587_at
206588_at
206589_at
206590_x_at
206591_at
206592_s_at
206593_s_at
206594_at
206595_at
206596_s_at
206597_at
206598_at
206599_at
206600_s_at
206601_s_at
206602_s_at
206603_at
206604_at
206605_at
206606_at
206607_at
206608_s_at
206609_at
206610_s_at
206611_at
206612_at
206613_s_at
206614_at
206615_s_at
206616_s_at
206617_s_at
206618_at
206619_at
206620_at
206621_s_at
206622_at
206623_at
206624_at
206625_at
206626_x_at
206627_s_at
206628_at
206629_at
206630_at
206631_at
206632_s_at
206633_at
206634_at
206635_at
206636_at
206637_at
206638_at
206639_x_at
206640_x_at
206641_at
206642_at
206643_at
206644_at
206645_s_at
206646_at
206647_at
206648_at
206649_s_at
206650_at
206651_s_at
206652_at
206653_at
206654_s_at
206655_s_at
206656_s_at
206657_s_at
206658_at
206659_at
206660_at
206661_at
206662_at
206663_at
206664_at
206665_s_at
206666_at
206667_s_at
206668_s_at
206669_at
206670_s_at
206671_at
206672_at
206673_at
206674_at
206675_s_at
206676_at
206677_at
206678_at
206679_at
206680_at
206681_x_at
206682_at
206683_at
206684_s_at
206685_at
206686_at
206687_s_at
206688_s_at
206689_x_at
206690_at
206691_s_at
206692_at
206693_at
206694_at
206695_x_at
206696_at
206697_s_at
206698_at
206699_x_at
206700_s_at
206701_x_at
206702_at
206703_at
206704_at
206705_at
206706_at
206707_x_at
206708_at
206709_x_at
206710_s_at
206711_at
206712_at
206713_at
206714_at
206715_at
206716_at
206717_at
206718_at
206719_at
206720_at
206721_at
206722_s_at
206723_s_at
206724_at
206725_x_at
206726_at
206727_at
206728_at
206729_at
206730_at
206731_at
206732_at
206733_at
206734_at
206735_at
206736_x_at
206737_at
206738_at
206739_at
206740_x_at
206741_at
206742_at
206743_s_at
206744_s_at
206745_at
206746_at
206747_at
206748_s_at
206749_at
206750_at
206751_s_at
206752_s_at
206753_at
206754_s_at
206755_at
206756_at
206757_at
206758_at
206759_at
206760_s_at
206761_at
206762_at
206763_at
206764_x_at
206765_at
206766_at
206767_at
206768_at
206769_at
206770_s_at
206771_at
206772_at
206773_at
206774_at
206775_at
206776_x_at
206777_s_at
206778_at
206779_s_at
206780_at
206781_at
206782_s_at
206783_at
206784_at
206785_s_at
206786_at
206787_at
206788_s_at
206789_s_at
206790_s_at
206791_s_at
206792_x_at
206793_at
206794_at
206795_at
206796_at
206797_at
206798_x_at
206799_at
206800_at
206801_at
206802_at
206803_at
206804_at
206805_at
206806_at
206807_s_at
206808_at
206809_s_at
206810_at
206811_at
206812_at
206813_at
206814_at
206815_at
206816_s_at
206817_x_at
206818_s_at
206819_at
206820_at
206821_x_at
206822_s_at
206823_at
206824_at
206825_at
206826_at
206827_s_at
206828_at
206829_x_at
206830_at
206831_s_at
206832_s_at
206833_s_at
206834_at
206835_at
206836_at
206837_at
206838_at
206839_at
206840_at
206841_at
206842_at
206843_at
206844_at
206845_s_at
206846_s_at
206847_s_at
206848_at
206849_at
206850_at
206851_at
206852_at
206853_s_at
206854_s_at
206855_s_at
206856_at
206857_s_at
206858_s_at
206859_s_at
206860_s_at
206861_s_at
206862_at
206863_x_at
206864_s_at
206865_at
206866_at
206867_at
206868_at
206869_at
206870_at
206871_at
206872_at
206873_at
206874_s_at
206875_s_at
206876_at
206877_at
206878_at
206879_s_at
206880_at
206881_s_at
206882_at
206883_x_at
206884_s_at
206885_x_at
206886_x_at
206887_at
206888_s_at
206889_at
206890_at
206891_at
206892_at
206893_at
206894_at
206895_at
206896_s_at
206897_at
206898_at
206899_at
206900_x_at
206901_at
206902_s_at
206903_at
206904_at
206905_s_at
206906_at
206907_at
206908_s_at
206909_at
206910_x_at
206911_at
206912_at
206913_at
206914_at
206915_at
206916_x_at
206917_at
206918_s_at
206919_at
206920_s_at
206921_at
206922_at
206923_at
206924_at
206925_at
206926_s_at
206927_s_at
206928_at
206929_s_at
206930_at
206931_at
206932_at
206933_s_at
206934_at
206935_at
206936_x_at
206937_at
206938_at
206939_at
206940_s_at
206941_x_at
206942_s_at
206943_at
206944_at
206945_at
206946_at
206947_at
206948_at
206949_s_at
206950_at
206951_at
206952_at
206953_s_at
206954_at
206955_at
206956_at
206957_at
206958_s_at
206959_s_at
206960_at
206961_s_at
206962_x_at
206963_s_at
206964_at
206965_at
206966_s_at
206967_at
206968_s_at
206969_at
206970_at
206971_at
206972_s_at
206973_at
206974_at
206975_at
206976_s_at
206977_at
206978_at
206979_at
206980_s_at
206981_at
206982_at
206983_at
206984_s_at
206985_at
206986_at
206987_x_at
206988_at
206989_s_at
206990_at
206991_s_at
206992_s_at
206993_at
206994_at
206995_x_at
206996_x_at
206997_s_at
206998_x_at
206999_at
207000_s_at
207001_x_at
207002_s_at
207003_at
207004_at
207005_s_at
207006_s_at
207007_at
207008_at
207009_at
207010_at
207011_s_at
207012_at
207013_s_at
207014_at
207015_s_at
207016_s_at
207017_at
207018_s_at
207019_s_at
207020_at
207021_at
207022_s_at
207023_x_at
207024_at
207025_at
207026_s_at
207027_at
207028_at
207029_at
207030_s_at
207031_at
207032_s_at
207033_at
207034_s_at
207035_at
207036_x_at
207037_at
207038_at
207039_at
207040_s_at
207041_at
207042_at
207043_s_at
207044_at
207045_at
207046_at
207047_s_at
207048_at
207049_at
207050_at
207051_at
207052_at
207053_at
207054_at
207055_at
207056_s_at
207057_at
207058_s_at
207059_at
207060_at
207061_at
207062_at
207063_at
207064_s_at
207065_at
207066_at
207067_s_at
207068_at
207069_s_at
207070_at
207071_s_at
207072_at
207073_at
207074_s_at
207075_at
207076_s_at
207077_at
207078_at
207079_s_at
207080_s_at
207081_s_at
207082_at
207083_s_at
207084_at
207085_x_at
207086_x_at
207087_x_at
207088_s_at
207089_at
207090_x_at
207091_at
207092_at
207093_s_at
207094_at
207095_at
207096_at
207097_s_at
207098_s_at
207099_s_at
207100_s_at
207101_at
207102_at
207103_at
207104_x_at
207105_s_at
207106_s_at
207107_at
207108_s_at
207109_at
207110_at
207111_at
207112_s_at
207113_s_at
207114_at
207115_x_at
207116_s_at
207117_at
207118_s_at
207119_at
207120_at
207121_s_at
207122_x_at
207123_s_at
207124_s_at
207125_at
207126_x_at
207127_s_at
207128_s_at
207129_at
207130_at
207131_x_at
207132_x_at
207133_x_at
207134_x_at
207135_at
207136_at
207137_at
207138_at
207139_at
207140_at
207141_s_at
207142_at
207143_at
207144_s_at
207145_at
207146_at
207147_at
207148_x_at
207149_at
207150_at
207151_at
207152_at
207153_s_at
207154_at
207155_at
207156_at
207157_s_at
207158_at
207159_x_at
207160_at
207161_at
207162_s_at
207163_s_at
207164_s_at
207165_at
207166_at
207167_at
207168_s_at
207169_x_at
207170_s_at
207172_s_at
207173_x_at
207174_at
207175_at
207176_s_at
207177_at
207178_s_at
207179_at
207180_s_at
207181_s_at
207182_at
207183_at
207184_at
207185_at
207186_s_at
207187_at
207188_at
207189_s_at
207190_at
207191_s_at
207192_at
207193_at
207194_s_at
207195_at
207196_s_at
207197_at
207198_s_at
207199_at
207200_at
207201_s_at
207202_s_at
207203_s_at
207204_at
207205_at
207206_s_at
207207_at
207208_at
207209_at
207210_at
207211_at
207212_at
207213_s_at
207214_at
207215_at
207216_at
207217_s_at
207218_at
207219_at
207220_at
207221_at
207222_at
207223_s_at
207224_s_at
207225_at
207226_at
207227_x_at
207228_at
207229_at
207230_at
207231_at
207232_s_at
207233_s_at
207234_at
207235_s_at
207236_at
207237_at
207238_s_at
207239_s_at
207240_s_at
207241_at
207242_s_at
207243_s_at
207244_x_at
207245_at
207246_at
207247_s_at
207248_at
207249_s_at
207250_at
207251_at
207252_at
207253_s_at
207254_at
207255_at
207256_at
207257_at
207258_at
207259_at
207260_at
207261_at
207262_at
207263_x_at
207264_at
207265_s_at
207266_x_at
207267_s_at
207268_x_at
207269_at
207270_x_at
207271_x_at
207272_at
207273_at
207274_at
207275_s_at
207276_at
207277_at
207278_s_at
207279_s_at
207280_at
207281_x_at
207282_s_at
207283_at
207284_s_at
207285_x_at
207286_at
207287_at
207288_at
207289_at
207290_at
207291_at
207292_s_at
207293_s_at
207294_at
207295_at
207296_at
207298_at
207299_s_at
207300_s_at
207301_at
207302_at
207303_at
207304_at
207305_s_at
207306_at
207307_at
207308_at
207309_at
207310_s_at
207311_at
207312_at
207313_x_at
207314_x_at
207315_at
207316_at
207317_s_at
207318_s_at
207319_s_at
207320_x_at
207321_s_at
207322_at
207323_s_at
207324_s_at
207325_x_at
207326_at
207327_at
207328_at
207329_at
207330_at
207331_at
207332_s_at
207333_at
207334_s_at
207335_x_at
207336_at
207337_at
207338_s_at
207339_s_at
207341_at
207342_at
207343_at
207344_at
207345_at
207346_at
207347_at
207348_s_at
207349_s_at
207350_s_at
207351_s_at
207352_s_at
207353_s_at
207354_at
207355_at
207356_at
207357_s_at
207358_x_at
207359_at
207360_s_at
207361_at
207362_at
207363_at
207364_at
207365_x_at
207366_at
207367_at
207368_at
207369_at
207370_at
207371_at
207372_s_at
207373_at
207374_at
207375_s_at
207376_at
207377_at
207378_at
207379_at
207380_x_at
207381_at
207382_at
207383_s_at
207384_at
207385_at
207386_at
207387_s_at
207388_s_at
207389_at
207390_s_at
207391_s_at
207392_x_at
207393_at
207394_at
207395_at
207396_s_at
207397_s_at
207398_at
207399_at
207400_at
207401_at
207402_at
207403_at
207404_s_at
207405_s_at
207406_at
207407_x_at
207408_at
207409_at
207410_s_at
207412_x_at
207413_s_at
207414_s_at
207415_at
207416_s_at
207417_s_at
207418_s_at
207419_s_at
207420_at
207421_at
207422_at
207423_s_at
207424_at
207425_s_at
207426_s_at
207427_at
207428_x_at
207429_at
207430_s_at
207431_s_at
207432_at
207433_at
207434_s_at
207435_s_at
207436_x_at
207437_at
207438_s_at
207439_s_at
207440_at
207441_at
207442_at
207443_at
207444_at
207445_s_at
207446_at
207447_s_at
207448_at
207449_s_at
207450_s_at
207451_at
207452_s_at
207453_s_at
207454_at
207455_at
207456_at
207457_s_at
207458_at
207459_x_at
207460_at
207461_at
207462_at
207463_x_at
207464_at
207465_at
207466_at
207467_x_at
207468_s_at
207469_s_at
207470_at
207471_at
207472_at
207473_at
207474_at
207475_at
207476_at
207477_at
207478_at
207479_at
207480_s_at
207481_at
207482_at
207483_s_at
207484_s_at
207485_x_at
207486_x_at
207487_at
207488_at
207489_at
207490_at
207491_at
207492_at
207493_x_at
207494_s_at
207495_at
207496_at
207497_s_at
207498_s_at
207499_x_at
207500_at
207501_s_at
207502_at
207503_at
207504_at
207505_at
207506_at
207507_s_at
207508_at
207509_s_at
207510_at
207511_s_at
207513_s_at
207514_s_at
207515_s_at
207516_at
207517_at
207518_at
207519_at
207520_at
207521_s_at
207522_s_at
207523_at
207524_at
207525_s_at
207526_s_at
207527_at
207528_s_at
207529_at
207530_s_at
207531_at
207532_at
207533_at
207534_at
207535_s_at
207536_s_at
207537_at
207538_at
207539_s_at
207540_s_at
207541_s_at
207542_s_at
207543_s_at
207544_s_at
207545_s_at
207546_at
207547_s_at
207548_at
207549_x_at
207550_at
207551_s_at
207552_at
207553_at
207554_x_at
207555_s_at
207556_s_at
207557_s_at
207558_s_at
207559_s_at
207560_at
207561_s_at
207562_at
207563_s_at
207564_x_at
207565_s_at
207566_at
207567_at
207568_at
207569_at
207570_at
207571_x_at
207572_at
207573_x_at
207574_s_at
207575_at
207576_x_at
207577_at
207578_s_at
207579_at
207580_at
207581_s_at
207582_at
207583_at
207584_at
207585_s_at
207586_at
207587_at
207588_at
207589_at
207590_s_at
207591_s_at
207592_s_at
207593_at
207594_s_at
207595_s_at
207596_at
207597_at
207598_x_at
207599_at
207600_at
207601_at
207602_at
207603_at
207604_s_at
207605_x_at
207606_s_at
207607_at
207608_x_at
207609_s_at
207610_s_at
207611_at
207612_at
207613_s_at
207614_s_at
207615_s_at
207616_s_at
207617_at
207618_s_at
207619_at
207620_s_at
207621_s_at
207622_s_at
207623_at
207624_s_at
207625_s_at
207626_s_at
207627_s_at
207628_s_at
207629_s_at
207630_s_at
207631_at
207632_at
207633_s_at
207634_at
207635_s_at
207636_at
207637_at
207638_at
207639_at
207640_x_at
207641_at
207642_at
207643_s_at
207644_at
207645_s_at
207646_s_at
207647_at
207648_at
207649_at
207650_x_at
207651_at
207652_s_at
207653_at
207654_x_at
207655_s_at
207656_s_at
207657_x_at
207658_s_at
207659_s_at
207660_at
207661_s_at
207662_at
207663_x_at
207664_at
207665_at
207666_x_at
207667_s_at
207668_x_at
207669_at
207670_at
207671_s_at
207672_at
207673_at
207674_at
207675_x_at
207676_at
207677_s_at
207678_s_at
207679_at
207680_x_at
207681_at
207682_s_at
207683_at
207684_at
207685_at
207686_s_at
207687_at
207688_s_at
207689_at
207690_at
207691_x_at
207692_s_at
207693_at
207694_at
207695_s_at
207696_at
207697_x_at
207698_at
207699_at
207700_s_at
207701_at
207702_s_at
207703_at
207704_s_at
207705_s_at
207706_at
207707_s_at
207708_at
207709_at
207710_at
207711_at
207712_at
207713_s_at
207714_s_at
207715_at
207716_at
207717_s_at
207718_x_at
207719_x_at
207720_at
207721_x_at
207722_s_at
207723_s_at
207724_s_at
207725_at
207726_at
207727_s_at
207728_at
207729_at
207730_x_at
207731_at
207732_s_at
207733_x_at
207734_at
207735_at
207736_s_at
207737_at
207738_s_at
207739_s_at
207740_s_at
207741_x_at
207742_s_at
207743_at
207744_at
207745_at
207746_at
207747_s_at
207748_at
207749_s_at
207750_at
207751_at
207752_x_at
207753_at
207754_at
207755_at
207756_at
207757_at
207758_at
207759_s_at
207760_s_at
207761_s_at
207762_at
207763_at
207764_s_at
207765_s_at
207766_at
207767_s_at
207768_at
207769_s_at
207770_x_at
207771_at
207772_s_at
207773_x_at
207774_at
207775_at
207776_s_at
207777_s_at
207778_at
207779_at
207780_at
207781_s_at
207782_s_at
207783_x_at
207784_at
207785_s_at
207786_at
207787_at
207788_s_at
207789_s_at
207790_at
207791_s_at
207792_at
207793_s_at
207794_at
207795_s_at
207796_x_at
207797_s_at
207798_s_at
207799_x_at
207800_at
207801_s_at
207802_at
207803_s_at
207804_s_at
207805_s_at
207808_s_at
207809_s_at
207810_at
207811_at
207812_s_at
207813_s_at
207814_at
207815_at
207816_at
207817_at
207818_s_at
207819_s_at
207820_at
207821_s_at
207822_at
207823_s_at
207824_s_at
207825_s_at
207826_s_at
207827_x_at
207828_s_at
207829_s_at
207830_s_at
207831_x_at
207832_at
207833_s_at
207834_at
207835_at
207836_s_at
207837_at
207838_x_at
207839_s_at
207840_at
207841_at
207842_s_at
207843_x_at
207844_at
207845_s_at
207846_at
207847_s_at
207848_at
207849_at
207850_at
207851_s_at
207852_at
207853_s_at
207854_at
207855_s_at
207856_s_at
207857_at
207858_s_at
207859_s_at
207860_at
207861_at
207862_at
207863_at
207864_at
207865_s_at
207866_at
207867_at
207868_at
207869_s_at
207870_at
207871_s_at
207872_s_at
207873_x_at
207874_s_at
207875_at
207876_s_at
207877_s_at
207878_at
207879_at
207880_at
207881_at
207882_at
207883_s_at
207884_at
207885_at
207886_s_at
207887_s_at
207888_at
207889_at
207890_s_at
207891_s_at
207892_at
207893_at
207894_s_at
207895_at
207896_s_at
207897_at
207899_at
207900_at
207901_at
207902_at
207904_s_at
207906_at
207907_at
207908_at
207909_x_at
207910_at
207911_s_at
207912_s_at
207913_at
207914_x_at
207915_at
207916_at
207917_at
207918_s_at
207919_at
207920_x_at
207921_x_at
207922_s_at
207923_x_at
207924_x_at
207925_at
207926_at
207927_at
207928_s_at
207929_at
207930_at
207931_s_at
207932_at
207933_at
207934_at
207935_s_at
207936_x_at
207937_x_at
207938_at
207939_x_at
207940_x_at
207941_s_at
207943_x_at
207944_at
207945_s_at
207946_at
207949_s_at
207950_s_at
207951_at
207952_at
207953_at
207954_at
207955_at
207956_x_at
207957_s_at
207958_at
207959_s_at
207960_at
207961_x_at
207962_at
207963_at
207964_x_at
207965_at
207966_s_at
207967_at
207968_s_at
207969_x_at
207971_s_at
207972_at
207973_x_at
207974_s_at
207976_at
207977_s_at
207978_s_at
207979_s_at
207980_s_at
207981_s_at
207982_at
207983_s_at
207984_s_at
207985_at
207986_x_at
207987_s_at
207988_s_at
207989_at
207990_x_at
207991_x_at
207992_s_at
207993_s_at
207994_s_at
207995_s_at
207996_s_at
207998_s_at
207999_s_at
208000_at
208002_s_at
208003_s_at
208004_at
208005_at
208006_at
208007_at
208008_at
208009_s_at
208010_s_at
208011_at
208012_x_at
208013_s_at
208014_x_at
208015_at
208016_s_at
208017_s_at
208018_s_at
208019_at
208020_s_at
208021_s_at
208022_s_at
208023_at
208024_s_at
208025_s_at
208026_at
208027_s_at
208028_s_at
208029_s_at
208030_s_at
208031_s_at
208032_s_at
208033_s_at
208034_s_at
208035_at
208036_at
208037_s_at
208038_at
208039_at
208040_s_at
208041_at
208042_at
208043_at
208044_s_at
208045_at
208046_at
208047_s_at
208048_at
208049_s_at
208050_s_at
208051_s_at
208052_x_at
208053_at
208054_at
208055_s_at
208056_s_at
208057_s_at
208058_s_at
208059_at
208060_at
208061_at
208062_s_at
208063_s_at
208064_s_at
208065_at
208066_s_at
208067_x_at
208068_x_at
208069_x_at
208070_s_at
208071_s_at
208072_s_at
208073_x_at
208074_s_at
208075_s_at
208076_at
208077_at
208078_s_at
208079_s_at
208080_at
208081_s_at
208082_x_at
208083_s_at
208084_at
208085_s_at
208086_s_at
208087_s_at
208088_s_at
208089_s_at
208090_s_at
208091_s_at
208092_s_at
208093_s_at
208094_s_at
208095_s_at
208096_s_at
208097_s_at
208098_at
208099_x_at
208100_x_at
208101_s_at
208102_s_at
208103_s_at
208104_s_at
208105_at
208106_x_at
208107_s_at
208108_s_at
208109_s_at
208110_x_at
208111_at
208112_x_at
208113_x_at
208114_s_at
208115_x_at
208116_s_at
208117_s_at
208118_x_at
208119_s_at
208120_x_at
208121_s_at
208122_x_at
208123_at
208124_s_at
208126_s_at
208127_s_at
208128_x_at
208129_x_at
208130_s_at
208131_s_at
208132_x_at
208133_at
208134_x_at
208135_at
208136_s_at
208137_x_at
208138_at
208139_s_at
208140_s_at
208141_s_at
208142_at
208143_s_at
208144_s_at
208145_at
208146_s_at
208147_s_at
208148_at
208149_x_at
208151_x_at
208152_s_at
208153_s_at
208154_at
208155_x_at
208156_x_at
208157_at
208158_s_at
208159_x_at
208160_at
208161_s_at
208162_s_at
208163_s_at
208164_s_at
208165_s_at
208166_at
208167_s_at
208168_s_at
208169_s_at
208170_s_at
208172_s_at
208173_at
208174_x_at
208175_s_at
208176_at
208177_at
208178_x_at
208179_x_at
208180_s_at
208181_at
208182_x_at
208183_at
208184_s_at
208185_x_at
208186_s_at
208187_s_at
208188_at
208189_s_at
208190_s_at
208191_x_at
208192_at
208193_at
208194_s_at
208195_at
208196_x_at
208198_x_at
208199_s_at
208200_at
208201_at
208202_s_at
208203_x_at
208204_s_at
208205_at
208206_s_at
208207_at
208208_at
208209_s_at
208210_at
208211_s_at
208212_s_at
208213_s_at
208214_at
208215_x_at
208216_at
208217_at
208218_s_at
208219_at
208220_x_at
208221_s_at
208222_at
208223_s_at
208224_at
208225_at
208226_x_at
208227_x_at
208228_s_at
208229_at
208230_s_at
208231_at
208232_x_at
208233_at
208234_x_at
208235_x_at
208237_x_at
208238_x_at
208239_at
208240_s_at
208241_at
208242_at
208243_s_at
208244_at
208245_at
208246_x_at
208247_at
208248_x_at
208249_s_at
208250_s_at
208251_at
208252_s_at
208253_at
208254_at
208255_s_at
208256_at
208257_x_at
208258_s_at
208259_x_at
208260_at
208261_x_at
208262_x_at
208263_at
208264_s_at
208265_at
208266_at
208267_at
208268_at
208269_s_at
208270_s_at
208271_at
208272_at
208273_at
208274_at
208275_x_at
208276_at
208277_at
208278_s_at
208279_s_at
208280_at
208281_x_at
208282_x_at
208283_at
208284_x_at
208285_at
208286_x_at
208287_at
208288_at
208289_s_at
208290_s_at
208291_s_at
208292_at
208293_x_at
208294_x_at
208295_x_at
208296_x_at
208297_s_at
208298_at
208299_at
208300_at
208301_at
208302_at
208303_s_at
208304_at
208305_at
208306_x_at
208307_at
208308_s_at
208309_s_at
208310_s_at
208311_at
208312_s_at
208313_s_at
208314_at
208315_x_at
208316_s_at
208317_at
208318_s_at
208319_s_at
208320_at
208321_s_at
208322_s_at
208323_s_at
208324_at
208325_s_at
208327_at
208328_s_at
208329_at
208330_at
208331_at
208332_at
208333_at
208334_at
208335_s_at
208336_s_at
208337_s_at
208338_at
208339_at
208340_at
208341_x_at
208342_x_at
208343_s_at
208344_x_at
208345_s_at
208346_at
208347_at
208348_s_at
208349_at
208350_at
208351_s_at
208352_x_at
208353_x_at
208354_s_at
208356_x_at
208357_x_at
208358_s_at
208359_s_at
208360_s_at
208361_s_at
208363_s_at
208364_at
208365_s_at
208366_at
208367_x_at
208368_s_at
208369_s_at
208370_s_at
208371_s_at
208372_s_at
208373_s_at
208374_s_at
208375_at
208376_at
208377_s_at
208378_x_at
208379_x_at
208380_at
208381_s_at
208382_s_at
208383_s_at
208384_s_at
208385_at
208386_x_at
208387_s_at
208388_at
208389_s_at
208390_s_at
208391_s_at
208392_x_at
208393_s_at
208394_x_at
208395_s_at
208396_s_at
208397_x_at
208398_s_at
208399_s_at
208400_at
208401_s_at
208402_at
208403_x_at
208404_x_at
208405_s_at
208406_s_at
208407_s_at
208408_at
208409_at
208410_x_at
208411_x_at
208412_s_at
208413_at
208414_s_at
208415_x_at
208416_s_at
208417_at
208420_x_at
208421_at
208422_at
208423_s_at
208424_s_at
208425_s_at
208426_x_at
208427_s_at
208428_at
208429_x_at
208430_s_at
208431_s_at
208432_s_at
208433_s_at
208434_at
208435_s_at
208436_s_at
208437_at
208438_s_at
208439_s_at
208440_at
208441_at
208442_s_at
208443_x_at
208445_s_at
208446_s_at
208447_s_at
208448_x_at
208449_s_at
208450_at
208451_s_at
208452_x_at
208453_s_at
208454_s_at
208455_at
208456_s_at
208457_at
208458_at
208459_s_at
208460_at
208461_at
208462_s_at
208463_at
208464_at
208465_at
208466_at
208467_at
208468_at
208469_s_at
208470_s_at
208471_at
208472_at
208473_s_at
208474_at
208475_at
208476_s_at
208477_at
208478_s_at
208479_at
208480_s_at
208481_at
208482_at
208483_x_at
208484_at
208485_x_at
208486_at
208487_at
208488_s_at
208489_at
208490_x_at
208491_s_at
208492_at
208493_at
208494_at
208495_at
208496_x_at
208497_x_at
208498_s_at
208499_s_at
208500_x_at
208501_at
208502_s_at
208503_s_at
208504_x_at
208505_s_at
208506_at
208507_at
208508_s_at
208509_s_at
208510_s_at
208511_at
208512_s_at
208513_at
208514_at
208515_at
208516_at
208517_x_at
208518_s_at
208519_x_at
208520_at
208521_at
208522_s_at
208523_x_at
208524_at
208525_s_at
208526_at
208527_x_at
208528_x_at
208529_at
208530_s_at
208531_at
208532_x_at
208533_at
208534_s_at
208535_x_at
208536_s_at
208537_at
208538_at
208539_x_at
208540_x_at
208541_x_at
208542_x_at
208543_at
208544_at
208545_x_at
208546_x_at
208547_at
208548_at
208549_x_at
208550_x_at
208551_at
208552_at
208553_at
208554_at
208555_x_at
208556_at
208557_at
208558_at
208559_at
208560_at
208561_at
208562_s_at
208563_x_at
208564_at
208565_at
208566_at
208567_s_at
208568_at
208569_at
208570_at
208571_at
208572_at
208573_s_at
208574_at
208575_at
208576_s_at
208577_at
208578_at
208579_x_at
208580_x_at
208581_x_at
208582_s_at
208583_x_at
208584_at
208585_at
208586_s_at
208587_s_at
208588_at
208589_at
208590_x_at
208591_s_at
208592_s_at
208593_x_at
208594_x_at
208595_s_at
208596_s_at
208597_at
208598_s_at
208599_at
208600_s_at
208601_s_at
208602_x_at
208603_s_at
208604_s_at
208605_s_at
208606_s_at
208607_s_at
208608_s_at
208609_s_at
208610_s_at
208611_s_at
208612_at
208613_s_at
208614_s_at
208615_s_at
208616_s_at
208617_s_at
208619_at
208620_at
208621_s_at
208622_s_at
208623_s_at
208624_s_at
208625_s_at
208626_s_at
208627_s_at
208628_s_at
208629_s_at
208630_at
208631_s_at
208632_at
208633_s_at
208634_s_at
208635_x_at
208636_at
208637_x_at
208638_at
208639_x_at
208640_at
208641_s_at
208642_s_at
208643_s_at
208644_at
208645_s_at
208646_at
208647_at
208648_at
208649_s_at
208650_s_at
208651_x_at
208652_at
208653_s_at
208654_s_at
208655_at
208656_s_at
208657_s_at
208658_at
208659_at
208660_at
208661_s_at
208662_s_at
208663_s_at
208664_s_at
208666_s_at
208667_s_at
208668_x_at
208669_s_at
208670_s_at
208671_at
208672_s_at
208673_s_at
208674_x_at
208675_s_at
208676_s_at
208677_s_at
208678_at
208679_s_at
208680_at
208682_s_at
208683_at
208684_at
208685_x_at
208686_s_at
208687_x_at
208688_x_at
208689_s_at
208690_s_at
208691_at
208692_at
208693_s_at
208694_at
208695_s_at
208696_at
208697_s_at
208698_s_at
208699_x_at
208700_s_at
208701_at
208702_x_at
208703_s_at
208704_x_at
208705_s_at
208706_s_at
208707_at
208708_x_at
208709_s_at
208710_s_at
208711_s_at
208712_at
208713_at
208714_at
208715_at
208716_s_at
208717_at
208718_at
208719_s_at
208720_s_at
208721_s_at
208722_s_at
208723_at
208724_s_at
208725_at
208726_s_at
208727_s_at
208728_s_at
208729_x_at
208730_x_at
208731_at
208732_at
208733_at
208734_x_at
208735_s_at
208736_at
208737_at
208738_x_at
208739_x_at
208740_at
208741_at
208742_s_at
208743_s_at
208744_x_at
208745_at
208746_x_at
208747_s_at
208748_s_at
208749_x_at
208750_s_at
208751_at
208752_x_at
208753_s_at
208754_s_at
208755_x_at
208756_at
208757_at
208758_at
208759_at
208760_at
208761_s_at
208762_at
208763_s_at
208764_s_at
208765_s_at
208766_s_at
208767_s_at
208768_x_at
208769_at
208770_s_at
208771_s_at
208772_at
208773_s_at
208774_at
208775_at
208776_at
208777_s_at
208778_s_at
208779_x_at
208780_x_at
208781_x_at
208782_at
208783_s_at
208784_s_at
208785_s_at
208786_s_at
208787_at
208788_at
208789_at
208790_s_at
208791_at
208792_s_at
208793_x_at
208794_s_at
208795_s_at
208796_s_at
208797_s_at
208798_x_at
208799_at
208800_at
208801_at
208802_at
208803_s_at
208804_s_at
208805_at
208806_at
208807_s_at
208808_s_at
208809_s_at
208810_at
208811_s_at
208812_x_at
208813_at
208814_at
208815_x_at
208816_x_at
208817_at
208818_s_at
208819_at
208820_at
208821_at
208822_s_at
208823_s_at
208824_x_at
208825_x_at
208826_x_at
208827_at
208828_at
208829_at
208830_s_at
208831_x_at
208832_at
208833_s_at
208834_x_at
208835_s_at
208836_at
208837_at
208838_at
208839_s_at
208840_s_at
208841_s_at
208842_s_at
208843_s_at
208844_at
208845_at
208846_s_at
208847_s_at
208848_at
208849_at
208850_s_at
208851_s_at
208852_s_at
208853_s_at
208854_s_at
208855_s_at
208856_x_at
208857_s_at
208858_s_at
208859_s_at
208860_s_at
208861_s_at
208862_s_at
208863_s_at
208864_s_at
208865_at
208866_at
208867_s_at
208868_s_at
208869_s_at
208870_x_at
208871_at
208872_s_at
208873_s_at
208874_x_at
208875_s_at
208876_s_at
208877_at
208878_s_at
208879_x_at
208880_s_at
208881_x_at
208882_s_at
208883_at
208884_s_at
208885_at
208886_at
208887_at
208888_s_at
208889_s_at
208890_s_at
208891_at
208892_s_at
208893_s_at
208894_at
208895_s_at
208896_at
208897_s_at
208898_at
208899_x_at
208900_s_at
208901_s_at
208902_s_at
208903_at
208904_s_at
208905_at
208906_at
208907_s_at
208908_s_at
208909_at
208910_s_at
208911_s_at
208912_s_at
208913_at
208914_at
208915_s_at
208916_at
208917_x_at
208918_s_at
208919_s_at
208920_at
208921_s_at
208922_s_at
208923_at
208924_at
208925_at
208926_at
208927_at
208928_at
208929_x_at
208930_s_at
208931_s_at
208932_at
208933_s_at
208934_s_at
208935_s_at
208936_x_at
208937_s_at
208938_at
208939_at
208940_at
208941_s_at
208942_s_at
208943_s_at
208944_at
208945_s_at
208946_s_at
208947_s_at
208948_s_at
208949_s_at
208950_s_at
208951_at
208952_s_at
208953_at
208954_s_at
208955_at
208956_x_at
208957_at
208958_at
208959_s_at
208960_s_at
208961_s_at
208962_s_at
208963_x_at
208964_s_at
208965_s_at
208966_x_at
208967_s_at
208968_s_at
208969_at
208970_s_at
208971_at
208972_s_at
208973_at
208974_x_at
208975_s_at
208977_x_at
208978_at
208979_at
208980_s_at
208981_at
208982_at
208983_s_at
208984_x_at
208985_s_at
208986_at
208987_s_at
208988_at
208989_s_at
208990_s_at
208991_at
208992_s_at
208993_s_at
208994_s_at
208995_s_at
208996_s_at
208997_s_at
208998_at
208999_at
209000_s_at
209001_s_at
209002_s_at
209003_at
209004_s_at
209005_at
209006_s_at
209007_s_at
209008_x_at
209009_at
209010_s_at
209011_at
209012_at
209013_x_at
209014_at
209015_s_at
209016_s_at
209017_s_at
209018_s_at
209019_s_at
209020_at
209021_x_at
209022_at
209023_s_at
209024_s_at
209025_s_at
209026_x_at
209027_s_at
209028_s_at
209029_at
209030_s_at
209031_at
209032_s_at
209033_s_at
209034_at
209035_at
209036_s_at
209037_s_at
209038_s_at
209039_x_at
209040_s_at
209041_s_at
209042_s_at
209043_at
209044_x_at
209045_at
209046_s_at
209047_at
209048_s_at
209049_s_at
209050_s_at
209051_s_at
209052_s_at
209053_s_at
209054_s_at
209055_s_at
209056_s_at
209057_x_at
209058_at
209059_s_at
209060_x_at
209061_at
209062_x_at
209063_x_at
209064_x_at
209065_at
209066_x_at
209067_s_at
209068_at
209069_s_at
209070_s_at
209071_s_at
209072_at
209073_s_at
209074_s_at
209075_s_at
209076_s_at
209077_at
209078_s_at
209079_x_at
209080_x_at
209081_s_at
209082_s_at
209083_at
209084_s_at
209085_x_at
209086_x_at
209087_x_at
209088_s_at
209089_at
209090_s_at
209091_s_at
209092_s_at
209093_s_at
209094_at
209095_at
209096_at
209097_s_at
209098_s_at
209099_x_at
209100_at
209101_at
209102_s_at
209103_s_at
209104_s_at
209105_at
209106_at
209107_x_at
209108_at
209109_s_at
209110_s_at
209111_at
209112_at
209113_s_at
209114_at
209115_at
209116_x_at
209117_at
209118_s_at
209119_x_at
209120_at
209121_x_at
209122_at
209123_at
209124_at
209125_at
209126_x_at
209127_s_at
209128_s_at
209129_at
209130_at
209131_s_at
209132_s_at
209133_s_at
209134_s_at
209135_at
209136_s_at
209137_s_at
209138_x_at
209139_s_at
209140_x_at
209141_at
209142_s_at
209143_s_at
209144_s_at
209145_s_at
209146_at
209147_s_at
209148_at
209149_s_at
209150_s_at
209151_x_at
209152_s_at
209153_s_at
209154_at
209155_s_at
209156_s_at
209157_at
209158_s_at
209159_s_at
209160_at
209161_at
209162_s_at
209163_at
209164_s_at
209165_at
209166_s_at
209167_at
209168_at
209169_at
209170_s_at
209171_at
209172_s_at
209173_at
209174_s_at
209175_at
209176_at
209177_at
209178_at
209179_s_at
209180_at
209181_s_at
209182_s_at
209183_s_at
209184_s_at
209185_s_at
209186_at
209187_at
209188_x_at
209189_at
209190_s_at
209191_at
209192_x_at
209193_at
209194_at
209195_s_at
209196_at
209197_at
209198_s_at
209199_s_at
209200_at
209201_x_at
209202_s_at
209203_s_at
209204_at
209205_s_at
209206_at
209207_s_at
209208_at
209209_s_at
209210_s_at
209211_at
209212_s_at
209213_at
209214_s_at
209215_at
209216_at
209217_s_at
209218_at
209219_at
209220_at
209221_s_at
209222_s_at
209223_at
209224_s_at
209225_x_at
209226_s_at
209227_at
209228_x_at
209229_s_at
209230_s_at
209231_s_at
209232_s_at
209233_at
209234_at
209235_at
209236_at
209237_s_at
209238_at
209239_at
209240_at
209241_x_at
209242_at
209243_s_at
209244_s_at
209245_s_at
209246_at
209247_s_at
209248_at
209249_s_at
209250_at
209251_x_at
209252_at
209253_at
209254_at
209255_at
209256_s_at
209257_s_at
209258_s_at
209259_s_at
209260_at
209261_s_at
209262_s_at
209263_x_at
209264_s_at
209265_s_at
209266_s_at
209267_s_at
209268_at
209269_s_at
209270_at
209271_at
209272_at
209273_s_at
209274_s_at
209275_s_at
209276_s_at
209277_at
209278_s_at
209279_s_at
209280_at
209281_s_at
209282_at
209283_at
209284_s_at
209285_s_at
209286_at
209287_s_at
209288_s_at
209289_at
209290_s_at
209291_at
209292_at
209293_x_at
209294_x_at
209295_at
209296_at
209297_at
209298_s_at
209299_x_at
209300_s_at
209301_at
209302_at
209303_at
209304_x_at
209305_s_at
209306_s_at
209307_at
209308_s_at
209309_at
209310_s_at
209311_at
209312_x_at
209313_at
209314_s_at
209315_at
209316_s_at
209317_at
209318_x_at
209320_at
209321_s_at
209322_s_at
209323_at
209324_s_at
209325_s_at
209326_at
209327_s_at
209328_x_at
209329_x_at
209330_s_at
209331_s_at
209332_s_at
209333_at
209334_s_at
209335_at
209336_at
209337_at
209338_at
209339_at
209340_at
209341_s_at
209342_s_at
209343_at
209344_at
209345_s_at
209346_s_at
209347_s_at
209348_s_at
209349_at
209350_s_at
209351_at
209352_s_at
209353_s_at
209354_at
209355_s_at
209356_x_at
209357_at
209358_at
209359_x_at
209360_s_at
209361_s_at
209362_at
209363_s_at
209364_at
209365_s_at
209366_x_at
209367_at
209368_at
209369_at
209370_s_at
209371_s_at
209372_x_at
209373_at
209374_s_at
209375_at
209376_x_at
209377_s_at
209378_s_at
209379_s_at
209380_s_at
209381_x_at
209382_at
209383_at
209384_at
209385_s_at
209386_at
209387_s_at
209388_at
209389_x_at
209390_at
209391_at
209392_at
209393_s_at
209394_at
209395_at
209396_s_at
209397_at
209398_at
209399_at
209400_at
209401_s_at
209402_s_at
209403_at
209404_s_at
209405_s_at
209406_at
209407_s_at
209408_at
209409_at
209410_s_at
209411_s_at
209412_at
209413_at
209414_at
209415_at
209416_s_at
209417_s_at
209418_s_at
209419_at
209420_s_at
209421_at
209422_at
209423_s_at
209424_s_at
209425_at
209426_s_at
209427_at
209428_s_at
209429_x_at
209430_at
209431_s_at
209432_s_at
209433_s_at
209434_s_at
209435_s_at
209436_at
209437_s_at
209438_at
209439_s_at
209440_at
209441_at
209442_x_at
209443_at
209444_at
209445_x_at
209446_s_at
209447_at
209448_at
209449_at
209450_at
209451_at
209452_s_at
209453_at
209454_s_at
209455_at
209456_s_at
209457_at
209458_x_at
209459_s_at
209460_at
209461_x_at
209462_at
209463_s_at
209464_at
209465_x_at
209466_x_at
209467_s_at
209468_at
209469_at
209470_s_at
209471_s_at
209472_at
209473_at
209474_s_at
209475_at
209476_at
209477_at
209478_at
209479_at
209480_at
209481_at
209482_at
209483_s_at
209484_s_at
209485_s_at
209486_at
209487_at
209488_s_at
209489_at
209490_s_at
209491_s_at
209492_x_at
209493_at
209494_s_at
209495_at
209496_at
209497_s_at
209498_at
209499_x_at
209500_x_at
209501_at
209502_s_at
209503_s_at
209504_s_at
209505_at
209506_s_at
209507_at
209508_x_at
209509_s_at
209510_at
209511_at
209512_at
209513_s_at
209514_s_at
209515_s_at
209516_at
209517_s_at
209518_at
209519_at
209520_s_at
209521_s_at
209522_s_at
209523_at
209524_at
209525_at
209526_s_at
209527_at
209528_s_at
209529_at
209530_at
209531_at
209532_at
209533_s_at
209534_x_at
209535_s_at
209536_s_at
209537_at
209538_at
209539_at
209540_at
209541_at
209542_x_at
209543_s_at
209544_at
209545_s_at
209546_s_at
209547_s_at
209549_s_at
209550_at
209551_at
209552_at
209553_at
209554_at
209555_s_at
209556_at
209557_s_at
209558_s_at
209559_at
209560_s_at
209561_at
209563_x_at
209565_at
209566_at
209567_at
209568_s_at
209569_x_at
209570_s_at
209571_at
209572_s_at
209573_s_at
209574_s_at
209575_at
209576_at
209577_at
209578_s_at
209579_s_at
209580_s_at
209581_at
209582_s_at
209583_s_at
209584_x_at
209585_s_at
209586_s_at
209587_at
209588_at
209589_s_at
209590_at
209591_s_at
209592_s_at
209593_s_at
209594_x_at
209595_at
209596_at
209597_s_at
209598_at
209599_s_at
209600_s_at
209601_at
209602_s_at
209603_at
209604_s_at
209605_at
209606_at
209607_x_at
209608_s_at
209609_s_at
209610_s_at
209611_s_at
209612_s_at
209613_s_at
209614_at
209615_s_at
209616_s_at
209617_s_at
209618_at
209619_at
209620_s_at
209621_s_at
209622_at
209623_at
209624_s_at
209625_at
209626_s_at
209627_s_at
209628_at
209629_s_at
209630_s_at
209631_s_at
209632_at
209633_at
209635_at
209636_at
209637_s_at
209638_x_at
209639_s_at
209640_at
209641_s_at
209642_at
209643_s_at
209644_x_at
209645_s_at
209646_x_at
209647_s_at
209648_x_at
209649_at
209650_s_at
209651_at
209652_s_at
209653_at
209654_at
209655_s_at
209656_s_at
209657_s_at
209658_at
209659_s_at
209660_at
209661_at
209662_at
209663_s_at
209664_x_at
209665_at
209666_s_at
209667_at
209668_x_at
209669_s_at
209670_at
209671_x_at
209672_s_at
209674_at
209675_s_at
209676_at
209677_at
209678_s_at
209679_s_at
209680_s_at
209681_at
209682_at
209683_at
209684_at
209685_s_at
209686_at
209687_at
209688_s_at
209689_at
209690_s_at
209691_s_at
209692_at
209693_at
209694_at
209695_at
209696_at
209697_at
209698_at
209699_x_at
209700_x_at
209701_at
209702_at
209703_x_at
209704_at
209705_at
209706_at
209707_at
209708_at
209709_s_at
209710_at
209711_at
209712_at
209713_s_at
209714_s_at
209715_at
209716_at
209717_at
209718_at
209719_x_at
209720_s_at
209721_s_at
209722_s_at
209723_at
209724_s_at
209725_at
209726_at
209727_at
209728_at
209729_at
209730_at
209731_at
209732_at
209733_at
209734_at
209735_at
209736_at
209737_at
209738_x_at
209739_s_at
209740_s_at
209741_x_at
209742_s_at
209743_s_at
209744_x_at
209745_at
209746_s_at
209747_at
209748_at
209749_s_at
209750_at
209751_s_at
209752_at
209753_s_at
209754_s_at
209755_at
209756_s_at
209757_s_at
209758_s_at
209759_s_at
209760_at
209761_s_at
209762_x_at
209763_at
209764_at
209765_at
209766_at
209767_s_at
209768_s_at
209769_s_at
209770_at
209771_x_at
209772_s_at
209773_s_at
209774_x_at
209775_x_at
209776_s_at
209777_s_at
209778_at
209779_at
209780_at
209781_s_at
209782_s_at
209783_at
209784_s_at
209785_s_at
209786_at
209787_s_at
209788_s_at
209789_at
209790_s_at
209791_at
209792_s_at
209793_at
209794_at
209795_at
209796_s_at
209797_at
209798_at
209799_at
209800_at
209802_at
209803_s_at
209804_at
209805_at
209806_at
209807_s_at
209808_x_at
209810_at
209811_at
209812_x_at
209813_x_at
209814_at
209815_at
209816_at
209817_at
209818_s_at
209819_at
209820_s_at
209821_at
209822_s_at
209823_x_at
209824_s_at
209825_s_at
209826_at
209827_s_at
209828_s_at
209829_at
209830_s_at
209831_x_at
209832_s_at
209833_at
209834_at
209835_x_at
209836_x_at
209837_at
209838_at
209839_at
209840_s_at
209841_s_at
209842_at
209843_s_at
209844_at
209845_at
209846_s_at
209847_at
209848_s_at
209849_s_at
209850_s_at
209851_at
209852_x_at
209853_s_at
209854_s_at
209855_s_at
209856_x_at
209857_s_at
209858_x_at
209859_at
209860_s_at
209861_s_at
209862_s_at
209863_s_at
209864_at
209865_at
209866_s_at
209867_s_at
209868_s_at
209869_at
209870_s_at
209871_s_at
209872_s_at
209873_s_at
209874_x_at
209875_s_at
209876_at
209877_at
209878_s_at
209879_at
209880_s_at
209881_s_at
209882_at
209883_at
209884_s_at
209885_at
209886_s_at
209887_at
209888_s_at
209889_at
209890_at
209891_at
209892_at
209893_s_at
209894_at
209895_at
209896_s_at
209897_s_at
209898_x_at
209899_s_at
209900_s_at
209901_x_at
209902_at
209903_s_at
209904_at
209905_at
209906_at
209907_s_at
209908_s_at
209909_s_at
209910_at
209911_x_at
209912_s_at
209913_x_at
209914_s_at
209915_s_at
209916_at
209917_s_at
209918_at
209919_x_at
209920_at
209921_at
209922_at
209923_s_at
209924_at
209925_at
209926_at
209927_s_at
209928_s_at
209929_s_at
209930_s_at
209931_s_at
209932_s_at
209933_s_at
209934_s_at
209935_at
209936_at
209937_at
209938_at
209939_x_at
209940_at
209941_at
209942_x_at
209943_at
209944_at
209945_s_at
209946_at
209947_at
209948_at
209949_at
209950_s_at
209951_s_at
209952_s_at
209953_s_at
209954_x_at
209955_s_at
209956_s_at
209957_s_at
209958_s_at
209959_at
209960_at
209961_s_at
209962_at
209963_s_at
209964_s_at
209965_s_at
209966_x_at
209967_s_at
209968_s_at
209969_s_at
209970_x_at
209971_x_at
209972_s_at
209973_at
209974_s_at
209975_at
209976_s_at
209977_at
209978_s_at
209979_at
209980_s_at
209981_at
209982_s_at
209983_s_at
209984_at
209985_s_at
209986_at
209987_s_at
209988_s_at
209989_at
209990_s_at
209991_x_at
209992_at
209993_at
209994_s_at
209995_s_at
209996_x_at
209997_x_at
209998_at
209999_x_at
210000_s_at
210001_s_at
210002_at
210004_at
210005_at
210006_at
210007_s_at
210008_s_at
210009_s_at
210010_s_at
210011_s_at
210012_s_at
210013_at
210014_x_at
210015_s_at
210016_at
210017_at
210018_x_at
210019_at
210020_x_at
210021_s_at
210022_at
210023_s_at
210024_s_at
210025_s_at
210026_s_at
210027_s_at
210028_s_at
210029_at
210030_at
210031_at
210032_s_at
210033_s_at
210034_s_at
210035_s_at
210036_s_at
210037_s_at
210038_at
210039_s_at
210040_at
210041_s_at
210042_s_at
210043_at
210044_s_at
210045_at
210046_s_at
210047_at
210048_at
210049_at
210050_at
210051_at
210052_s_at
210053_at
210054_at
210055_at
210056_at
210057_at
210058_at
210059_s_at
210060_at
210061_at
210062_s_at
210063_at
210064_s_at
210065_s_at
210066_s_at
210067_at
210068_s_at
210069_at
210070_s_at
210072_at
210073_at
210074_at
210075_at
210076_x_at
210077_s_at
210078_s_at
210079_x_at
210080_x_at
210081_at
210082_at
210083_at
210084_x_at
210085_s_at
210086_at
210087_s_at
210088_x_at
210089_s_at
210090_at
210091_s_at
210092_at
210093_s_at
210094_s_at
210095_s_at
210096_at
210097_s_at
210098_s_at
210099_at
210100_s_at
210101_x_at
210102_at
210103_s_at
210104_at
210105_s_at
210106_at
210107_at
210108_at
210109_at
210110_x_at
210111_s_at
210112_at
210113_s_at
210114_at
210115_at
210116_at
210117_at
210118_s_at
210119_at
210120_s_at
210121_at
210122_at
210123_s_at
210124_x_at
210125_s_at
210126_at
210127_at
210128_s_at
210129_s_at
210130_s_at
210131_x_at
210132_at
210133_at
210134_x_at
210135_s_at
210136_at
210137_s_at
210138_at
210139_s_at
210140_at
210141_s_at
210142_x_at
210143_at
210144_at
210145_at
210146_x_at
210147_at
210148_at
210149_s_at
210150_s_at
210151_s_at
210152_at
210153_s_at
210154_at
210155_at
210156_s_at
210157_at
210158_at
210159_s_at
210160_at
210161_at
210162_s_at
210163_at
210164_at
210165_at
210166_at
210167_s_at
210168_at
210169_at
210170_at
210171_s_at
210172_at
210173_at
210174_at
210175_at
210176_at
210177_at
210178_x_at
210179_at
210180_s_at
210181_s_at
210182_at
210183_x_at
210184_at
210185_at
210186_s_at
210187_at
210188_at
210189_at
210190_at
210191_s_at
210192_at
210193_at
210194_at
210195_s_at
210196_s_at
210197_at
210198_s_at
210199_at
210200_at
210201_x_at
210202_s_at
210203_at
210204_s_at
210205_at
210206_s_at
210208_x_at
210210_at
210211_s_at
210212_x_at
210213_s_at
210214_s_at
210215_at
210216_x_at
210218_s_at
210219_at
210220_at
210221_at
210222_s_at
210223_s_at
210224_at
210225_x_at
210226_at
210227_at
210228_at
210229_s_at
210230_at
210231_x_at
210232_at
210233_at
210234_at
210235_s_at
210236_at
210237_at
210239_at
210240_s_at
210241_s_at
210242_x_at
210243_s_at
210244_at
210245_at
210246_s_at
210247_at
210248_at
210249_s_at
210250_x_at
210251_s_at
210252_s_at
210253_at
210254_at
210255_at
210256_s_at
210257_x_at
210258_at
210259_s_at
210260_s_at
210261_at
210262_at
210263_at
210264_at
210265_x_at
210266_s_at
210267_at
210268_at
210269_s_at
210270_at
210271_at
210272_at
210273_at
210274_at
210275_s_at
210276_s_at
210277_at
210278_s_at
210279_at
210280_at
210281_s_at
210282_at
210283_x_at
210284_s_at
210285_x_at
210286_s_at
210287_s_at
210288_at
210289_at
210290_at
210291_s_at
210292_s_at
210293_s_at
210294_at
210295_at
210296_s_at
210297_s_at
210298_x_at
210299_s_at
210300_at
210301_at
210302_s_at
210303_at
210304_at
210305_at
210306_at
210307_s_at
210309_at
210310_s_at
210311_at
210312_s_at
210313_at
210314_x_at
210315_at
210316_at
210317_s_at
210318_at
210319_x_at
210320_s_at
210321_at
210322_x_at
210323_at
210324_at
210325_at
210326_at
210327_s_at
210328_at
210329_s_at
210330_at
210331_at
210332_at
210333_at
210334_x_at
210335_at
210336_x_at
210337_s_at
210338_s_at
210339_s_at
210340_s_at
210341_at
210342_s_at
210343_s_at
210344_at
210345_s_at
210346_s_at
210347_s_at
210348_at
210349_at
210350_x_at
210352_at
210353_s_at
210354_at
210355_at
210356_x_at
210357_s_at
210358_x_at
210359_at
210360_s_at
210361_s_at
210362_x_at
210363_s_at
210364_at
210365_at
210366_at
210367_s_at
210368_at
210369_at
210370_s_at
210371_s_at
210372_s_at
210373_at
210374_x_at
210375_at
210376_x_at
210377_at
210378_s_at
210379_s_at
210380_s_at
210381_s_at
210382_at
210383_at
210384_at
210385_s_at
210386_s_at
210387_at
210388_at
210389_x_at
210390_s_at
210391_at
210392_x_at
210393_at
210394_x_at
210395_x_at
210396_s_at
210397_at
210398_x_at
210399_x_at
210400_at
210401_at
210402_at
210403_s_at
210404_x_at
210405_x_at
210406_s_at
210407_at
210408_s_at
210409_at
210410_s_at
210411_s_at
210412_at
210413_x_at
210414_at
210415_s_at
210416_s_at
210417_s_at
210418_s_at
210419_at
210420_at
210421_s_at
210422_x_at
210423_s_at
210424_s_at
210425_x_at
210426_x_at
210427_x_at
210428_s_at
210429_at
210430_x_at
210431_at
210432_s_at
210433_at
210434_x_at
210435_at
210436_at
210437_at
210438_x_at
210439_at
210440_s_at
210441_at
210442_at
210443_x_at
210444_at
210445_at
210446_at
210447_at
210448_s_at
210449_x_at
210450_at
210451_at
210452_x_at
210453_x_at
210454_s_at
210455_at
210456_at
210457_x_at
210458_s_at
210459_at
210460_s_at
210461_s_at
210462_at
210463_x_at
210464_at
210465_s_at
210466_s_at
210467_x_at
210469_at
210470_x_at
210471_s_at
210472_at
210473_s_at
210474_s_at
210475_at
210476_s_at
210477_x_at
210479_s_at
210480_s_at
210481_s_at
210482_x_at
210483_at
210484_s_at
210486_at
210487_at
210491_at
210492_at
210493_s_at
210495_x_at
210496_at
210497_x_at
210498_at
210499_s_at
210500_at
210501_x_at
210502_s_at
210503_at
210504_at
210505_at
210506_at
210507_s_at
210508_s_at
210510_s_at
210511_s_at
210512_s_at
210513_s_at
210514_x_at
210515_at
210516_at
210517_s_at
210518_at
210519_s_at
210520_at
210521_s_at
210523_at
210524_x_at
210525_x_at
210527_x_at
210528_at
210529_s_at
210530_s_at
210531_at
210532_s_at
210533_at
210534_s_at
210535_at
210536_s_at
210537_s_at
210538_s_at
210539_at
210540_s_at
210541_s_at
210542_s_at
210543_s_at
210544_s_at
210545_at
210546_x_at
210547_x_at
210548_at
210549_s_at
210550_s_at
210551_s_at
210552_s_at
210553_x_at
210554_s_at
210555_s_at
210556_at
210557_x_at
210558_at
210559_s_at
210560_at
210561_s_at
210562_at
210563_x_at
210564_x_at
210565_at
210567_s_at
210568_s_at
210569_s_at
210570_x_at
210571_s_at
210572_at
210573_s_at
210574_s_at
210575_at
210576_at
210577_at
210578_at
210579_s_at
210580_x_at
210581_x_at
210582_s_at
210583_at
210584_s_at
210585_s_at
210586_x_at
210587_at
210588_x_at
210589_s_at
210592_s_at
210593_at
210594_x_at
210595_at
210596_at
210597_x_at
210598_at
210599_at
210600_s_at
210601_at
210602_s_at
210603_at
210604_at
210605_s_at
210606_x_at
210607_at
210608_s_at
210609_s_at
210610_at
210611_s_at
210612_s_at
210613_s_at
210614_at
210615_at
210616_s_at
210617_at
210618_at
210619_s_at
210620_s_at
210621_s_at
210622_x_at
210623_at
210624_s_at
210625_s_at
210626_at
210627_s_at
210628_x_at
210629_x_at
210630_s_at
210631_at
210632_s_at
210633_x_at
210634_at
210635_s_at
210636_at
210637_at
210638_s_at
210639_s_at
210640_s_at
210641_at
210642_at
210643_at
210644_s_at
210645_s_at
210646_x_at
210647_x_at
210648_x_at
210649_s_at
210650_s_at
210651_s_at
210652_s_at
210653_s_at
210654_at
210655_s_at
210656_at
210657_s_at
210658_s_at
210659_at
210660_at
210661_at
210662_at
210663_s_at
210664_s_at
210665_at
210666_at
210667_s_at
210669_at
210670_at
210671_x_at
210672_s_at
210673_x_at
210674_s_at
210675_s_at
210676_x_at
210677_at
210678_s_at
210679_x_at
210680_s_at
210681_s_at
210682_at
210683_at
210684_s_at
210685_s_at
210686_x_at
210687_at
210688_s_at
210689_at
210690_at
210691_s_at
210692_s_at
210693_at
210694_s_at
210695_s_at
210697_at
210698_at
210699_at
210701_at
210702_s_at
210703_at
210704_at
210705_s_at
210706_s_at
210707_x_at
210708_x_at
210709_at
210710_at
210711_at
210712_at
210713_at
210714_at
210715_s_at
210716_s_at
210717_at
210718_s_at
210719_s_at
210720_s_at
210721_s_at
210722_at
210723_x_at
210724_at
210726_at
210727_at
210728_s_at
210729_at
210730_s_at
210731_s_at
210732_s_at
210733_at
210734_x_at
210735_s_at
210736_x_at
210737_at
210738_s_at
210739_x_at
210740_s_at
210741_at
210742_at
210743_s_at
210744_s_at
210745_at
210746_s_at
210747_at
210748_at
210749_x_at
210750_s_at
210751_s_at
210752_s_at
210753_s_at
210754_s_at
210755_at
210756_s_at
210757_x_at
210758_at
210759_s_at
210760_x_at
210761_s_at
210762_s_at
210763_x_at
210764_s_at
210765_at
210766_s_at
210767_at
210768_x_at
210769_at
210770_s_at
210771_at
210772_at
210773_s_at
210774_s_at
210775_x_at
210776_x_at
210778_s_at
210779_x_at
210780_at
210781_x_at
210782_x_at
210783_x_at
210784_x_at
210785_s_at
210786_s_at
210787_s_at
210788_s_at
210789_x_at
210790_s_at
210791_s_at
210792_x_at
210793_s_at
210794_s_at
210795_s_at
210796_x_at
210797_s_at
210798_x_at
210799_at
210800_at
210801_at
210802_s_at
210803_at
210804_x_at
210805_x_at
210806_at
210807_s_at
210808_s_at
210809_s_at
210810_s_at
210811_s_at
210812_at
210813_s_at
210814_at
210815_s_at
210816_s_at
210817_s_at
210818_s_at
210819_x_at
210820_x_at
210821_x_at
210822_at
210823_s_at
210824_at
210825_s_at
210826_x_at
210827_s_at
210828_s_at
210829_s_at
210830_s_at
210831_s_at
210832_x_at
210833_at
210834_s_at
210835_s_at
210836_x_at
210837_s_at
210838_s_at
210839_s_at
210840_s_at
210841_s_at
210842_at
210843_s_at
210844_x_at
210845_s_at
210846_x_at
210847_x_at
210848_at
210849_s_at
210850_s_at
210852_s_at
210853_at
210854_x_at
210855_at
210858_x_at
210859_x_at
210861_s_at
210862_s_at
210864_x_at
210865_at
210866_s_at
210867_at
210868_s_at
210869_s_at
210870_s_at
210871_x_at
210872_x_at
210873_x_at
210874_s_at
210875_s_at
210876_at
210878_s_at
210879_s_at
210880_s_at
210881_s_at
210882_s_at
210883_x_at
210884_s_at
210885_s_at
210886_x_at
210887_s_at
210888_s_at
210889_s_at
210890_x_at
210891_s_at
210892_s_at
210893_at
210894_s_at
210895_s_at
210896_s_at
210904_s_at
210905_x_at
210906_x_at
210907_s_at
210908_s_at
210909_x_at
210910_s_at
210911_at
210912_x_at
210913_at
210914_at
210915_x_at
210916_s_at
210917_at
210918_at
210919_at
210920_x_at
210921_at
210922_at
210923_at
210924_at
210925_at
210926_at
210927_x_at
210928_at
210929_s_at
210930_s_at
210931_at
210932_s_at
210933_s_at
210934_at
210935_s_at
210936_at
210937_s_at
210938_at
210939_s_at
210940_s_at
210941_at
210942_s_at
210943_s_at
210944_s_at
210945_at
210946_at
210947_s_at
210948_s_at
210949_s_at
210950_s_at
210951_x_at
210952_at
210953_at
210954_s_at
210955_at
210956_at
210957_s_at
210958_s_at
210959_s_at
210960_at
210961_s_at
210962_s_at
210963_s_at
210964_s_at
210965_x_at
210966_x_at
210967_x_at
210968_s_at
210969_at
210970_s_at
210971_s_at
210972_x_at
210973_s_at
210974_s_at
210975_x_at
210976_s_at
210977_s_at
210978_s_at
210979_at
210980_s_at
210981_s_at
210982_s_at
210983_s_at
210984_x_at
210985_s_at
210986_s_at
210987_x_at
210988_s_at
210989_at
210990_s_at
210991_s_at
210992_x_at
210993_s_at
210994_x_at
210995_s_at
210996_s_at
210997_at
210998_s_at
210999_s_at
211000_s_at
211001_at
211002_s_at
211003_x_at
211004_s_at
211005_at
211006_s_at
211008_s_at
211009_s_at
211010_s_at
211011_at
211012_s_at
211013_x_at
211014_s_at
211015_s_at
211016_x_at
211017_s_at
211018_at
211019_s_at
211020_at
211021_s_at
211022_s_at
211023_at
211024_s_at
211025_x_at
211026_s_at
211027_s_at
211028_s_at
211029_x_at
211030_s_at
211031_s_at
211032_at
211033_s_at
211034_s_at
211036_x_at
211037_s_at
211038_s_at
211039_at
211040_x_at
211042_x_at
211043_s_at
211044_at
211045_s_at
211046_at
211047_x_at
211048_s_at
211049_at
211050_x_at
211051_s_at
211052_s_at
211053_at
211054_at
211055_s_at
211056_s_at
211057_at
211058_x_at
211059_s_at
211060_x_at
211061_s_at
211062_s_at
211063_s_at
211064_at
211065_x_at
211066_x_at
211067_s_at
211068_x_at
211069_s_at
211070_x_at
211071_s_at
211072_x_at
211073_x_at
211074_at
211075_s_at
211076_x_at
211077_s_at
211078_s_at
211079_s_at
211080_s_at
211081_s_at
211082_x_at
211083_s_at
211084_x_at
211085_s_at
211086_x_at
211087_x_at
211088_s_at
211089_s_at
211090_s_at
211091_s_at
211092_s_at
211093_at
211094_s_at
211095_at
211096_at
211097_s_at
211098_x_at
211099_s_at
211100_x_at
211101_x_at
211102_s_at
211103_at
211104_s_at
211105_s_at
211106_at
211107_s_at
211108_s_at
211109_at
211110_s_at
211111_at
211112_at
211113_s_at
211114_x_at
211115_x_at
211116_at
211117_x_at
211118_x_at
211119_at
211120_x_at
211121_s_at
211122_s_at
211123_at
211124_s_at
211125_x_at
211126_s_at
211127_x_at
211128_at
211129_x_at
211130_x_at
211131_s_at
211132_at
211133_x_at
211135_x_at
211136_s_at
211137_s_at
211138_s_at
211139_s_at
211140_s_at
211141_s_at
211142_x_at
211143_x_at
211144_x_at
211145_x_at
211146_at
211147_s_at
211148_s_at
211149_at
211150_s_at
211151_x_at
211152_s_at
211153_s_at
211154_at
211155_s_at
211156_at
211157_at
211159_s_at
211160_x_at
211161_s_at
211162_x_at
211163_s_at
211164_at
211165_x_at
211166_at
211167_s_at
211168_s_at
211169_s_at
211170_s_at
211171_s_at
211172_x_at
211173_at
211174_s_at
211175_at
211176_s_at
211177_s_at
211178_s_at
211179_at
211180_x_at
211181_x_at
211182_x_at
211184_s_at
211185_s_at
211186_s_at
211187_at
211188_at
211189_x_at
211190_x_at
211191_at
211192_s_at
211193_at
211194_s_at
211195_s_at
211196_at
211197_s_at
211198_s_at
211199_s_at
211200_s_at
211201_at
211202_s_at
211203_s_at
211204_at
211205_x_at
211207_s_at
211208_s_at
211209_x_at
211210_x_at
211211_x_at
211212_s_at
211213_at
211214_s_at
211215_x_at
211217_s_at
211218_at
211219_s_at
211220_s_at
211221_at
211222_s_at
211223_at
211224_s_at
211225_at
211226_at
211227_s_at
211228_s_at
211230_s_at
211231_x_at
211232_x_at
211233_x_at
211234_x_at
211235_s_at
211237_s_at
211238_at
211239_s_at
211240_x_at
211241_at
211242_x_at
211245_x_at
211248_s_at
211249_at
211250_s_at
211251_x_at
211252_x_at
211253_x_at
211254_x_at
211255_x_at
211256_x_at
211257_x_at
211258_s_at
211259_s_at
211260_at
211261_at
211262_at
211263_s_at
211264_at
211265_at
211266_s_at
211267_at
211269_s_at
211270_x_at
211271_x_at
211272_s_at
211273_s_at
211274_at
211275_s_at
211276_at
211277_x_at
211279_at
211280_s_at
211282_x_at
211284_s_at
211285_s_at
211286_x_at
211287_x_at
211289_x_at
211295_x_at
211296_x_at
211297_s_at
211298_s_at
211299_s_at
211300_s_at
211301_at
211302_s_at
211303_x_at
211304_x_at
211305_x_at
211306_s_at
211307_s_at
211310_at
211312_s_at
211313_s_at
211314_at
211315_s_at
211316_x_at
211317_s_at
211318_s_at
211319_at
211320_s_at
211322_s_at
211323_s_at
211324_s_at
211325_x_at
211326_x_at
211327_x_at
211328_x_at
211329_x_at
211330_s_at
211331_x_at
211332_x_at
211333_s_at
211334_at
211336_x_at
211337_s_at
211338_at
211339_s_at
211340_s_at
211341_at
211342_x_at
211343_s_at
211345_x_at
211347_at
211348_s_at
211349_at
211350_s_at
211351_at
211352_s_at
211353_at
211354_s_at
211355_x_at
211356_x_at
211357_s_at
211358_s_at
211359_s_at
211360_s_at
211361_s_at
211362_s_at
211363_s_at
211364_at
211365_s_at
211366_x_at
211367_s_at
211368_s_at
211369_at
211370_s_at
211371_at
211372_s_at
211373_s_at
211374_x_at
211375_s_at
211376_s_at
211377_x_at
211378_x_at
211379_x_at
211380_s_at
211381_x_at
211382_s_at
211383_s_at
211384_s_at
211385_x_at
211386_at
211387_x_at
211388_s_at
211389_x_at
211390_at
211391_s_at
211392_s_at
211393_at
211395_x_at
211396_at
211397_x_at
211398_at
211399_at
211400_at
211401_s_at
211402_x_at
211403_x_at
211404_s_at
211405_x_at
211406_at
211407_at
211410_x_at
211411_at
211412_at
211413_s_at
211414_at
211416_x_at
211417_x_at
211419_s_at
211421_s_at
211422_at
211423_s_at
211424_x_at
211425_x_at
211426_x_at
211427_s_at
211428_at
211429_s_at
211430_s_at
211431_s_at
211432_s_at
211433_x_at
211434_s_at
211435_at
211436_at
211437_at
211438_at
211439_at
211440_x_at
211441_x_at
211442_x_at
211444_at
211445_x_at
211446_at
211447_s_at
211448_s_at
211449_at
211450_s_at
211451_s_at
211452_x_at
211453_s_at
211454_x_at
211455_at
211456_x_at
211457_at
211458_s_at
211459_at
211460_at
211461_at
211462_s_at
211463_at
211464_x_at
211465_x_at
211466_at
211467_s_at
211468_s_at
211469_s_at
211470_s_at
211471_s_at
211472_at
211473_s_at
211474_s_at
211475_s_at
211476_at
211478_s_at
211479_s_at
211480_s_at
211481_at
211483_x_at
211484_s_at
211485_s_at
211486_s_at
211487_x_at
211488_s_at
211489_at
211490_at
211491_at
211492_s_at
211493_x_at
211494_s_at
211495_x_at
211496_s_at
211497_x_at
211498_s_at
211499_s_at
211500_at
211501_s_at
211502_s_at
211503_s_at
211504_x_at
211505_s_at
211506_s_at
211507_s_at
211508_s_at
211509_s_at
211510_s_at
211512_s_at
211513_s_at
211514_at
211515_s_at
211516_at
211517_s_at
211518_s_at
211519_s_at
211520_s_at
211521_s_at
211522_s_at
211523_at
211524_at
211525_s_at
211526_s_at
211527_x_at
211528_x_at
211529_x_at
211530_x_at
211531_x_at
211532_x_at
211533_at
211534_x_at
211535_s_at
211536_x_at
211537_x_at
211538_s_at
211540_s_at
211541_s_at
211542_x_at
211543_s_at
211544_s_at
211545_at
211546_x_at
211547_s_at
211548_s_at
211549_s_at
211550_at
211551_at
211552_s_at
211553_x_at
211554_s_at
211555_s_at
211556_at
211557_x_at
211558_s_at
211559_s_at
211560_s_at
211561_x_at
211562_s_at
211563_s_at
211564_s_at
211565_at
211566_x_at
211567_at
211568_at
211569_s_at
211570_s_at
211571_s_at
211572_s_at
211573_x_at
211574_s_at
211575_s_at
211576_s_at
211577_s_at
211578_s_at
211579_at
211580_s_at
211581_x_at
211582_x_at
211583_x_at
211584_s_at
211585_at
211586_s_at
211587_x_at
211588_s_at
211589_at
211590_x_at
211591_s_at
211592_s_at
211593_s_at
211594_s_at
211595_s_at
211596_s_at
211597_s_at
211598_x_at
211599_x_at
211600_at
211601_at
211602_s_at
211603_s_at
211604_x_at
211605_s_at
211606_at
211607_x_at
211608_at
211609_x_at
211610_at
211611_s_at
211612_s_at
211613_s_at
211614_at
211615_s_at
211616_s_at
211617_at
211618_s_at
211619_s_at
211620_x_at
211621_at
211622_s_at
211623_s_at
211624_s_at
211625_s_at
211626_x_at
211627_x_at
211628_x_at
211630_s_at
211631_x_at
211632_at
211633_x_at
211634_x_at
211635_x_at
211636_at
211637_x_at
211638_at
211639_x_at
211640_x_at
211641_x_at
211642_at
211643_x_at
211644_x_at
211645_x_at
211646_at
211647_x_at
211648_at
211649_x_at
211650_x_at
211651_s_at
211652_s_at
211653_x_at
211654_x_at
211655_at
211656_x_at
211657_at
211658_at
211659_at
211660_at
211661_x_at
211662_s_at
211663_x_at
211665_s_at
211666_x_at
211667_x_at
211668_s_at
211670_x_at
211671_s_at
211672_s_at
211673_s_at
211674_x_at
211675_s_at
211676_s_at
211677_x_at
211678_s_at
211679_x_at
211680_at
211681_s_at
211682_x_at
211684_s_at
211685_s_at
211686_s_at
211687_x_at
211688_x_at
211689_s_at
211690_at
211691_x_at
211692_s_at
211693_at
211694_at
211695_x_at
211696_x_at
211697_x_at
211698_at
211699_x_at
211700_s_at
211701_s_at
211702_s_at
211703_s_at
211704_s_at
211705_s_at
211706_s_at
211707_s_at
211708_s_at
211709_s_at
211710_x_at
211711_s_at
211712_s_at
211713_x_at
211714_x_at
211715_s_at
211716_x_at
211717_at
211718_at
211719_x_at
211720_x_at
211721_s_at
211722_s_at
211724_x_at
211725_s_at
211726_s_at
211727_s_at
211728_s_at
211729_x_at
211730_s_at
211731_x_at
211732_x_at
211733_x_at
211734_s_at
211735_x_at
211736_at
211737_x_at
211738_x_at
211739_x_at
211740_at
211741_x_at
211742_s_at
211743_s_at
211744_s_at
211745_x_at
211746_x_at
211747_s_at
211748_x_at
211749_s_at
211750_x_at
211751_at
211752_s_at
211753_s_at
211754_s_at
211755_s_at
211756_at
211758_x_at
211759_x_at
211760_s_at
211761_s_at
211762_s_at
211763_s_at
211764_s_at
211765_x_at
211766_s_at
211767_at
211768_at
211769_x_at
211771_s_at
211772_x_at
211773_s_at
211774_s_at
211775_x_at
211776_s_at
211778_s_at
211779_x_at
211780_x_at
211781_x_at
211782_at
211783_s_at
211784_s_at
211786_at
211787_s_at
211788_s_at
211789_s_at
211790_s_at
211791_s_at
211792_s_at
211793_s_at
211794_at
211795_s_at
211796_s_at
211797_s_at
211798_x_at
211799_x_at
211800_s_at
211801_x_at
211802_x_at
211803_at
211804_s_at
211805_s_at
211806_s_at
211807_x_at
211808_s_at
211809_x_at
211810_s_at
211811_s_at
211812_s_at
211813_x_at
211814_s_at
211815_s_at
211816_x_at
211817_s_at
211818_s_at
211819_s_at
211820_x_at
211821_x_at
211822_s_at
211823_s_at
211824_x_at
211825_s_at
211826_s_at
211827_s_at
211828_s_at
211829_s_at
211830_s_at
211831_s_at
211832_s_at
211833_s_at
211834_s_at
211835_at
211836_s_at
211837_s_at
211838_x_at
211839_s_at
211840_s_at
211841_s_at
211842_s_at
211843_x_at
211844_s_at
211845_at
211846_s_at
211848_s_at
211849_s_at
211851_x_at
211852_s_at
211855_s_at
211856_x_at
211858_x_at
211861_x_at
211862_x_at
211863_x_at
211864_s_at
211865_s_at
211866_x_at
211867_s_at
211868_x_at
211869_at
211870_s_at
211871_x_at
211872_s_at
211873_s_at
211874_s_at
211875_x_at
211876_x_at
211877_s_at
211878_at
211879_x_at
211880_x_at
211881_x_at
211882_x_at
211883_x_at
211884_s_at
211885_x_at
211886_s_at
211887_x_at
211888_x_at
211889_x_at
211890_x_at
211891_s_at
211892_s_at
211893_x_at
211894_x_at
211896_s_at
211897_s_at
211898_s_at
211899_s_at
211900_x_at
211901_s_at
211902_x_at
211903_s_at
211904_x_at
211905_s_at
211906_s_at
211907_s_at
211908_x_at
211909_x_at
211910_at
211911_x_at
211912_at
211913_s_at
211914_x_at
211915_s_at
211916_s_at
211917_s_at
211918_x_at
211919_s_at
211920_at
211921_x_at
211922_s_at
211923_s_at
211924_s_at
211925_s_at
211926_s_at
211927_x_at
211928_at
211929_at
211930_at
211931_s_at
211932_at
211933_s_at
211934_x_at
211935_at
211936_at
211937_at
211938_at
211939_x_at
211940_x_at
211941_s_at
211942_x_at
211943_x_at
211944_at
211945_s_at
211946_s_at
211947_s_at
211948_x_at
211949_s_at
211950_at
211951_at
211952_at
211953_s_at
211954_s_at
211955_at
211956_s_at
211958_at
211959_at
211960_s_at
211961_s_at
211962_s_at
211963_s_at
211964_at
211965_at
211966_at
211967_at
211968_s_at
211969_at
211970_x_at
211971_s_at
211972_x_at
211973_at
211974_x_at
211975_at
211976_at
211977_at
211978_x_at
211979_at
211980_at
211981_at
211982_x_at
211983_x_at
211984_at
211985_s_at
211986_at
211987_at
211988_at
211989_at
211990_at
211991_s_at
211992_at
211993_at
211994_at
211995_x_at
211996_s_at
211997_x_at
211998_at
211999_at
212000_at
212001_at
212002_at
212003_at
212004_at
212005_at
212006_at
212007_at
212008_at
212009_s_at
212010_s_at
212012_at
212013_at
212014_x_at
212015_x_at
212016_s_at
212017_at
212018_s_at
212019_at
212020_s_at
212021_s_at
212022_s_at
212023_s_at
212024_x_at
212025_s_at
212026_s_at
212027_at
212028_at
212029_s_at
212030_at
212031_at
212032_s_at
212033_at
212034_s_at
212035_s_at
212036_s_at
212037_at
212038_s_at
212039_x_at
212040_at
212041_at
212042_x_at
212043_at
212044_s_at
212045_at
212046_x_at
212047_s_at
212048_s_at
212049_at
212050_at
212051_at
212052_s_at
212053_at
212054_x_at
212055_at
212056_at
212057_at
212058_at
212059_s_at
212060_at
212061_at
212062_at
212063_at
212064_x_at
212065_s_at
212066_s_at
212067_s_at
212068_s_at
212069_s_at
212070_at
212071_s_at
212072_s_at
212073_at
212074_at
212075_s_at
212076_at
212077_at
212078_s_at
212079_s_at
212080_at
212081_x_at
212082_s_at
212083_at
212084_at
212085_at
212086_x_at
212087_s_at
212088_at
212089_at
212090_at
212091_s_at
212092_at
212093_s_at
212094_at
212095_s_at
212096_s_at
212097_at
212098_at
212099_at
212100_s_at
212101_at
212102_s_at
212103_at
212104_s_at
212105_s_at
212106_at
212107_s_at
212108_at
212109_at
212110_at
212111_at
212112_s_at
212113_at
212114_at
212115_at
212116_at
212117_at
212118_at
212119_at
212120_at
212121_at
212122_at
212123_at
212124_at
212125_at
212126_at
212127_at
212128_s_at
212129_at
212130_x_at
212131_at
212132_at
212133_at
212134_at
212135_s_at
212136_at
212137_at
212138_at
212139_at
212140_at
212141_at
212142_at
212143_s_at
212144_at
212145_at
212146_at
212147_at
212148_at
212149_at
212150_at
212151_at
212152_x_at
212153_at
212154_at
212155_at
212156_at
212157_at
212158_at
212159_x_at
212160_at
212161_at
212162_at
212163_at
212164_at
212165_at
212166_at
212167_s_at
212168_at
212169_at
212170_at
212171_x_at
212172_at
212173_at
212174_at
212175_s_at
212176_at
212177_at
212178_s_at
212179_at
212180_at
212181_s_at
212182_at
212183_at
212184_s_at
212185_x_at
212186_at
212187_x_at
212188_at
212189_s_at
212190_at
212191_x_at
212192_at
212193_s_at
212194_s_at
212195_at
212196_at
212197_x_at
212198_s_at
212199_at
212200_at
212201_at
212202_s_at
212203_x_at
212204_at
212205_at
212206_s_at
212207_at
212208_at
212209_at
212210_at
212211_at
212212_s_at
212213_x_at
212214_at
212215_at
212216_at
212217_at
212218_s_at
212219_at
212220_at
212221_x_at
212222_at
212223_at
212224_at
212225_at
212226_s_at
212227_x_at
212228_s_at
212229_s_at
212230_at
212231_at
212232_at
212233_at
212234_at
212235_at
212236_x_at
212237_at
212238_at
212239_at
212240_s_at
212241_at
212242_at
212243_at
212244_at
212245_at
212246_at
212247_at
212248_at
212249_at
212250_at
212251_at
212252_at
212253_x_at
212254_s_at
212255_s_at
212256_at
212257_s_at
212258_s_at
212259_s_at
212260_at
212261_at
212262_at
212263_at
212264_s_at
212265_at
212266_s_at
212267_at
212268_at
212269_s_at
212270_x_at
212271_at
212272_at
212273_x_at
212274_at
212275_s_at
212276_at
212277_at
212278_x_at
212279_at
212280_x_at
212281_s_at
212282_at
212283_at
212284_x_at
212285_s_at
212286_at
212287_at
212288_at
212289_at
212290_at
212291_at
212292_at
212293_at
212294_at
212295_s_at
212296_at
212297_at
212298_at
212299_at
212300_at
212301_at
212302_at
212303_x_at
212305_s_at
212306_at
212307_s_at
212308_at
212309_at
212310_at
212311_at
212312_at
212313_at
212314_at
212315_s_at
212316_at
212317_at
212318_at
212319_at
212320_at
212321_at
212322_at
212323_s_at
212324_s_at
212325_at
212326_at
212327_at
212328_at
212329_at
212330_at
212331_at
212332_at
212333_at
212334_at
212335_at
212336_at
212337_at
212338_at
212339_at
212340_at
212341_at
212342_at
212343_at
212344_at
212345_s_at
212346_s_at
212347_x_at
212348_s_at
212349_at
212350_at
212351_at
212352_s_at
212353_at
212354_at
212355_at
212356_at
212357_at
212358_at
212359_s_at
212360_at
212361_s_at
212362_at
212363_x_at
212364_at
212365_at
212366_at
212367_at
212368_at
212369_at
212370_x_at
212371_at
212372_at
212373_at
212374_at
212375_at
212376_s_at
212377_s_at
212378_at
212379_at
212380_at
212381_at
212382_at
212383_at
212384_at
212385_at
212386_at
212387_at
212388_at
212389_at
212390_at
212391_x_at
212392_s_at
212393_at
212394_at
212395_s_at
212396_s_at
212397_at
212398_at
212399_s_at
212400_at
212401_s_at
212402_at
212403_at
212404_s_at
212405_s_at
212406_s_at
212407_at
212408_at
212409_s_at
212410_at
212411_at
212412_at
212413_at
212414_s_at
212415_at
212416_at
212417_at
212418_at
212419_at
212420_at
212421_at
212422_at
212423_at
212424_at
212425_at
212426_s_at
212427_at
212428_at
212429_s_at
212430_at
212431_at
212432_at
212433_x_at
212434_at
212435_at
212436_at
212437_at
212438_at
212439_at
212440_at
212441_at
212442_s_at
212443_at
212444_at
212445_s_at
212446_s_at
212447_at
212448_at
212449_s_at
212450_at
212451_at
212452_x_at
212453_at
212454_x_at
212455_at
212456_at
212457_at
212458_at
212459_x_at
212460_at
212461_at
212462_at
212463_at
212464_s_at
212465_at
212466_at
212467_at
212468_at
212469_at
212470_at
212471_at
212472_at
212473_s_at
212474_at
212475_at
212476_at
212477_at
212478_at
212479_s_at
212480_at
212481_s_at
212482_at
212483_at
212484_at
212485_at
212486_s_at
212487_at
212488_at
212489_at
212490_at
212491_s_at
212492_s_at
212493_s_at
212494_at
212495_at
212496_s_at
212497_at
212498_at
212499_s_at
212500_at
212501_at
212502_at
212503_s_at
212504_at
212505_s_at
212506_at
212507_at
212508_at
212509_s_at
212510_at
212511_at
212512_s_at
212513_s_at
212514_x_at
212515_s_at
212516_at
212517_at
212518_at
212519_at
212520_s_at
212521_s_at
212522_at
212523_s_at
212524_x_at
212525_s_at
212526_at
212527_at
212528_at
212529_at
212530_at
212531_at
212532_s_at
212533_at
212534_at
212535_at
212536_at
212537_x_at
212538_at
212539_at
212540_at
212541_at
212542_s_at
212543_at
212544_at
212545_s_at
212546_s_at
212547_at
212548_s_at
212549_at
212550_at
212551_at
212552_at
212553_at
212554_at
212555_at
212556_at
212557_at
212558_at
212559_at
212560_at
212561_at
212562_s_at
212563_at
212564_at
212565_at
212566_at
212567_s_at
212568_s_at
212569_at
212570_at
212571_at
212572_at
212573_at
212574_x_at
212575_at
212576_at
212577_at
212578_x_at
212579_at
212580_at
212581_x_at
212582_at
212583_at
212584_at
212585_at
212586_at
212587_s_at
212588_at
212589_at
212590_at
212591_at
212592_at
212593_s_at
212594_at
212595_s_at
212596_s_at
212597_s_at
212598_at
212599_at
212600_s_at
212601_at
212602_at
212603_at
212604_at
212605_s_at
212606_at
212607_at
212608_s_at
212609_s_at
212610_at
212611_at
212612_at
212613_at
212614_at
212615_at
212616_at
212617_at
212618_at
212619_at
212620_at
212621_at
212622_at
212623_at
212624_s_at
212625_at
212626_x_at
212627_s_at
212628_at
212629_s_at
212630_at
212631_at
212632_at
212633_at
212634_at
212635_at
212636_at
212637_s_at
212638_s_at
212639_x_at
212640_at
212641_at
212642_s_at
212643_at
212644_s_at
212645_x_at
212646_at
212647_at
212648_at
212649_at
212650_at
212651_at
212652_s_at
212653_s_at
212654_at
212655_at
212656_at
212657_s_at
212658_at
212659_s_at
212660_at
212661_x_at
212662_at
212663_at
212664_at
212665_at
212666_at
212667_at
212668_at
212669_at
212670_at
212671_s_at
212672_at
212673_at
212674_s_at
212675_s_at
212676_at
212677_s_at
212678_at
212679_at
212680_x_at
212681_at
212682_s_at
212683_at
212684_at
212685_s_at
212686_at
212687_at
212688_at
212689_s_at
212690_at
212691_at
212692_s_at
212693_at
212694_s_at
212695_at
212696_s_at
212697_at
212698_s_at
212699_at
212700_x_at
212701_at
212702_s_at
212703_at
212704_at
212705_x_at
212706_at
212707_s_at
212708_at
212709_at
212710_at
212711_at
212712_at
212713_at
212714_at
212715_s_at
212716_s_at
212717_at
212718_at
212719_at
212720_at
212721_at
212722_s_at
212723_at
212724_at
212725_s_at
212726_at
212727_at
212728_at
212729_at
212730_at
212731_at
212732_at
212733_at
212734_x_at
212735_at
212736_at
212737_at
212738_at
212739_s_at
212740_at
212741_at
212742_at
212743_at
212744_at
212745_s_at
212746_s_at
212747_at
212748_at
212749_s_at
212750_at
212751_at
212752_at
212753_at
212754_s_at
212755_at
212756_s_at
212757_s_at
212758_s_at
212759_s_at
212760_at
212761_at
212762_s_at
212763_at
212764_at
212765_at
212766_s_at
212767_at
212768_s_at
212769_at
212770_at
212771_at
212772_s_at
212773_s_at
212774_at
212775_at
212776_s_at
212777_at
212778_at
212779_at
212780_at
212781_at
212782_x_at
212783_at
212784_at
212785_s_at
212786_at
212787_at
212788_x_at
212789_at
212790_x_at
212791_at
212792_at
212793_at
212794_s_at
212795_at
212796_s_at
212797_at
212798_s_at
212799_at
212800_at
212801_at
212802_s_at
212803_at
212804_s_at
212805_at
212806_at
212807_s_at
212808_at
212809_at
212810_s_at
212811_x_at
212812_at
212813_at
212814_at
212815_at
212816_s_at
212817_at
212818_s_at
212819_at
212820_at
212821_at
212822_at
212823_s_at
212824_at
212825_at
212826_s_at
212827_at
212828_at
212829_at
212830_at
212831_at
212832_s_at
212833_at
212834_at
212835_at
212836_at
212837_at
212838_at
212839_s_at
212840_at
212841_s_at
212842_x_at
212843_at
212844_at
212845_at
212846_at
212847_at
212848_s_at
212849_at
212850_s_at
212851_at
212852_s_at
212853_at
212854_x_at
212855_at
212856_at
212857_x_at
212858_at
212859_x_at
212860_at
212861_at
212862_at
212863_x_at
212864_at
212865_s_at
212866_at
212867_at
212868_x_at
212869_x_at
212870_at
212871_at
212872_s_at
212873_at
212874_at
212875_s_at
212876_at
212877_at
212878_s_at
212879_x_at
212880_at
212881_at
212882_at
212883_at
212884_x_at
212885_at
212886_at
212887_at
212888_at
212889_x_at
212890_at
212891_s_at
212892_at
212893_at
212894_at
212895_s_at
212896_at
212897_at
212898_at
212899_at
212900_at
212901_s_at
212902_at
212904_at
212905_at
212906_at
212907_at
212908_at
212909_at
212910_at
212911_at
212912_at
212913_at
212914_at
212915_at
212916_at
212917_x_at
212918_at
212919_at
212920_at
212921_at
212922_s_at
212923_s_at
212924_s_at
212925_at
212926_at
212927_at
212928_at
212929_s_at
212930_at
212931_at
212932_at
212933_x_at
212934_at
212935_at
212936_at
212937_s_at
212938_at
212939_at
212940_at
212942_s_at
212943_at
212944_at
212945_s_at
212946_at
212947_at
212948_at
212949_at
212950_at
212951_at
212952_at
212953_x_at
212954_at
212955_s_at
212956_at
212957_s_at
212958_x_at
212959_s_at
212960_at
212961_x_at
212962_at
212963_at
212964_at
212965_at
212966_at
212967_x_at
212968_at
212969_x_at
212970_at
212971_at
212972_x_at
212973_at
212974_at
212975_at
212976_at
212977_at
212978_at
212979_s_at
212980_at
212981_s_at
212982_at
212983_at
212984_at
212985_at
212986_s_at
212987_at
212988_x_at
212989_at
212990_at
212991_at
212992_at
212993_at
212994_at
212995_x_at
212996_s_at
212997_s_at
212998_x_at
212999_x_at
213000_at
213001_at
213002_at
213003_s_at
213004_at
213005_s_at
213006_at
213007_at
213008_at
213009_s_at
213010_at
213011_s_at
213012_at
213013_at
213014_at
213015_at
213016_at
213017_at
213018_at
213019_at
213020_at
213021_at
213022_s_at
213023_at
213024_at
213025_at
213026_at
213027_at
213028_at
213029_at
213030_s_at
213031_s_at
213032_at
213033_s_at
213034_at
213035_at
213036_x_at
213037_x_at
213038_at
213039_at
213040_s_at
213041_s_at
213042_s_at
213043_s_at
213044_at
213045_at
213046_at
213047_x_at
213048_s_at
213049_at
213050_at
213051_at
213052_at
213053_at
213054_at
213055_at
213056_at
213057_at
213058_at
213059_at
213060_s_at
213061_s_at
213062_at
213063_at
213064_at
213065_at
213066_at
213067_at
213068_at
213069_at
213070_at
213071_at
213072_at
213073_at
213074_at
213075_at
213076_at
213077_at
213078_x_at
213079_at
213080_x_at
213081_at
213082_s_at
213083_at
213084_x_at
213085_s_at
213086_s_at
213087_s_at
213088_s_at
213089_at
213090_s_at
213091_at
213092_x_at
213093_at
213094_at
213095_x_at
213096_at
213097_s_at
213098_at
213099_at
213100_at
213101_s_at
213102_at
213103_at
213104_at
213105_s_at
213106_at
213107_at
213108_at
213109_at
213110_s_at
213111_at
213112_s_at
213113_s_at
213114_at
213115_at
213116_at
213117_at
213118_at
213119_at
213120_at
213121_at
213122_at
213123_at
213124_at
213125_at
213126_at
213127_s_at
213128_s_at
213129_s_at
213130_at
213131_at
213132_s_at
213133_s_at
213134_x_at
213135_at
213136_at
213137_s_at
213138_at
213139_at
213140_s_at
213141_at
213142_x_at
213143_at
213144_at
213145_at
213146_at
213147_at
213148_at
213149_at
213150_at
213151_s_at
213152_s_at
213153_at
213154_s_at
213155_at
213156_at
213157_s_at
213158_at
213159_at
213160_at
213161_at
213162_at
213164_at
213165_at
213166_x_at
213167_s_at
213168_at
213169_at
213170_at
213171_s_at
213172_at
213173_at
213174_at
213175_s_at
213176_s_at
213177_at
213178_s_at
213179_at
213180_s_at
213181_s_at
213182_x_at
213183_s_at
213184_at
213185_at
213186_at
213187_x_at
213188_s_at
213189_at
213190_at
213191_at
213192_at
213193_x_at
213194_at
213195_at
213196_at
213197_at
213198_at
213199_at
213200_at
213201_s_at
213202_at
213203_at
213204_at
213205_s_at
213206_at
213207_s_at
213208_at
213209_at
213210_at
213211_s_at
213212_x_at
213213_at
213214_x_at
213215_at
213216_at
213217_at
213218_at
213219_at
213220_at
213221_s_at
213222_at
213223_at
213224_s_at
213225_at
213226_at
213227_at
213228_at
213229_at
213230_at
213231_at
213232_at
213233_s_at
213234_at
213235_at
213236_at
213237_at
213238_at
213239_at
213240_s_at
213241_at
213242_x_at
213243_at
213244_at
213245_at
213246_at
213247_at
213248_at
213249_at
213250_at
213251_at
213252_at
213253_at
213254_at
213256_at
213257_at
213258_at
213259_s_at
213260_at
213261_at
213262_at
213263_s_at
213264_at
213265_at
213266_at
213267_at
213268_at
213269_at
213270_at
213271_s_at
213272_s_at
213273_at
213274_s_at
213275_x_at
213276_at
213277_at
213278_at
213279_at
213280_at
213281_at
213282_at
213283_s_at
213284_at
213285_at
213286_at
213287_s_at
213288_at
213289_at
213290_at
213291_s_at
213292_s_at
213293_s_at
213294_at
213295_at
213296_at
213297_at
213298_at
213299_at
213300_at
213301_x_at
213302_at
213303_x_at
213304_at
213305_s_at
213306_at
213307_at
213308_at
213309_at
213310_at
213311_s_at
213312_at
213313_at
213314_at
213315_x_at
213316_at
213317_at
213318_s_at
213319_s_at
213320_at
213321_at
213322_at
213323_s_at
213324_at
213325_at
213326_at
213327_s_at
213328_at
213329_at
213330_s_at
213331_s_at
213332_at
213333_at
213334_x_at
213335_s_at
213336_at
213337_s_at
213338_at
213339_at
213340_s_at
213341_at
213342_at
213343_s_at
213344_s_at
213345_at
213346_at
213347_x_at
213348_at
213349_at
213350_at
213351_s_at
213352_at
213353_at
213354_s_at
213355_at
213356_x_at
213357_at
213358_at
213359_at
213360_s_at
213361_at
213362_at
213363_at
213364_s_at
213365_at
213366_x_at
213367_at
213368_x_at
213369_at
213370_s_at
213371_at
213372_at
213373_s_at
213374_x_at
213375_s_at
213376_at
213377_x_at
213378_s_at
213379_at
213380_x_at
213381_at
213382_at
213383_at
213384_x_at
213385_at
213386_at
213387_at
213388_at
213389_at
213390_at
213391_at
213392_at
213393_at
213394_at
213395_at
213396_s_at
213397_x_at
213398_s_at
213399_x_at
213400_s_at
213401_s_at
213402_at
213403_at
213404_s_at
213405_at
213406_at
213407_at
213408_s_at
213409_s_at
213410_at
213411_at
213412_at
213413_at
213414_s_at
213415_at
213416_at
213417_at
213418_at
213419_at
213420_at
213421_x_at
213422_s_at
213423_x_at
213424_at
213425_at
213426_s_at
213427_at
213428_s_at
213429_at
213430_at
213431_x_at
213432_at
213433_at
213434_at
213435_at
213436_at
213437_at
213438_at
213439_x_at
213440_at
213441_x_at
213442_x_at
213443_at
213444_at
213445_at
213446_s_at
213447_at
213448_at
213449_at
213450_s_at
213451_x_at
213452_at
213453_x_at
213454_at
213455_at
213456_at
213457_at
213458_at
213459_at
213460_x_at
213461_at
213462_at
213463_s_at
213464_at
213465_s_at
213466_at
213467_at
213468_at
213469_at
213470_s_at
213471_at
213472_at
213473_at
213474_at
213475_s_at
213476_x_at
213477_x_at
213478_at
213479_at
213480_at
213481_at
213482_at
213483_at
213484_at
213485_s_at
213486_at
213487_at
213488_at
213489_at
213490_s_at
213491_x_at
213492_at
213493_at
213494_s_at
213495_s_at
213496_at
213497_at
213498_at
213499_at
213500_at
213501_at
213502_x_at
213503_x_at
213504_at
213505_s_at
213506_at
213507_s_at
213508_at
213509_x_at
213510_x_at
213511_s_at
213512_at
213513_x_at
213514_s_at
213515_x_at
213516_at
213517_at
213518_at
213519_s_at
213520_at
213521_at
213522_s_at
213523_at
213524_s_at
213525_at
213526_s_at
213527_s_at
213528_at
213529_at
213530_at
213531_s_at
213532_at
213533_at
213534_s_at
213535_s_at
213536_s_at
213537_at
213538_at
213539_at
213540_at
213541_s_at
213542_at
213543_at
213544_at
213545_x_at
213546_at
213547_at
213548_s_at
213549_at
213550_s_at
213551_x_at
213552_at
213553_x_at
213554_s_at
213555_at
213556_at
213557_at
213558_at
213559_s_at
213560_at
213561_at
213562_s_at
213563_s_at
213564_x_at
213565_s_at
213566_at
213567_at
213568_at
213569_at
213570_at
213571_s_at
213572_s_at
213573_at
213574_s_at
213575_at
213577_at
213578_at
213579_s_at
213580_at
213581_at
213582_at
213583_x_at
213584_s_at
213585_s_at
213586_at
213587_s_at
213588_x_at
213589_s_at
213590_at
213591_at
213592_at
213593_s_at
213594_x_at
213595_s_at
213596_at
213597_s_at
213598_at
213599_at
213600_at
213601_at
213602_s_at
213603_s_at
213604_at
213605_s_at
213606_s_at
213607_x_at
213608_s_at
213609_s_at
213610_s_at
213611_at
213612_x_at
213613_s_at
213614_x_at
213615_at
213616_at
213617_s_at
213618_at
213619_at
213620_s_at
213621_s_at
213622_at
213623_at
213624_at
213625_at
213626_at
213627_at
213628_at
213629_x_at
213630_at
213631_x_at
213632_at
213633_at
213634_s_at
213635_s_at
213636_at
213637_at
213638_at
213639_s_at
213640_s_at
213641_at
213642_at
213643_s_at
213644_at
213645_at
213646_x_at
213647_at
213648_at
213649_at
213650_at
213651_at
213652_at
213653_at
213654_at
213655_at
213656_s_at
213657_s_at
213658_at
213659_at
213660_s_at
213661_at
213662_at
213663_s_at
213664_at
213665_at
213666_at
213667_at
213668_s_at
213669_at
213670_x_at
213671_s_at
213672_at
213673_x_at
213674_x_at
213675_at
213676_at
213677_s_at
213678_at
213679_at
213680_at
213681_at
213682_at
213683_at
213684_s_at
213685_at
213686_at
213687_s_at
213688_at
213689_x_at
213690_s_at
213691_at
213692_s_at
213693_s_at
213694_at
213695_at
213696_s_at
213697_at
213698_at
213699_s_at
213700_s_at
213701_at
213702_x_at
213703_at
213704_at
213705_at
213706_at
213707_s_at
213708_s_at
213709_at
213710_s_at
213711_at
213712_at
213713_s_at
213714_at
213715_s_at
213716_s_at
213717_at
213718_at
213719_s_at
213720_s_at
213721_at
213722_at
213723_s_at
213724_s_at
213725_x_at
213726_x_at
213727_x_at
213728_at
213729_at
213730_x_at
213731_s_at
213732_at
213733_at
213734_at
213735_s_at
213736_at
213737_x_at
213738_s_at
213739_at
213740_s_at
213741_s_at
213742_at
213743_at
213744_at
213745_at
213746_s_at
213747_at
213748_at
213749_at
213750_at
213751_at
213752_at
213753_x_at
213754_s_at
213755_s_at
213756_s_at
213757_at
213758_at
213759_at
213760_s_at
213761_at
213762_x_at
213763_at
213764_s_at
213765_at
213766_x_at
213767_at
213768_s_at
213769_at
213770_at
213771_at
213772_s_at
213773_x_at
213774_s_at
213775_x_at
213776_at
213777_s_at
213778_x_at
213779_at
213780_at
213781_at
213782_s_at
213783_at
213784_at
213785_at
213786_at
213787_s_at
213788_s_at
213789_at
213790_at
213791_at
213792_s_at
213793_s_at
213794_s_at
213795_s_at
213796_at
213797_at
213798_s_at
213799_s_at
213800_at
213801_x_at
213802_at
213803_at
213804_at
213805_at
213806_at
213807_x_at
213808_at
213809_x_at
213810_s_at
213811_x_at
213812_s_at
213813_x_at
213814_s_at
213815_x_at
213816_s_at
213817_at
213818_x_at
213819_s_at
213820_s_at
213821_s_at
213822_s_at
213823_at
213824_at
213825_at
213826_s_at
213827_at
213828_x_at
213829_x_at
213830_at
213831_at
213832_at
213833_x_at
213834_at
213835_x_at
213836_s_at
213837_at
213838_at
213839_at
213840_s_at
213841_at
213842_x_at
213843_x_at
213844_at
213845_at
213846_at
213847_at
213848_at
213849_s_at
213850_s_at
213851_at
213852_at
213853_at
213854_at
213855_s_at
213856_at
213857_s_at
213858_at
213859_x_at
213860_x_at
213861_s_at
213862_at
213863_s_at
213864_s_at
213865_at
213866_at
213867_x_at
213868_s_at
213869_x_at
213870_at
213871_s_at
213872_at
213873_at
213874_at
213875_x_at
213876_x_at
213877_x_at
213878_at
213879_at
213880_at
213881_x_at
213882_at
213883_s_at
213884_s_at
213885_at
213887_s_at
213888_s_at
213889_at
213890_x_at
213891_s_at
213892_s_at
213893_x_at
213894_at
213895_at
213896_x_at
213897_s_at
213898_at
213899_at
213900_at
213901_x_at
213902_at
213903_s_at
213904_at
213905_x_at
213906_at
213907_at
213908_at
213909_at
213910_at
213911_s_at
213912_at
213913_s_at
213914_s_at
213915_at
213916_at
213917_at
213918_s_at
213919_at
213920_at
213921_at
213922_at
213923_at
213924_at
213925_at
213926_s_at
213927_at
213928_s_at
213929_at
213930_at
213931_at
213932_x_at
213933_at
213934_s_at
213935_at
213936_x_at
213937_s_at
213938_at
213939_s_at
213940_s_at
213941_x_at
213942_at
213943_at
213944_x_at
213945_s_at
213946_s_at
213947_s_at
213948_x_at
213949_s_at
213950_s_at
213951_s_at
213952_s_at
213953_at
213954_at
213955_at
213956_at
213957_s_at
213958_at
213959_s_at
213960_at
213961_s_at
213962_s_at
213963_s_at
213964_x_at
213965_s_at
213966_at
213967_at
213968_at
213969_x_at
213970_at
213971_s_at
213972_at
213973_at
213974_at
213975_s_at
213976_at
213977_s_at
213978_at
213979_s_at
213980_s_at
213981_at
213982_s_at
213983_s_at
213984_at
213985_s_at
213986_s_at
213987_s_at
213988_s_at
213989_x_at
213990_s_at
213991_s_at
213992_at
213993_at
213994_s_at
213995_at
213996_at
213997_at
213998_s_at
213999_at
214000_s_at
214001_x_at
214002_at
214003_x_at
214004_s_at
214005_at
214006_s_at
214007_s_at
214008_at
214009_at
214010_s_at
214011_s_at
214012_at
214013_s_at
214014_at
214015_at
214016_s_at
214017_s_at
214018_at
214019_at
214020_x_at
214021_x_at
214022_s_at
214023_x_at
214024_s_at
214025_at
214026_s_at
214027_x_at
214028_x_at
214029_at
214030_at
214031_s_at
214032_at
214033_at
214034_at
214035_x_at
214036_at
214037_s_at
214038_at
214039_s_at
214040_s_at
214041_x_at
214042_s_at
214043_at
214044_at
214045_at
214046_at
214047_s_at
214048_at
214049_x_at
214050_at
214051_at
214052_x_at
214053_at
214054_at
214055_x_at
214056_at
214057_at
214058_at
214059_at
214060_at
214061_at
214062_x_at
214063_s_at
214064_at
214065_s_at
214066_x_at
214067_at
214068_at
214069_at
214070_s_at
214071_at
214072_x_at
214073_at
214074_s_at
214075_at
214076_at
214077_x_at
214078_at
214079_at
214080_x_at
214081_at
214082_at
214083_at
214084_x_at
214085_x_at
214086_s_at
214087_s_at
214088_s_at
214089_at
214090_at
214091_s_at
214092_x_at
214093_s_at
214094_at
214095_at
214096_s_at
214097_at
214098_at
214099_s_at
214100_x_at
214101_s_at
214102_at
214103_s_at
214104_at
214105_at
214106_s_at
214107_x_at
214108_at
214109_at
214110_s_at
214111_at
214112_s_at
214113_s_at
214114_x_at
214115_at
214116_at
214117_s_at
214118_x_at
214119_s_at
214120_at
214121_x_at
214122_at
214123_s_at
214124_x_at
214125_s_at
214126_at
214127_s_at
214128_at
214129_at
214130_s_at
214131_at
214132_at
214133_at
214134_at
214135_at
214136_at
214137_at
214138_at
214139_at
214140_at
214141_x_at
214142_at
214143_x_at
214144_at
214145_s_at
214146_s_at
214147_at
214148_at
214149_s_at
214150_x_at
214151_s_at
214152_at
214153_at
214154_s_at
214155_s_at
214156_at
214157_at
214158_s_at
214159_at
214160_at
214161_at
214162_at
214163_at
214164_x_at
214165_s_at
214166_at
214167_s_at
214168_s_at
214169_at
214170_x_at
214171_s_at
214172_x_at
214173_x_at
214174_s_at
214175_x_at
214176_s_at
214177_s_at
214178_s_at
214179_s_at
214180_at
214181_x_at
214182_at
214183_s_at
214184_at
214185_at
214186_s_at
214187_x_at
214188_at
214189_s_at
214190_x_at
214191_at
214192_at
214193_s_at
214194_at
214195_at
214196_s_at
214197_s_at
214198_s_at
214199_at
214200_s_at
214201_x_at
214202_at
214203_s_at
214204_at
214205_x_at
214206_at
214207_s_at
214208_at
214209_s_at
214210_at
214211_at
214212_x_at
214213_x_at
214214_s_at
214215_s_at
214216_s_at
214217_at
214218_s_at
214219_x_at
214220_s_at
214221_at
214222_at
214223_at
214224_s_at
214225_at
214226_at
214227_at
214228_x_at
214229_at
214230_at
214231_s_at
214232_at
214233_at
214234_s_at
214235_at
214236_at
214237_x_at
214238_at
214239_x_at
214240_at
214241_at
214242_at
214243_s_at
214244_s_at
214245_at
214246_x_at
214247_s_at
214248_s_at
214249_at
214250_at
214251_s_at
214252_s_at
214253_s_at
214254_at
214255_at
214256_at
214257_s_at
214258_x_at
214259_s_at
214260_at
214261_s_at
214262_at
214263_x_at
214264_s_at
214265_at
214266_s_at
214267_s_at
214268_s_at
214269_at
214270_s_at
214271_x_at
214272_at
214273_x_at
214274_s_at
214275_at
214276_at
214277_at
214278_s_at
214279_s_at
214280_x_at
214281_s_at
214282_at
214283_at
214284_s_at
214285_at
214286_at
214287_s_at
214288_s_at
214289_at
214290_s_at
214291_at
214292_at
214293_at
214294_at
214295_at
214296_x_at
214297_at
214298_x_at
214299_at
214300_s_at
214301_s_at
214302_x_at
214303_x_at
214304_x_at
214305_s_at
214306_at
214307_at
214308_s_at
214309_s_at
214310_s_at
214311_at
214312_at
214313_s_at
214314_s_at
214315_x_at
214316_x_at
214317_x_at
214318_s_at
214319_at
214320_x_at
214321_at
214322_at
214323_s_at
214324_at
214325_at
214326_x_at
214327_x_at
214328_s_at
214329_x_at
214330_at
214331_at
214332_s_at
214333_x_at
214334_x_at
214335_at
214336_s_at
214337_at
214338_at
214339_s_at
214340_at
214341_at
214342_at
214343_s_at
214344_at
214345_at
214346_at
214347_s_at
214348_at
214349_at
214350_at
214351_x_at
214352_s_at
214353_at
214354_x_at
214355_x_at
214356_s_at
214357_at
214358_at
214359_s_at
214360_at
214361_s_at
214362_at
214363_s_at
214364_at
214365_at
214366_s_at
214367_at
214368_at
214369_s_at
214370_at
214371_at
214372_x_at
214373_at
214374_s_at
214375_at
214376_at
214377_s_at
214378_at
214379_at
214380_at
214381_at
214382_at
214383_x_at
214384_s_at
214385_s_at
214386_at
214387_x_at
214388_at
214389_at
214390_s_at
214391_x_at
214392_at
214393_at
214394_x_at
214395_x_at
214396_s_at
214397_at
214398_s_at
214399_s_at
214400_at
214401_at
214402_s_at
214403_x_at
214404_x_at
214405_at
214406_s_at
214407_x_at
214408_s_at
214409_at
214410_at
214411_x_at
214412_at
214413_at
214414_x_at
214415_at
214416_at
214417_s_at
214418_at
214419_s_at
214420_s_at
214421_x_at
214422_at
214423_x_at
214424_s_at
214425_at
214426_x_at
214427_at
214428_x_at
214429_at
214430_at
214431_at
214432_at
214433_s_at
214434_at
214435_x_at
214436_at
214437_s_at
214438_at
214439_x_at
214440_at
214441_at
214442_s_at
214443_at
214444_s_at
214445_at
214446_at
214447_at
214448_x_at
214449_s_at
214450_at
214451_at
214452_at
214453_s_at
214454_at
214455_at
214456_x_at
214457_at
214458_at
214459_x_at
214460_at
214461_at
214462_at
214463_x_at
214464_at
214465_at
214466_at
214467_at
214468_at
214469_at
214470_at
214471_x_at
214472_at
214473_x_at
214474_at
214475_x_at
214476_at
214477_at
214478_at
214479_at
214480_at
214481_at
214482_at
214483_s_at
214484_s_at
214485_at
214486_x_at
214487_s_at
214488_at
214489_at
214490_at
214491_at
214492_at
214493_s_at
214494_s_at
214495_at
214496_x_at
214497_s_at
214498_at
214499_s_at
214500_at
214501_s_at
214502_at
214503_x_at
214504_at
214505_s_at
214506_at
214507_s_at
214508_x_at
214509_at
214510_at
214511_x_at
214512_s_at
214513_s_at
214514_at
214515_at
214516_at
214517_at
214518_at
214519_s_at
214520_at
214521_at
214522_x_at
214523_at
214524_at
214525_x_at
214526_x_at
214527_s_at
214528_s_at
214529_at
214530_x_at
214531_s_at
214532_x_at
214533_at
214534_at
214535_s_at
214536_at
214537_at
214538_x_at
214539_at
214540_at
214541_s_at
214542_x_at
214543_x_at
214544_s_at
214545_s_at
214546_s_at
214547_at
214548_x_at
214549_x_at
214550_s_at
214551_s_at
214552_s_at
214553_s_at
214554_at
214555_at
214556_at
214557_at
214558_at
214559_at
214560_at
214561_at
214562_at
214563_at
214564_s_at
214565_s_at
214566_at
214567_s_at
214568_at
214569_at
214570_x_at
214571_at
214572_s_at
214574_x_at
214575_s_at
214576_at
214577_at
214578_s_at
214579_at
214580_x_at
214581_x_at
214582_at
214583_at
214584_x_at
214585_s_at
214586_at
214587_at
214588_s_at
214589_at
214590_s_at
214591_at
214592_s_at
214593_at
214594_x_at
214595_at
214596_at
214597_at
214598_at
214599_at
214600_at
214601_at
214602_at
214603_at
214604_at
214605_x_at
214606_at
214607_at
214608_s_at
214609_at
214610_at
214611_at
214612_x_at
214613_at
214614_at
214615_at
214616_at
214617_at
214618_at
214619_at
214620_x_at
214621_at
214622_at
214623_at
214624_at
214625_s_at
214626_s_at
214627_at
214628_at
214629_x_at
214630_at
214631_at
214632_at
214633_at
214634_at
214635_at
214636_at
214637_at
214638_s_at
214639_s_at
214640_at
214641_at
214642_x_at
214643_x_at
214644_at
214645_at
214646_at
214647_s_at
214648_at
214649_s_at
214650_x_at
214651_s_at
214652_at
214655_at
214656_x_at
214657_s_at
214658_at
214659_x_at
214660_at
214661_s_at
214662_at
214663_at
214664_at
214665_s_at
214666_x_at
214667_s_at
214668_at
214669_x_at
214670_at
214671_s_at
214672_at
214673_s_at
214674_at
214675_at
214676_x_at
214677_x_at
214678_x_at
214679_x_at
214680_at
214681_at
214682_at
214683_s_at
214684_at
214685_at
214686_at
214687_x_at
214688_at
214689_at
214690_at
214691_x_at
214692_s_at
214693_x_at
214694_at
214695_at
214696_at
214697_s_at
214698_at
214699_x_at
214700_x_at
214701_s_at
214702_at
214703_s_at
214704_at
214705_at
214706_at
214707_x_at
214708_at
214709_s_at
214710_s_at
214711_at
214712_at
214713_at
214714_at
214715_x_at
214716_at
214717_at
214718_at
214719_at
214720_x_at
214721_x_at
214722_at
214723_x_at
214724_at
214725_at
214726_x_at
214727_at
214728_x_at
214729_at
214730_s_at
214731_at
214732_at
214733_s_at
214734_at
214735_at
214736_s_at
214737_x_at
214738_s_at
214739_at
214740_at
214741_at
214742_at
214743_at
214744_s_at
214745_at
214746_s_at
214747_at
214748_at
214749_s_at
214750_at
214751_at
214752_x_at
214753_at
214754_at
214755_at
214756_x_at
214757_at
214758_at
214759_at
214760_at
214761_at
214762_at
214763_at
214764_at
214765_s_at
214766_s_at
214767_s_at
214768_x_at
214769_at
214770_at
214771_x_at
214772_at
214773_x_at
214774_x_at
214775_at
214776_x_at
214777_at
214778_at
214779_s_at
214780_s_at
214781_at
214782_at
214783_s_at
214784_x_at
214785_at
214786_at
214787_at
214788_x_at
214789_x_at
214790_at
214791_at
214792_x_at
214793_at
214794_at
214795_at
214796_at
214797_s_at
214798_at
214799_at
214800_x_at
214801_at
214802_at
214803_at
214804_at
214805_at
214806_at
214807_at
214808_at
214809_at
214811_at
214812_s_at
214813_at
214814_at
214815_at
214816_x_at
214817_at
214818_at
214819_at
214820_at
214821_at
214822_at
214823_at
214824_at
214825_at
214826_at
214827_at
214828_s_at
214829_at
214830_at
214831_at
214832_at
214833_at
214834_at
214835_s_at
214836_x_at
214837_at
214838_at
214839_at
214840_at
214841_at
214842_s_at
214843_s_at
214844_s_at
214845_s_at
214846_s_at
214847_s_at
214848_at
214849_at
214850_at
214851_at
214852_x_at
214853_s_at
214854_at
214855_s_at
214856_at
214857_at
214858_at
214859_at
214860_at
214861_at
214862_x_at
214863_at
214864_s_at
214865_at
214866_at
214867_at
214868_at
214869_x_at
214870_x_at
214871_x_at
214872_at
214873_at
214874_at
214875_x_at
214876_s_at
214877_at
214878_at
214879_x_at
214880_x_at
214881_s_at
214882_s_at
214883_at
214884_at
214885_at
214886_s_at
214887_at
214888_at
214889_at
214890_s_at
214891_at
214892_x_at
214893_x_at
214894_x_at
214895_s_at
214896_at
214897_at
214898_x_at
214899_at
214900_at
214901_at
214902_x_at
214903_at
214904_at
214905_at
214906_x_at
214907_at
214908_s_at
214909_s_at
214910_s_at
214911_s_at
214912_at
214913_at
214914_at
214915_at
214916_x_at
214917_at
214918_at
214919_s_at
214920_at
214921_at
214922_at
214923_at
214924_s_at
214925_s_at
214926_at
214927_at
214928_at
214929_s_at
214930_at
214931_s_at
214932_at
214933_at
214934_at
214935_at
214936_at
214937_x_at
214938_x_at
214939_x_at
214940_s_at
214941_s_at
214942_at
214943_s_at
214944_at
214945_at
214946_x_at
214947_at
214948_s_at
214949_at
214950_at
214951_at
214952_at
214953_s_at
214954_at
214955_at
214956_at
214957_at
214958_s_at
214959_s_at
214960_at
214961_at
214962_s_at
214963_at
214964_at
214965_at
214966_at
214967_at
214968_at
214969_at
214970_s_at
214971_s_at
214972_at
214973_x_at
214974_x_at
214975_s_at
214976_at
214977_at
214978_s_at
214979_at
214980_at
214981_at
214982_at
214983_at
214984_at
214985_at
214986_x_at
214987_at
214988_s_at
214989_x_at
214990_at
214991_s_at
214992_s_at
214993_at
214994_at
214995_s_at
214996_at
214997_at
214998_at
214999_s_at
215000_s_at
215001_s_at
215002_at
215003_at
215004_s_at
215005_at
215006_at
215008_at
215009_s_at
215010_s_at
215011_at
215012_at
215013_s_at
215014_at
215015_at
215016_x_at
215017_s_at
215018_at
215019_x_at
215020_at
215021_s_at
215022_x_at
215023_s_at
215024_at
215025_at
215026_x_at
215027_at
215028_at
215029_at
215030_at
215031_x_at
215032_at
215033_at
215034_s_at
215035_at
215036_at
215037_s_at
215038_s_at
215039_at
215040_at
215041_s_at
215042_at
215043_s_at
215044_s_at
215045_at
215046_at
215047_at
215048_at
215049_x_at
215050_x_at
215051_x_at
215052_at
215053_at
215054_at
215055_at
215056_at
215057_at
215058_at
215059_at
215060_at
215061_at
215062_at
215063_x_at
215064_at
215065_at
215066_at
215067_x_at
215068_s_at
215069_at
215070_x_at
215071_s_at
215072_x_at
215073_s_at
215074_at
215075_s_at
215076_s_at
215077_at
215078_at
215079_at
215080_s_at
215081_at
215082_at
215083_at
215084_s_at
215085_x_at
215086_at
215087_at
215088_s_at
215089_s_at
215090_x_at
215091_s_at
215092_s_at
215093_at
215094_at
215095_at
215096_s_at
215097_at
215098_at
215099_s_at
215100_at
215101_s_at
215102_at
215103_at
215104_at
215105_at
215106_at
215107_s_at
215108_x_at
215109_at
215110_at
215111_s_at
215112_x_at
215113_s_at
215114_at
215115_x_at
215116_s_at
215117_at
215118_s_at
215119_at
215120_s_at
215121_x_at
215122_at
215123_at
215124_at
215125_s_at
215126_at
215127_s_at
215128_at
215129_at
215130_s_at
215131_at
215132_at
215133_s_at
215134_at
215135_at
215136_s_at
215137_at
215138_s_at
215139_at
215140_at
215141_at
215142_at
215143_at
215144_at
215145_s_at
215146_s_at
215147_at
215148_s_at
215149_at
215150_at
215151_at
215152_at
215153_at
215154_at
215155_at
215156_at
215157_x_at
215158_s_at
215159_s_at
215160_x_at
215161_at
215162_at
215163_at
215164_at
215165_x_at
215166_at
215167_at
215168_at
215169_at
215170_s_at
215171_s_at
215172_at
215173_at
215174_at
215175_at
215176_x_at
215177_s_at
215178_x_at
215179_x_at
215180_at
215181_at
215182_x_at
215183_at
215184_at
215185_at
215186_at
215187_at
215188_at
215189_at
215190_at
215191_at
215192_at
215193_x_at
215194_at
215195_at
215196_at
215197_at
215198_s_at
215199_at
215200_x_at
215201_at
215202_at
215203_at
215204_at
215205_x_at
215206_at
215207_x_at
215208_x_at
215209_at
215210_s_at
215211_at
215212_at
215213_at
215214_at
215215_s_at
215216_at
215217_at
215218_s_at
215219_at
215220_s_at
215221_at
215222_x_at
215223_s_at
215224_at
215225_s_at
215226_at
215227_x_at
215228_at
215229_at
215230_x_at
215231_at
215232_at
215233_at
215234_at
215235_at
215236_s_at
215237_at
215238_s_at
215239_x_at
215240_at
215241_at
215242_at
215243_s_at
215244_at
215245_x_at
215246_at
215247_at
215248_at
215249_at
215250_at
215251_at
215252_at
215253_s_at
215254_at
215255_at
215256_x_at
215257_at
215258_at
215259_s_at
215260_s_at
215261_at
215262_at
215263_at
215264_at
215265_at
215266_at
215267_s_at
215268_at
215269_at
215270_at
215271_at
215272_at
215273_s_at
215274_at
215275_at
215276_at
215277_at
215278_at
215279_at
215280_s_at
215281_x_at
215282_at
215283_at
215284_at
215285_s_at
215286_s_at
215287_at
215288_at
215289_at
215290_at
215291_at
215292_s_at
215293_s_at
215294_s_at
215295_at
215296_at
215297_at
215298_at
215299_x_at
215300_s_at
215301_at
215302_at
215303_at
215304_at
215305_at
215306_at
215307_at
215308_at
215309_at
215310_at
215311_at
215312_at
215313_x_at
215314_at
215315_at
215316_at
215317_at
215318_at
215319_at
215320_at
215321_at
215322_at
215323_at
215324_at
215325_x_at
215326_at
215327_at
215328_at
215329_s_at
215330_at
215331_at
215332_s_at
215333_x_at
215334_at
215335_at
215336_at
215337_at
215338_s_at
215339_at
215340_at
215341_at
215342_s_at
215343_at
215344_at
215345_x_at
215346_at
215347_at
215348_at
215349_at
215350_at
215351_at
215352_at
215353_at
215354_s_at
215355_at
215356_at
215357_s_at
215358_x_at
215359_x_at
215360_at
215361_at
215362_at
215363_x_at
215364_s_at
215365_at
215366_at
215367_at
215368_at
215369_at
215370_at
215371_at
215372_x_at
215373_x_at
215374_at
215375_x_at
215376_at
215377_at
215378_at
215379_x_at
215380_s_at
215381_at
215382_x_at
215383_x_at
215384_s_at
215385_at
215386_at
215387_x_at
215388_s_at
215389_s_at
215390_at
215391_at
215392_at
215393_s_at
215394_at
215395_x_at
215396_at
215397_x_at
215398_at
215399_s_at
215400_x_at
215401_at
215402_at
215403_at
215404_x_at
215405_at
215406_at
215407_s_at
215408_at
215409_at
215410_at
215411_s_at
215412_x_at
215413_at
215414_at
215415_s_at
215416_s_at
215417_at
215418_at
215419_at
215420_at
215421_at
215422_at
215423_at
215424_s_at
215425_at
215426_at
215427_s_at
215428_at
215429_s_at
215430_at
215431_at
215432_at
215433_at
215434_x_at
215435_at
215436_at
215437_x_at
215438_x_at
215439_x_at
215440_s_at
215441_at
215442_s_at
215443_at
215444_s_at
215445_x_at
215446_s_at
215447_at
215448_at
215449_at
215450_at
215451_s_at
215452_x_at
215454_x_at
215455_at
215456_at
215457_at
215458_s_at
215459_at
215460_x_at
215461_at
215462_at
215463_at
215464_s_at
215465_at
215466_at
215467_x_at
215468_at
215469_at
215470_at
215471_s_at
215472_at
215473_at
215474_at
215475_at
215476_at
215477_at
215478_at
215479_at
215480_at
215481_s_at
215482_s_at
215483_at
215484_at
215485_s_at
215486_at
215487_x_at
215488_at
215489_x_at
215490_at
215491_at
215492_x_at
215493_x_at
215494_at
215495_s_at
215496_at
215497_s_at
215498_s_at
215499_at
215500_at
215501_s_at
215502_at
215503_at
215504_x_at
215505_s_at
215506_s_at
215507_x_at
215508_at
215509_s_at
215510_at
215511_at
215512_at
215513_at
215514_at
215515_at
215516_at
215517_at
215518_at
215519_x_at
215520_at
215521_at
215522_at
215523_at
215524_x_at
215525_at
215526_at
215527_at
215528_at
215529_x_at
215530_at
215531_s_at
215532_x_at
215533_s_at
215534_at
215535_s_at
215536_at
215537_x_at
215538_at
215539_at
215540_at
215541_s_at
215542_at
215543_s_at
215544_s_at
215545_at
215546_at
215547_at
215548_s_at
215549_x_at
215550_at
215551_at
215552_s_at
215553_x_at
215554_at
215555_at
215556_at
215557_at
215558_at
215559_at
215560_x_at
215561_s_at
215562_at
215563_s_at
215564_at
215565_at
215566_x_at
215567_at
215568_x_at
215569_at
215570_s_at
215571_at
215572_at
215573_at
215574_at
215575_at
215576_at
215577_at
215578_at
215579_at
215580_at
215581_s_at
215582_x_at
215583_at
215584_at
215585_at
215586_at
215587_x_at
215588_x_at
215589_at
215590_x_at
215591_at
215592_at
215593_at
215594_at
215595_x_at
215596_s_at
215597_x_at
215598_at
215599_at
215600_x_at
215601_at
215602_at
215603_x_at
215604_x_at
215605_at
215606_s_at
215607_x_at
215608_at
215609_at
215610_at
215611_at
215612_at
215613_at
215614_at
215615_x_at
215616_s_at
215617_at
215618_at
215619_at
215620_at
215621_s_at
215622_x_at
215623_x_at
215624_at
215625_at
215626_at
215627_at
215628_x_at
215629_s_at
215630_at
215631_s_at
215632_at
215633_x_at
215634_at
215635_at
215636_at
215637_at
215638_at
215639_at
215640_at
215641_at
215642_at
215643_at
215644_at
215645_at
215646_s_at
215647_at
215648_at
215649_s_at
215650_at
215651_at
215652_at
215653_at
215654_at
215655_at
215656_at
215657_at
215658_at
215659_at
215660_s_at
215661_at
215662_at
215663_at
215664_s_at
215665_at
215666_at
215667_x_at
215668_s_at
215669_at
215670_s_at
215671_at
215672_s_at
215673_at
215674_at
215675_at
215676_at
215677_s_at
215678_at
215679_at
215680_at
215681_at
215682_at
215683_at
215684_s_at
215685_s_at
215686_x_at
215687_x_at
215688_at
215689_s_at
215690_x_at
215691_x_at
215692_s_at
215693_x_at
215694_at
215695_s_at
215696_s_at
215697_at
215698_at
215699_x_at
215700_x_at
215701_at
215702_s_at
215703_at
215704_at
215705_at
215706_x_at
215707_s_at
215708_s_at
215709_at
215710_at
215711_s_at
215712_s_at
215713_at
215714_s_at
215715_at
215716_s_at
215717_s_at
215718_s_at
215719_x_at
215720_s_at
215721_at
215722_s_at
215723_s_at
215724_at
215725_at
215726_s_at
215727_x_at
215728_s_at
215729_s_at
215730_at
215731_s_at
215732_s_at
215733_x_at
215734_at
215735_s_at
215736_at
215737_x_at
215738_at
215739_s_at
215740_at
215741_x_at
215742_at
215743_at
215744_at
215745_at
215746_at
215747_s_at
215748_at
215749_s_at
215750_at
215751_at
215752_at
215753_at
215754_at
215755_at
215756_at
215757_at
215758_x_at
215759_at
215760_s_at
215761_at
215762_at
215763_at
215764_x_at
215765_at
215766_at
215767_at
215768_at
215769_at
215770_at
215771_x_at
215772_x_at
215773_x_at
215774_s_at
215775_at
215776_at
215777_at
215778_x_at
215779_s_at
215780_s_at
215781_s_at
215782_at
215783_s_at
215784_at
215785_s_at
215786_at
215787_at
215788_at
215789_s_at
215790_at
215791_at
215792_s_at
215793_at
215794_x_at
215795_at
215796_at
215797_at
215798_at
215799_at
215800_at
215801_at
215802_at
215803_at
215804_at
215805_at
215806_x_at
215807_s_at
215808_at
215809_at
215810_x_at
215811_at
215812_s_at
215813_s_at
215814_at
215815_at
215816_at
215817_at
215818_at
215819_s_at
215820_x_at
215821_x_at
215822_x_at
215823_x_at
215824_at
215825_at
215826_x_at
215827_x_at
215828_at
215829_at
215830_at
215831_at
215832_x_at
215833_s_at
215834_x_at
215835_at
215836_s_at
215837_x_at
215838_at
215839_at
215840_at
215841_at
215842_s_at
215843_s_at
215844_at
215845_x_at
215846_at
215847_at
215848_at
215849_x_at
215850_s_at
215851_at
215852_x_at
215853_at
215854_at
215855_s_at
215856_at
215857_at
215858_at
215859_at
215860_at
215861_at
215862_at
215863_at
215864_at
215865_at
215866_at
215867_x_at
215868_x_at
215869_at
215870_s_at
215871_at
215872_at
215873_x_at
215874_at
215875_at
215876_at
215877_at
215878_at
215879_at
215880_at
215881_x_at
215882_at
215883_at
215884_s_at
215885_at
215886_x_at
215887_at
215888_at
215889_at
215890_at
215891_s_at
215892_at
215893_x_at
215894_at
215895_x_at
215896_at
215897_at
215898_at
215899_at
215900_at
215901_at
215902_at
215903_s_at
215904_at
215905_s_at
215906_at
215907_at
215908_at
215909_x_at
215910_s_at
215911_x_at
215912_at
215913_s_at
215914_at
215915_at
215916_at
215917_at
215918_s_at
215919_s_at
215920_s_at
215921_at
215922_at
215923_s_at
215924_at
215925_s_at
215926_x_at
215927_at
215928_at
215929_at
215930_s_at
215931_s_at
215932_at
215933_s_at
215934_at
215935_at
215936_s_at
215937_at
215938_s_at
215939_at
215940_at
215941_at
215942_s_at
215943_at
215944_at
215945_s_at
215946_x_at
215947_s_at
215948_x_at
215949_x_at
215951_at
215952_s_at
215953_at
215954_s_at
215955_x_at
215956_at
215957_at
215958_at
215959_at
215960_at
215961_at
215962_at
215963_x_at
215964_at
215965_at
215966_x_at
215967_s_at
215968_at
215969_at
215970_at
215971_at
215972_at
215973_at
215974_at
215975_x_at
215976_at
215977_x_at
215978_x_at
215979_s_at
215980_s_at
215981_at
215982_s_at
215983_s_at
215984_s_at
215985_at
215986_at
215987_at
215988_s_at
215989_at
215990_s_at
215991_s_at
215992_s_at
215993_at
215994_x_at
215995_x_at
215996_at
215997_s_at
215998_at
215999_at
216000_at
216001_at
216002_at
216003_at
216004_s_at
216005_at
216006_at
216007_at
216008_s_at
216009_at
216010_x_at
216011_at
216012_at
216013_at
216014_s_at
216015_s_at
216016_at
216017_s_at
216018_at
216019_x_at
216020_at
216021_s_at
216022_at
216023_at
216024_at
216025_x_at
216026_s_at
216027_at
216028_at
216029_at
216030_s_at
216031_x_at
216032_s_at
216033_s_at
216034_at
216035_x_at
216036_x_at
216037_x_at
216038_x_at
216039_at
216040_x_at
216041_x_at
216042_at
216043_x_at
216044_x_at
216045_at
216046_at
216047_x_at
216048_s_at
216049_at
216050_at
216051_x_at
216052_x_at
216053_x_at
216054_x_at
216055_at
216056_at
216057_at
216058_s_at
216059_at
216060_s_at
216061_x_at
216062_at
216063_at
216064_s_at
216065_at
216066_at
216067_at
216068_at
216069_at
216070_at
216071_x_at
216072_at
216073_at
216074_x_at
216075_at
216076_at
216077_s_at
216078_at
216079_at
216080_s_at
216081_at
216082_at
216083_s_at
216084_at
216085_at
216086_at
216087_at
216088_s_at
216089_at
216090_x_at
216091_s_at
216092_s_at
216093_at
216094_at
216095_x_at
216096_s_at
216097_at
216098_s_at
216099_at
216100_s_at
216101_at
216102_at
216103_at
216104_at
216105_x_at
216106_at
216107_at
216108_at
216109_at
216110_x_at
216111_x_at
216112_at
216113_at
216114_at
216115_at
216116_at
216117_at
216118_at
216119_s_at
216120_s_at
216121_at
216122_at
216123_x_at
216124_at
216125_s_at
216126_at
216127_at
216128_at
216129_at
216130_at
216131_at
216132_at
216133_at
216134_at
216135_at
216136_at
216137_s_at
216138_at
216139_s_at
216140_at
216141_at
216142_at
216143_at
216144_at
216145_at
216146_at
216147_at
216148_at
216149_at
216150_at
216151_at
216152_at
216153_x_at
216154_at
216155_at
216156_at
216157_at
216158_at
216159_s_at
216160_at
216161_at
216162_at
216163_at
216164_at
216165_at
216166_at
216167_at
216168_at
216169_at
216170_at
216171_at
216172_at
216173_at
216174_at
216175_at
216176_at
216177_at
216178_x_at
216179_x_at
216180_s_at
216181_at
216182_at
216183_at
216184_s_at
216185_at
216186_at
216187_x_at
216188_at
216189_at
216190_x_at
216191_s_at
216192_at
216193_at
216194_s_at
216195_at
216196_at
216197_at
216198_at
216199_s_at
216200_at
216201_at
216202_s_at
216203_at
216204_at
216205_s_at
216206_x_at
216207_x_at
216208_s_at
216209_at
216210_x_at
216211_at
216212_s_at
216213_at
216214_at
216215_s_at
216216_at
216217_at
216218_s_at
216219_at
216220_s_at
216221_s_at
216222_s_at
216223_at
216224_s_at
216225_at
216226_at
216227_at
216228_s_at
216229_x_at
216230_x_at
216231_s_at
216232_s_at
216233_at
216234_s_at
216235_s_at
216236_s_at
216237_s_at
216238_s_at
216239_at
216240_at
216241_s_at
216242_x_at
216243_s_at
216244_at
216245_at
216246_at
216247_at
216248_s_at
216249_at
216250_s_at
216251_s_at
216252_x_at
216253_s_at
216254_at
216255_s_at
216256_at
216257_at
216258_s_at
216259_at
216260_at
216261_at
216262_s_at
216263_s_at
216264_s_at
216265_x_at
216266_s_at
216267_s_at
216268_s_at
216269_s_at
216270_at
216271_x_at
216272_x_at
216273_at
216274_s_at
216275_at
216276_s_at
216277_at
216278_at
216279_at
216280_s_at
216281_at
216282_x_at
216283_s_at
216284_at
216285_at
216286_at
216287_at
216288_at
216289_at
216290_x_at
216291_at
216292_at
216293_at
216294_s_at
216295_s_at
216296_at
216297_at
216298_at
216299_s_at
216300_x_at
216301_at
216302_at
216303_s_at
216304_x_at
216305_s_at
216306_x_at
216307_at
216308_x_at
216309_x_at
216310_at
216311_at
216312_at
216313_at
216314_at
216315_x_at
216316_x_at
216317_x_at
216318_at
216319_at
216320_x_at
216321_s_at
216322_at
216323_x_at
216324_at
216325_x_at
216326_s_at
216327_s_at
216328_at
216329_at
216330_s_at
216331_at
216332_at
216333_x_at
216334_s_at
216336_x_at
216337_at
216338_s_at
216339_s_at
216340_s_at
216341_s_at
216342_x_at
216343_at
216344_at
216345_at
216346_at
216347_s_at
216348_at
216349_at
216350_s_at
216351_x_at
216352_x_at
216353_s_at
216354_at
216355_at
216356_x_at
216357_at
216358_at
216359_at
216360_x_at
216361_s_at
216362_at
216363_at
216364_s_at
216365_x_at
216366_x_at
216367_at
216368_s_at
216369_at
216370_s_at
216371_at
216372_at
216373_at
216374_at
216375_s_at
216376_x_at
216377_x_at
216378_at
216379_x_at
216380_x_at
216381_x_at
216382_s_at
216383_at
216384_x_at
216385_at
216386_at
216387_x_at
216388_s_at
216389_s_at
216390_at
216391_s_at
216392_s_at
216393_at
216394_x_at
216395_at
216396_s_at
216397_s_at
216398_at
216399_s_at
216400_at
216401_x_at
216402_at
216403_at
216404_at
216405_at
216406_at
216407_at
216408_at
216409_at
216410_at
216411_s_at
216412_x_at
216413_at
216414_at
216415_at
216416_at
216417_x_at
216418_at
216419_at
216420_at
216421_at
216422_at
216423_at
216424_at
216425_at
216426_at
216427_at
216428_x_at
216429_at
216430_x_at
216431_at
216432_at
216433_s_at
216434_at
216435_at
216436_at
216437_at
216438_s_at
216439_at
216440_at
216441_at
216442_x_at
216443_at
216444_at
216445_at
216446_at
216447_at
216448_at
216449_x_at
216450_x_at
216451_at
216452_at
216453_at
216454_at
216455_at
216456_at
216457_s_at
216458_at
216459_x_at
216460_at
216461_at
216462_at
216463_at
216464_x_at
216465_at
216466_at
216467_s_at
216468_s_at
216469_at
216470_x_at
216471_x_at
216472_at
216473_x_at
216474_x_at
216475_at
216476_at
216477_at
216478_at
216479_at
216480_x_at
216481_at
216482_x_at
216483_s_at
216484_x_at
216485_s_at
216486_x_at
216487_at
216488_s_at
216489_at
216490_x_at
216491_x_at
216492_at
216493_s_at
216494_at
216495_x_at
216496_s_at
216497_at
216498_at
216499_at
216500_at
216501_at
216502_at
216503_s_at
216504_s_at
216505_x_at
216506_x_at
216507_at
216508_x_at
216509_x_at
216510_x_at
216511_s_at
216512_s_at
216513_at
216514_at
216515_x_at
216516_at
216517_at
216518_at
216519_s_at
216520_s_at
216521_s_at
216522_at
216524_x_at
216525_x_at
216526_x_at
216527_at
216528_at
216529_at
216530_at
216531_at
216532_x_at
216533_at
216534_at
216535_at
216536_at
216537_s_at
216538_at
216539_at
216540_at
216541_x_at
216542_x_at
216543_at
216544_at
216545_at
216546_s_at
216547_at
216548_x_at
216549_s_at
216550_x_at
216551_x_at
216552_x_at
216553_x_at
216554_s_at
216555_at
216556_x_at
216557_x_at
216558_x_at
216559_x_at
216560_x_at
216561_x_at
216562_at
216563_at
216564_at
216565_x_at
216566_at
216567_at
216568_x_at
216569_at
216570_x_at
216571_at
216572_at
216573_at
216574_s_at
216575_at
216576_x_at
216577_at
216578_at
216579_at
216580_at
216581_at
216582_at
216583_x_at
216584_at
216585_at
216586_at
216587_s_at
216588_at
216589_at
216590_at
216591_s_at
216592_at
216593_s_at
216594_x_at
216595_at
216596_at
216597_at
216598_s_at
216599_x_at
216600_x_at
216601_at
216602_s_at
216603_at
216604_s_at
216605_s_at
216606_x_at
216607_s_at
216608_at
216609_at
216610_at
216611_s_at
216612_x_at
216613_at
216614_at
216615_s_at
216616_at
216617_s_at
216618_at
216619_at
216620_s_at
216621_at
216622_at
216623_x_at
216624_s_at
216625_at
216626_at
216627_s_at
216628_at
216629_at
216630_at
216631_s_at
216632_at
216633_s_at
216634_at
216635_at
216636_at
216637_at
216638_s_at
216639_at
216640_s_at
216641_s_at
216642_at
216643_at
216644_at
216645_at
216646_at
216647_at
216648_s_at
216649_at
216650_at
216651_s_at
216652_s_at
216653_at
216654_at
216655_s_at
216656_at
216657_at
216658_at
216659_at
216660_at
216661_x_at
216662_at
216663_s_at
216664_at
216665_s_at
216666_at
216667_at
216668_at
216669_at
216670_at
216671_x_at
216672_s_at
216673_at
216674_at
216675_at
216676_x_at
216677_at
216678_at
216679_at
216680_s_at
216681_at
216682_s_at
216683_at
216684_s_at
216685_s_at
216686_at
216687_x_at
216688_at
216689_x_at
216690_at
216691_at
216692_at
216693_x_at
216694_at
216695_s_at
216696_s_at
216697_at
216698_x_at
216699_s_at
216700_at
216701_at
216702_x_at
216703_at
216704_at
216705_s_at
216706_x_at
216707_at
216708_x_at
216709_at
216710_x_at
216711_s_at
216712_at
216713_at
216714_at
216715_at
216716_at
216717_at
216718_at
216719_s_at
216720_at
216721_at
216722_at
216723_at
216724_at
216725_at
216726_at
216727_at
216728_at
216729_at
216730_at
216731_s_at
216732_at
216733_s_at
216734_s_at
216735_x_at
216736_at
216737_at
216738_at
216739_at
216740_at
216741_at
216742_at
216743_at
216744_at
216745_x_at
216746_at
216747_at
216748_at
216749_at
216750_at
216751_at
216752_at
216753_at
216754_at
216755_at
216756_at
216757_at
216758_at
216759_at
216760_at
216761_at
216762_at
216763_at
216764_at
216765_at
216766_at
216767_at
216768_x_at
216769_x_at
216770_at
216771_at
216772_at
216773_at
216774_at
216775_at
216776_at
216777_at
216778_s_at
216779_at
216780_at
216781_at
216782_at
216783_at
216784_at
216785_at
216786_at
216787_at
216788_at
216789_at
216790_at
216791_at
216792_at
216793_x_at
216794_at
216795_at
216796_s_at
216797_at
216798_at
216799_at
216800_at
216801_at
216802_at
216803_at
216804_s_at
216805_at
216806_at
216807_at
216808_at
216809_at
216810_at
216811_at
216812_at
216813_at
216814_at
216815_at
216816_at
216817_s_at
216818_s_at
216819_at
216820_at
216821_at
216822_x_at
216823_at
216824_at
216825_s_at
216826_at
216827_at
216828_at
216829_at
216830_at
216831_s_at
216832_at
216833_x_at
216834_at
216835_s_at
216836_s_at
216837_at
216838_at
216839_at
216840_s_at
216841_s_at
216842_x_at
216843_x_at
216844_at
216845_x_at
216846_at
216847_at
216848_at
216849_at
216850_at
216851_at
216852_x_at
216853_x_at
216854_at
216855_s_at
216856_s_at
216857_at
216858_x_at
216859_x_at
216860_s_at
216861_at
216862_s_at
216863_s_at
216864_at
216865_at
216866_s_at
216867_s_at
216868_s_at
216869_at
216870_x_at
216871_at
216872_at
216873_s_at
216874_at
216875_x_at
216876_s_at
216877_at
216878_x_at
216879_at
216880_at
216881_x_at
216882_s_at
216883_x_at
216884_at
216885_s_at
216886_at
216887_s_at
216888_at
216889_s_at
216890_at
216891_at
216892_at
216893_s_at
216894_x_at
216895_at
216896_at
216897_s_at
216898_s_at
216899_s_at
216900_s_at
216901_s_at
216902_s_at
216903_s_at
216904_at
216905_s_at
216906_at
216907_x_at
216908_x_at
216909_at
216910_at
216911_s_at
216912_at
216913_s_at
216914_at
216915_s_at
216916_s_at
216917_s_at
216918_s_at
216919_at
216920_s_at
216921_s_at
216922_x_at
216923_at
216924_s_at
216925_s_at
216926_s_at
216927_at
216928_at
216929_x_at
216930_at
216931_at
216932_at
216933_x_at
216934_at
216935_at
216936_at
216937_s_at
216938_x_at
216939_s_at
216940_x_at
216941_s_at
216942_s_at
216943_at
216944_s_at
216945_x_at
216946_at
216947_at
216948_at
216949_s_at
216950_s_at
216951_at
216952_s_at
216953_s_at
216954_x_at
216955_at
216956_s_at
216957_at
216958_s_at
216959_x_at
216960_s_at
216961_s_at
216962_at
216963_s_at
216964_at
216965_x_at
216966_at
216967_at
216968_at
216969_s_at
216970_at
216971_s_at
216972_at
216973_s_at
216974_at
216975_x_at
216976_s_at
216977_x_at
216978_x_at
216979_at
216980_s_at
216981_x_at
216982_x_at
216983_s_at
216984_x_at
216985_s_at
216986_s_at
216987_at
216988_s_at
216989_at
216990_at
216991_at
216992_s_at
216993_s_at
216994_s_at
216995_x_at
216996_s_at
216997_x_at
216998_s_at
216999_at
217000_at
217001_x_at
217002_s_at
217003_s_at
217004_s_at
217005_at
217006_x_at
217007_s_at
217008_s_at
217009_at
217010_s_at
217011_at
217012_at
217013_at
217014_s_at
217015_at
217016_x_at
217017_at
217018_at
217019_at
217020_at
217021_at
217022_s_at
217023_x_at
217024_x_at
217025_s_at
217026_at
217027_x_at
217028_at
217029_at
217030_at
217031_at
217032_at
217033_x_at
217034_at
217035_at
217036_at
217037_at
217038_at
217039_x_at
217040_x_at
217041_at
217042_at
217043_s_at
217044_s_at
217045_x_at
217046_s_at
217047_s_at
217048_at
217049_x_at
217050_at
217051_s_at
217052_x_at
217053_x_at
217054_at
217055_x_at
217056_at
217057_s_at
217058_at
217059_at
217060_at
217061_s_at
217062_at
217063_x_at
217065_at
217066_s_at
217067_s_at
217068_at
217069_at
217070_at
217071_s_at
217072_at
217073_x_at
217074_at
217075_x_at
217076_s_at
217077_s_at
217078_s_at
217079_at
217080_s_at
217081_at
217082_at
217083_at
217084_at
217085_at
217086_at
217087_at
217088_s_at
217090_at
217091_at
217092_x_at
217093_at
217094_s_at
217095_x_at
217096_at
217097_s_at
217098_s_at
217099_s_at
217100_s_at
217101_at
217102_at
217103_at
217104_at
217105_at
217106_x_at
217107_at
217108_at
217109_at
217110_s_at
217111_at
217112_at
217113_at
217114_at
217115_at
217117_x_at
217118_s_at
217119_s_at
217120_s_at
217121_at
217122_s_at
217123_x_at
217124_at
217125_at
217126_at
217127_at
217128_s_at
217129_at
217130_at
217131_at
217132_at
217133_x_at
217134_at
217135_x_at
217136_at
217137_x_at
217138_x_at
217139_at
217140_s_at
217141_at
217142_at
217143_s_at
217144_at
217145_at
217146_at
217147_s_at
217148_x_at
217149_x_at
217150_s_at
217151_at
217152_at
217153_at
217154_s_at
217155_at
217156_at
217157_x_at
217158_at
217159_x_at
217160_at
217161_x_at
217162_at
217163_at
217164_at
217165_x_at
217166_at
217167_x_at
217168_s_at
217169_at
217170_at
217171_at
217172_at
217173_s_at
217174_s_at
217175_at
217176_s_at
217177_s_at
217178_at
217179_x_at
217180_at
217181_at
217182_at
217183_at
217184_s_at
217185_s_at
217186_at
217187_at
217188_s_at
217189_s_at
217190_x_at
217191_x_at
217192_s_at
217193_x_at
217194_at
217195_at
217196_s_at
217197_x_at
217198_x_at
217199_s_at
217200_x_at
217201_at
217202_s_at
217203_at
217204_at
217205_at
217206_at
217207_s_at
217208_s_at
217209_at
217210_at
217211_at
217212_s_at
217213_at
217214_s_at
217215_s_at
217216_x_at
217217_at
217218_at
217219_at
217220_at
217221_x_at
217222_at
217223_s_at
217224_at
217225_x_at
217226_s_at
217227_x_at
217228_s_at
217229_at
217230_at
217231_s_at
217232_x_at
217233_at
217234_s_at
217235_x_at
217236_x_at
217237_at
217238_s_at
217239_x_at
217240_at
217242_at
217244_at
217245_at
217246_s_at
217247_at
217248_s_at
217249_x_at
217250_s_at
217251_x_at
217252_at
217253_at
217254_s_at
217255_at
217256_x_at
217257_at
217258_x_at
217259_at
217260_x_at
217261_at
217262_s_at
217263_x_at
217264_s_at
217265_at
217266_at
217267_s_at
217268_at
217269_s_at
217270_s_at
217271_at
217272_s_at
217273_at
217274_x_at
217275_at
217276_x_at
217277_at
217278_x_at
217279_x_at
217280_x_at
217281_x_at
217282_at
217283_at
217284_x_at
217285_at
217286_s_at
217287_s_at
217288_at
217289_s_at
217290_at
217291_at
217292_at
217293_at
217294_s_at
217295_at
217296_at
217297_s_at
217298_at
217299_s_at
217300_at
217301_x_at
217302_at
217303_s_at
217304_at
217305_s_at
217306_at
217307_at
217308_at
217309_s_at
217310_s_at
217311_at
217312_s_at
217313_at
217314_at
217315_s_at
217316_at
217317_s_at
217318_x_at
217319_x_at
217320_at
217321_x_at
217322_x_at
217323_at
217324_at
217325_at
217326_x_at
217327_at
217328_at
217329_x_at
217330_at
217331_at
217332_at
217333_at
217334_at
217335_at
217336_at
217337_at
217338_at
217339_x_at
217340_at
217341_at
217342_x_at
217343_at
217344_at
217345_at
217346_at
217347_at
217348_x_at
217349_s_at
217350_at
217351_at
217352_at
217353_at
217354_s_at
217355_at
217356_s_at
217357_at
217358_at
217359_s_at
217360_x_at
217361_at
217362_x_at
217363_x_at
217364_x_at
217365_at
217366_at
217367_s_at
217368_at
217369_at
217370_x_at
217371_s_at
217372_at
217373_x_at
217374_x_at
217375_at
217376_at
217377_x_at
217378_x_at
217379_at
217380_s_at
217381_s_at
217382_at
217383_at
217384_x_at
217385_at
217386_at
217387_at
217388_s_at
217389_s_at
217390_x_at
217391_x_at
217392_at
217393_x_at
217394_at
217395_at
217396_at
217397_at
217398_x_at
217399_s_at
217400_at
217401_at
217402_at
217403_s_at
217404_s_at
217405_x_at
217406_at
217407_x_at
217408_at
217409_at
217410_at
217411_s_at
217412_at
217413_s_at
217414_x_at
217415_at
217416_x_at
217417_at
217418_x_at
217419_x_at
217420_s_at
217421_at
217422_s_at
217423_at
217424_at
217425_at
217426_at
217427_s_at
217428_s_at
217429_at
217430_x_at
217431_x_at
217432_s_at
217433_at
217434_at
217435_x_at
217436_x_at
217437_s_at
217438_at
217439_at
217440_at
217441_at
217442_at
217443_at
217444_at
217445_s_at
217446_x_at
217447_at
217448_s_at
217449_at
217450_at
217451_at
217452_s_at
217453_at
217454_at
217455_s_at
217456_x_at
217457_s_at
217458_at
217459_at
217460_at
217461_x_at
217462_at
217463_s_at
217464_at
217465_at
217466_x_at
217467_at
217468_at
217469_at
217470_at
217471_at
217472_at
217473_x_at
217474_at
217475_s_at
217476_at
217477_at
217478_s_at
217479_at
217480_x_at
217481_x_at
217482_at
217483_at
217484_at
217485_x_at
217486_s_at
217487_x_at
217488_x_at
217489_s_at
217490_at
217491_x_at
217492_s_at
217493_x_at
217494_s_at
217495_x_at
217496_s_at
217497_at
217498_at
217499_x_at
217500_at
217501_at
217502_at
217503_at
217504_at
217505_at
217506_at
217507_at
217508_s_at
217509_x_at
217510_at
217511_at
217512_at
217513_at
217514_at
217515_s_at
217516_x_at
217517_x_at
217518_at
217519_at
217520_x_at
217521_at
217522_at
217523_at
217524_x_at
217525_at
217526_at
217527_s_at
217528_at
217529_at
217530_at
217531_at
217532_x_at
217533_x_at
217534_at
217535_at
217536_x_at
217537_x_at
217538_at
217539_at
217540_at
217541_x_at
217542_at
217543_s_at
217544_at
217545_at
217546_at
217547_x_at
217548_at
217549_at
217550_at
217551_at
217552_x_at
217553_at
217554_at
217555_at
217556_at
217557_s_at
217558_at
217559_at
217560_at
217561_at
217562_at
217563_at
217564_s_at
217565_at
217566_s_at
217567_at
217568_at
217569_x_at
217570_x_at
217571_at
217572_at
217573_at
217574_at
217575_s_at
217576_x_at
217577_at
217578_at
217579_x_at
217580_x_at
217581_at
217582_at
217583_at
217584_at
217585_at
217586_x_at
217587_at
217588_at
217589_at
217590_s_at
217591_at
217592_at
217593_at
217594_at
217595_at
217596_at
217597_x_at
217598_at
217599_s_at
217600_at
217601_at
217602_at
217603_at
217604_at
217605_at
217606_at
217607_x_at
217608_at
217609_at
217610_at
217611_at
217612_at
217613_at
217614_at
217615_at
217616_at
217617_at
217618_x_at
217619_x_at
217620_s_at
217621_at
217622_at
217623_at
217624_at
217625_x_at
217626_at
217627_at
217628_at
217629_at
217630_at
217631_at
217632_at
217633_at
217634_at
217635_s_at
217636_at
217637_at
217638_at
217639_at
217640_x_at
217641_at
217642_at
217643_x_at
217644_s_at
217645_at
217646_at
217647_at
217648_at
217649_at
217650_x_at
217651_at
217652_at
217653_x_at
217654_at
217655_at
217656_at
217657_at
217658_at
217659_at
217660_at
217661_x_at
217662_x_at
217663_at
217664_at
217665_at
217666_at
217667_at
217668_at
217669_s_at
217670_at
217671_at
217672_x_at
217673_x_at
217674_at
217675_at
217676_at
217677_at
217678_at
217679_x_at
217680_x_at
217681_at
217682_at
217683_at
217684_at
217685_at
217686_at
217687_at
217688_at
217689_at
217690_at
217691_x_at
217692_at
217693_x_at
217694_at
217695_x_at
217696_at
217697_at
217698_at
217699_at
217700_at
217701_x_at
217702_at
217703_x_at
217704_x_at
217705_at
217706_at
217707_x_at
217708_x_at
217709_at
217710_x_at
217711_at
217712_at
217713_x_at
217714_x_at
217715_x_at
217716_s_at
217717_s_at
217718_s_at
217719_at
217720_at
217721_at
217722_s_at
217723_x_at
217724_at
217725_x_at
217726_at
217727_x_at
217728_at
217729_s_at
217730_at
217731_s_at
217732_s_at
217733_s_at
217734_s_at
217735_s_at
217736_s_at
217737_x_at
217738_at
217739_s_at
217740_x_at
217741_s_at
217742_s_at
217743_s_at
217744_s_at
217745_s_at
217746_s_at
217747_s_at
217748_at
217749_at
217750_s_at
217751_at
217752_s_at
217753_s_at
217754_at
217755_at
217756_x_at
217757_at
217758_s_at
217759_at
217760_at
217761_at
217762_s_at
217763_s_at
217764_s_at
217765_at
217766_s_at
217767_at
217768_at
217769_s_at
217770_at
217771_at
217772_s_at
217773_s_at
217774_s_at
217775_s_at
217776_at
217777_s_at
217778_at
217779_s_at
217780_at
217781_s_at
217782_s_at
217783_s_at
217784_at
217785_s_at
217786_at
217787_s_at
217788_s_at
217789_at
217790_s_at
217791_s_at
217792_at
217793_at
217794_at
217795_s_at
217796_s_at
217797_at
217798_at
217799_x_at
217800_s_at
217801_at
217802_s_at
217803_at
217804_s_at
217805_at
217806_s_at
217807_s_at
217808_s_at
217809_at
217810_x_at
217811_at
217812_at
217813_s_at
217814_at
217815_at
217816_s_at
217817_at
217818_s_at
217819_at
217820_s_at
217821_s_at
217822_at
217823_s_at
217824_at
217825_s_at
217826_s_at
217827_s_at
217828_at
217829_s_at
217830_s_at
217831_s_at
217832_at
217833_at
217834_s_at
217835_x_at
217836_s_at
217837_s_at
217838_s_at
217839_at
217840_at
217841_s_at
217842_at
217843_s_at
217844_at
217845_x_at
217846_at
217847_s_at
217848_s_at
217849_s_at
217850_at
217851_s_at
217852_s_at
217853_at
217854_s_at
217855_x_at
217856_at
217857_s_at
217858_s_at
217859_s_at
217860_at
217861_s_at
217862_at
217863_at
217864_s_at
217865_at
217866_at
217867_x_at
217868_s_at
217869_at
217870_s_at
217871_s_at
217872_at
217873_at
217874_at
217875_s_at
217876_at
217877_s_at
217878_s_at
217879_at
217880_at
217881_s_at
217882_at
217883_at
217884_at
217885_at
217886_at
217887_s_at
217888_s_at
217889_s_at
217890_s_at
217891_at
217892_s_at
217893_s_at
217894_at
217895_at
217896_s_at
217897_at
217898_at
217899_at
217900_at
217901_at
217902_s_at
217903_at
217904_s_at
217905_at
217906_at
217907_at
217908_s_at
217909_s_at
217910_x_at
217911_s_at
217912_at
217913_at
217914_at
217915_s_at
217916_s_at
217917_s_at
217918_at
217919_s_at
217920_at
217921_at
217922_at
217923_at
217924_at
217925_s_at
217926_at
217927_at
217928_s_at
217929_s_at
217930_s_at
217931_at
217932_at
217933_s_at
217934_x_at
217935_s_at
217936_at
217937_s_at
217938_s_at
217939_s_at
217940_s_at
217941_s_at
217942_at
217943_s_at
217944_at
217945_at
217946_s_at
217947_at
217948_at
217949_s_at
217950_at
217951_s_at
217952_x_at
217953_at
217954_s_at
217955_at
217956_s_at
217957_at
217958_at
217959_s_at
217960_s_at
217961_at
217962_at
217963_s_at
217964_at
217965_s_at
217966_s_at
217967_s_at
217968_at
217969_at
217970_s_at
217971_at
217972_at
217973_at
217974_at
217975_at
217976_s_at
217977_at
217978_s_at
217979_at
217980_s_at
217981_s_at
217982_s_at
217983_s_at
217984_at
217985_s_at
217986_s_at
217987_at
217988_at
217989_at
217990_at
217991_x_at
217992_s_at
217993_s_at
217994_x_at
217995_at
217996_at
217997_at
217998_at
217999_s_at
218000_s_at
218001_at
218002_s_at
218003_s_at
218004_at
218005_at
218006_s_at
218007_s_at
218008_at
218009_s_at
218010_x_at
218011_at
218012_at
218013_x_at
218014_at
218015_s_at
218016_s_at
218017_s_at
218018_at
218019_s_at
218020_s_at
218021_at
218022_at
218023_s_at
218024_at
218025_s_at
218026_at
218027_at
218028_at
218029_at
218030_at
218031_s_at
218032_at
218033_s_at
218034_at
218035_s_at
218036_x_at
218037_at
218038_at
218039_at
218040_at
218041_x_at
218042_at
218043_s_at
218044_x_at
218045_x_at
218046_s_at
218047_at
218048_at
218049_s_at
218050_at
218051_s_at
218052_s_at
218053_at
218054_s_at
218055_s_at
218056_at
218057_x_at
218058_at
218059_at
218060_s_at
218061_at
218062_x_at
218063_s_at
218064_s_at
218065_s_at
218066_at
218067_s_at
218068_s_at
218069_at
218070_s_at
218071_s_at
218072_at
218073_s_at
218074_at
218075_at
218076_s_at
218077_s_at
218078_s_at
218079_s_at
218080_x_at
218081_at
218082_s_at
218083_at
218084_x_at
218085_at
218086_at
218087_s_at
218088_s_at
218089_at
218090_s_at
218091_at
218092_s_at
218093_s_at
218094_s_at
218095_s_at
218096_at
218097_s_at
218098_at
218099_at
218100_s_at
218101_s_at
218102_at
218103_at
218104_at
218105_s_at
218106_s_at
218107_at
218108_at
218109_s_at
218110_at
218111_s_at
218112_at
218113_at
218114_at
218115_at
218116_at
218117_at
218118_s_at
218119_at
218120_s_at
218121_at
218122_s_at
218123_at
218124_at
218125_s_at
218126_at
218127_at
218128_at
218129_s_at
218130_at
218131_s_at
218132_s_at
218133_s_at
218134_s_at
218135_at
218136_s_at
218137_s_at
218138_at
218139_s_at
218140_x_at
218141_at
218142_s_at
218143_s_at
218144_s_at
218145_at
218146_at
218147_s_at
218148_at
218149_s_at
218150_at
218151_x_at
218152_at
218153_at
218154_at
218155_x_at
218156_s_at
218157_x_at
218158_s_at
218159_at
218160_at
218161_s_at
218162_at
218163_at
218164_at
218165_at
218166_s_at
218167_at
218168_s_at
218169_at
218170_at
218171_at
218172_s_at
218173_s_at
218174_s_at
218175_at
218176_at
218177_at
218178_s_at
218179_s_at
218180_s_at
218181_s_at
218182_s_at
218183_at
218184_at
218185_s_at
218186_at
218187_s_at
218188_s_at
218189_s_at
218190_s_at
218191_s_at
218192_at
218193_s_at
218194_at
218195_at
218196_at
218197_s_at
218198_at
218199_s_at
218200_s_at
218201_at
218202_x_at
218203_at
218204_s_at
218205_s_at
218206_x_at
218207_s_at
218208_at
218209_s_at
218210_at
218211_s_at
218212_s_at
218213_s_at
218214_at
218215_s_at
218216_x_at
218217_at
218218_at
218219_s_at
218220_at
218221_at
218222_x_at
218223_s_at
218224_at
218225_at
218226_s_at
218227_at
218228_s_at
218229_s_at
218230_at
218231_at
218232_at
218233_s_at
218234_at
218235_s_at
218236_s_at
218237_s_at
218238_at
218239_s_at
218240_at
218241_at
218242_s_at
218243_at
218244_at
218245_at
218246_at
218247_s_at
218248_at
218249_at
218250_s_at
218251_at
218252_at
218253_s_at
218254_s_at
218255_s_at
218256_s_at
218257_s_at
218258_at
218259_at
218260_at
218261_at
218262_at
218263_s_at
218264_at
218265_at
218266_s_at
218267_at
218268_at
218269_at
218270_at
218271_s_at
218272_at
218273_s_at
218274_s_at
218275_at
218276_s_at
218277_s_at
218278_at
218279_s_at
218280_x_at
218281_at
218282_at
218283_at
218284_at
218285_s_at
218286_s_at
218287_s_at
218288_s_at
218289_s_at
218290_at
218291_at
218292_s_at
218293_x_at
218294_s_at
218295_s_at
218296_x_at
218297_at
218298_s_at
218299_at
218300_at
218301_at
218302_at
218303_x_at
218304_s_at
218305_at
218306_s_at
218307_at
218308_at
218309_at
218310_at
218311_at
218312_s_at
218313_s_at
218314_s_at
218315_s_at
218316_at
218317_x_at
218318_s_at
218319_at
218320_s_at
218321_x_at
218322_s_at
218323_at
218324_s_at
218325_s_at
218326_s_at
218327_s_at
218328_at
218329_at
218330_s_at
218331_s_at
218332_at
218333_at
218334_at
218335_x_at
218336_at
218337_at
218338_at
218339_at
218340_s_at
218341_at
218342_s_at
218343_s_at
218344_s_at
218345_at
218346_s_at
218347_at
218348_s_at
218349_s_at
218350_s_at
218351_at
218352_at
218353_at
218354_at
218355_at
218356_at
218357_s_at
218358_at
218359_at
218360_at
218361_at
218362_s_at
218363_at
218364_at
218365_s_at
218366_x_at
218367_x_at
218368_s_at
218369_s_at
218370_s_at
218371_s_at
218372_at
218373_at
218374_s_at
218375_at
218376_s_at
218377_s_at
218378_s_at
218379_at
218380_at
218381_s_at
218382_s_at
218383_at
218384_at
218385_at
218386_x_at
218387_s_at
218388_at
218389_s_at
218390_s_at
218391_at
218392_x_at
218393_s_at
218394_at
218395_at
218396_at
218397_at
218398_at
218399_s_at
218400_at
218401_s_at
218402_s_at
218403_at
218404_at
218405_at
218406_x_at
218407_x_at
218408_at
218409_s_at
218410_s_at
218411_s_at
218412_s_at
218413_s_at
218414_s_at
218415_at
218416_s_at
218417_s_at
218418_s_at
218419_s_at
218420_s_at
218421_at
218422_s_at
218423_x_at
218424_s_at
218425_at
218426_s_at
218427_at
218428_s_at
218429_s_at
218430_s_at
218431_at
218432_at
218433_at
218434_s_at
218435_at
218436_at
218437_s_at
218438_s_at
218439_s_at
218440_at
218441_s_at
218442_at
218443_s_at
218444_at
218445_at
218446_s_at
218447_at
218448_at
218449_at
218450_at
218451_at
218452_at
218453_s_at
218454_at
218455_at
218456_at
218457_s_at
218458_at
218459_at
218460_at
218461_at
218462_at
218463_s_at
218464_s_at
218465_at
218466_at
218467_at
218468_s_at
218469_at
218470_at
218471_s_at
218472_s_at
218473_s_at
218474_s_at
218475_at
218476_at
218477_at
218478_s_at
218479_s_at
218480_at
218481_at
218482_at
218483_s_at
218484_at
218485_s_at
218486_at
218487_at
218488_at
218489_s_at
218490_s_at
218491_s_at
218492_s_at
218493_at
218494_s_at
218495_at
218496_at
218497_s_at
218498_s_at
218499_at
218500_at
218501_at
218502_s_at
218503_at
218504_at
218505_at
218506_x_at
218507_at
218508_at
218509_at
218510_x_at
218511_s_at
218512_at
218513_at
218514_at
218515_at
218516_s_at
218517_at
218518_at
218519_at
218520_at
218521_s_at
218522_s_at
218523_at
218524_at
218525_s_at
218526_s_at
218527_at
218528_s_at
218529_at
218530_at
218531_at
218532_s_at
218533_s_at
218534_s_at
218535_s_at
218536_at
218537_at
218538_s_at
218539_at
218540_at
218541_s_at
218542_at
218543_s_at
218544_s_at
218545_at
218546_at
218547_at
218548_x_at
218549_s_at
218550_s_at
218551_at
218552_at
218553_s_at
218554_s_at
218555_at
218556_at
218557_at
218558_s_at
218559_s_at
218560_s_at
218561_s_at
218562_s_at
218563_at
218564_at
218565_at
218566_s_at
218567_x_at
218568_at
218569_s_at
218570_at
218571_s_at
218572_at
218573_at
218574_s_at
218575_at
218576_s_at
218577_at
218578_at
218579_s_at
218580_x_at
218581_at
218582_at
218583_s_at
218584_at
218585_s_at
218586_at
218587_s_at
218588_s_at
218589_at
218590_at
218591_s_at
218592_s_at
218593_at
218594_at
218595_s_at
218596_at
218597_s_at
218598_at
218599_at
218600_at
218601_at
218602_s_at
218603_at
218604_at
218605_at
218606_at
218607_s_at
218608_at
218609_s_at
218610_s_at
218611_at
218612_s_at
218613_at
218614_at
218615_s_at
218616_at
218617_at
218618_s_at
218619_s_at
218620_s_at
218621_at
218622_at
218623_at
218624_s_at
218625_at
218626_at
218627_at
218628_at
218629_at
218630_at
218631_at
218632_at
218633_x_at
218634_at
218636_s_at
218637_at
218638_s_at
218639_s_at
218640_s_at
218641_at
218642_s_at
218643_s_at
218644_at
218645_at
218646_at
218647_s_at
218648_at
218649_x_at
218650_at
218651_s_at
218652_s_at
218653_at
218654_s_at
218655_s_at
218656_s_at
218657_at
218658_s_at
218659_at
218660_at
218661_at
218662_s_at
218663_at
218664_at
218665_at
218666_s_at
218667_at
218668_s_at
218669_at
218670_at
218671_s_at
218672_at
218673_s_at
218674_at
218675_at
218676_s_at
218677_at
218678_at
218679_s_at
218680_x_at
218681_s_at
218682_s_at
218683_at
218684_at
218685_s_at
218686_s_at
218687_s_at
218688_at
218689_at
218690_at
218691_s_at
218692_at
218693_at
218694_at
218695_at
218696_at
218697_at
218698_at
218699_at
218700_s_at
218701_at
218702_at
218703_at
218704_at
218705_s_at
218706_s_at
218707_at
218708_at
218709_s_at
218710_at
218711_s_at
218712_at
218713_at
218714_at
218715_at
218716_x_at
218717_s_at
218718_at
218719_s_at
218720_x_at
218721_s_at
218722_s_at
218723_s_at
218724_s_at
218725_at
218726_at
218727_at
218728_s_at
218729_at
218730_s_at
218731_s_at
218732_at
218733_at
218734_at
218735_s_at
218736_s_at
218737_at
218738_s_at
218739_at
218740_s_at
218741_at
218742_at
218743_at
218744_s_at
218745_x_at
218746_at
218747_s_at
218748_s_at
218749_s_at
218750_at
218751_s_at
218752_at
218753_at
218754_at
218755_at
218756_s_at
218757_s_at
218758_s_at
218759_at
218760_at
218761_at
218762_at
218763_at
218764_at
218765_at
218766_s_at
218767_at
218768_at
218769_s_at
218770_s_at
218771_at
218772_x_at
218773_s_at
218774_at
218775_s_at
218776_s_at
218777_at
218778_x_at
218779_x_at
218780_at
218781_at
218782_s_at
218783_at
218784_s_at
218785_s_at
218786_at
218787_x_at
218788_s_at
218789_s_at
218790_s_at
218791_s_at
218792_s_at
218793_s_at
218794_s_at
218795_at
218796_at
218797_s_at
218798_at
218799_at
218800_at
218801_at
218802_at
218803_at
218804_at
218805_at
218806_s_at
218807_at
218808_at
218809_at
218810_at
218811_at
218812_s_at
218813_s_at
218814_s_at
218815_s_at
218816_at
218817_at
218818_at
218819_at
218820_at
218821_at
218822_s_at
218823_s_at
218824_at
218825_at
218826_at
218827_s_at
218828_at
218829_s_at
218830_at
218831_s_at
218832_x_at
218833_at
218834_s_at
218835_at
218836_at
218837_s_at
218838_s_at
218839_at
218840_s_at
218841_at
218842_at
218843_at
218844_at
218845_at
218846_at
218847_at
218848_at
218849_s_at
218850_s_at
218851_s_at
218852_at
218853_s_at
218854_at
218855_at
218856_at
218857_s_at
218858_at
218859_s_at
218860_at
218861_at
218862_at
218863_s_at
218864_at
218865_at
218866_s_at
218867_s_at
218868_at
218869_at
218870_at
218871_x_at
218872_at
218873_at
218874_s_at
218875_s_at
218876_at
218877_s_at
218878_s_at
218879_s_at
218880_at
218881_s_at
218882_s_at
218883_s_at
218884_s_at
218885_s_at
218886_at
218887_at
218888_s_at
218889_at
218890_x_at
218891_at
218892_at
218893_at
218894_s_at
218895_at
218896_s_at
218897_at
218898_at
218899_s_at
218900_at
218901_at
218902_at
218903_s_at
218904_s_at
218905_at
218906_x_at
218907_s_at
218908_at
218909_at
218910_at
218911_at
218912_at
218913_s_at
218914_at
218915_at
218916_at
218917_s_at
218918_at
218919_at
218920_at
218921_at
218922_s_at
218923_at
218924_s_at
218925_s_at
218926_at
218927_s_at
218928_s_at
218929_at
218930_s_at
218931_at
218932_at
218933_at
218934_s_at
218935_at
218936_s_at
218937_at
218938_at
218939_at
218940_at
218941_at
218942_at
218943_s_at
218944_at
218945_at
218946_at
218947_s_at
218948_at
218949_s_at
218950_at
218951_s_at
218952_at
218953_s_at
218954_s_at
218955_at
218956_s_at
218957_s_at
218958_at
218959_at
218960_at
218961_s_at
218962_s_at
218963_s_at
218964_at
218965_s_at
218966_at
218967_s_at
218968_s_at
218969_at
218970_s_at
218971_s_at
218972_at
218973_at
218974_at
218975_at
218976_at
218977_s_at
218978_s_at
218979_at
218980_at
218981_at
218982_s_at
218983_at
218984_at
218985_at
218986_s_at
218987_at
218988_at
218989_x_at
218990_s_at
218991_at
218992_at
218993_at
218994_s_at
218995_s_at
218996_at
218997_at
218998_at
218999_at
219000_s_at
219001_s_at
219002_at
219003_s_at
219004_s_at
219005_at
219006_at
219007_at
219008_at
219009_at
219010_at
219011_at
219012_s_at
219013_at
219014_at
219015_s_at
219016_at
219017_at
219018_s_at
219019_at
219020_at
219021_at
219022_at
219023_at
219024_at
219025_at
219026_s_at
219027_s_at
219028_at
219029_at
219030_at
219031_s_at
219032_x_at
219033_at
219034_at
219035_s_at
219036_at
219037_at
219038_at
219039_at
219040_at
219041_s_at
219042_at
219043_s_at
219044_at
219045_at
219046_s_at
219047_s_at
219048_at
219049_at
219050_s_at
219051_x_at
219052_at
219053_s_at
219054_at
219055_at
219056_at
219057_at
219058_x_at
219059_s_at
219060_at
219061_s_at
219062_s_at
219063_at
219064_at
219065_s_at
219066_at
219067_s_at
219068_x_at
219069_at
219070_s_at
219071_x_at
219072_at
219073_s_at
219074_at
219075_at
219076_s_at
219077_s_at
219078_at
219079_at
219080_s_at
219081_at
219082_at
219083_at
219084_at
219085_s_at
219086_at
219087_at
219088_s_at
219089_s_at
219090_at
219091_s_at
219092_s_at
219093_at
219094_at
219095_at
219096_at
219097_x_at
219098_at
219099_at
219100_at
219101_x_at
219102_at
219103_at
219104_at
219105_x_at
219106_s_at
219107_at
219108_x_at
219109_at
219110_at
219111_s_at
219112_at
219113_x_at
219114_at
219115_s_at
219116_s_at
219117_s_at
219118_at
219119_at
219120_at
219121_s_at
219122_s_at
219123_at
219124_at
219125_s_at
219126_at
219127_at
219128_at
219129_s_at
219130_at
219131_at
219132_at
219133_at
219134_at
219135_s_at
219136_s_at
219137_s_at
219138_at
219139_s_at
219140_s_at
219141_s_at
219142_at
219143_s_at
219144_at
219145_at
219146_at
219147_s_at
219148_at
219149_x_at
219150_s_at
219151_s_at
219152_at
219153_s_at
219154_at
219155_at
219156_at
219157_at
219158_s_at
219159_s_at
219160_s_at
219161_s_at
219162_s_at
219163_at
219164_s_at
219165_at
219166_at
219167_at
219168_s_at
219169_s_at
219170_at
219171_s_at
219172_at
219173_at
219174_at
219175_s_at
219176_at
219177_at
219178_at
219179_at
219180_s_at
219181_at
219182_at
219183_s_at
219184_x_at
219185_at
219186_at
219187_at
219188_s_at
219189_at
219190_s_at
219191_s_at
219192_at
219193_at
219194_at
219195_at
219196_at
219197_s_at
219198_at
219199_at
219200_at
219201_s_at
219202_at
219203_at
219204_s_at
219205_at
219206_x_at
219207_at
219208_at
219209_at
219210_s_at
219211_at
219212_at
219213_at
219214_s_at
219215_s_at
219216_at
219217_at
219218_at
219219_at
219220_x_at
219221_at
219222_at
219223_at
219224_x_at
219225_at
219226_at
219227_at
219228_at
219229_at
219230_at
219231_at
219232_s_at
219233_s_at
219234_x_at
219235_s_at
219236_at
219237_s_at
219238_at
219239_s_at
219240_s_at
219241_x_at
219242_at
219243_at
219244_s_at
219245_s_at
219246_s_at
219247_s_at
219248_at
219249_s_at
219250_s_at
219251_s_at
219252_s_at
219253_at
219254_at
219255_x_at
219256_s_at
219257_s_at
219258_at
219259_at
219260_s_at
219261_at
219262_at
219263_at
219264_s_at
219265_at
219266_at
219267_at
219268_at
219269_at
219270_at
219271_at
219272_at
219273_at
219274_at
219275_at
219276_x_at
219277_s_at
219278_at
219279_at
219280_at
219281_at
219282_s_at
219283_at
219284_at
219285_s_at
219286_s_at
219287_at
219288_at
219289_at
219290_x_at
219291_at
219292_at
219293_s_at
219294_at
219295_s_at
219296_at
219297_at
219298_at
219299_at
219300_s_at
219301_s_at
219302_s_at
219303_at
219304_s_at
219305_x_at
219306_at
219307_at
219308_s_at
219309_at
219310_at
219311_at
219312_s_at
219313_at
219314_s_at
219315_s_at
219316_s_at
219317_at
219318_x_at
219319_at
219320_at
219321_at
219322_s_at
219323_s_at
219324_at
219325_s_at
219326_s_at
219327_s_at
219328_at
219329_s_at
219330_at
219331_s_at
219332_at
219333_s_at
219334_s_at
219335_at
219336_s_at
219337_at
219338_s_at
219339_s_at
219340_s_at
219341_at
219342_at
219343_at
219344_at
219345_at
219346_at
219347_at
219348_at
219349_s_at
219350_s_at
219351_at
219352_at
219353_at
219354_at
219355_at
219356_s_at
219357_at
219358_s_at
219359_at
219360_s_at
219361_s_at
219362_at
219363_s_at
219364_at
219365_s_at
219366_at
219367_s_at
219368_at
219369_s_at
219370_at
219371_s_at
219372_at
219373_at
219374_s_at
219375_at
219376_at
219377_at
219378_at
219379_x_at
219380_x_at
219381_at
219382_at
219383_at
219384_s_at
219385_at
219386_s_at
219387_at
219388_at
219389_at
219390_at
219391_at
219392_x_at
219393_s_at
219394_at
219395_at
219396_s_at
219397_at
219398_at
219399_at
219400_at
219401_at
219402_s_at
219403_s_at
219404_at
219405_at
219406_at
219407_s_at
219408_at
219409_at
219410_at
219411_at
219412_at
219413_at
219414_at
219415_at
219416_at
219417_s_at
219418_at
219419_at
219420_s_at
219421_at
219422_at
219423_x_at
219424_at
219425_at
219426_at
219427_at
219428_s_at
219429_at
219430_at
219431_at
219432_at
219433_at
219434_at
219435_at
219436_s_at
219437_s_at
219438_at
219439_at
219440_at
219441_s_at
219442_at
219443_at
219444_at
219445_at
219446_at
219447_s_at
219448_at
219449_s_at
219450_at
219451_at
219452_at
219453_at
219454_at
219455_at
219456_s_at
219457_s_at
219458_s_at
219459_at
219460_s_at
219461_at
219462_at
219463_at
219464_at
219465_at
219466_s_at
219467_at
219468_s_at
219469_at
219470_x_at
219471_at
219472_at
219473_at
219474_at
219475_at
219476_at
219477_s_at
219478_at
219479_at
219480_at
219481_at
219482_at
219483_s_at
219484_at
219485_s_at
219486_at
219487_at
219488_at
219489_s_at
219490_s_at
219491_at
219492_at
219493_at
219494_at
219495_s_at
219496_at
219497_s_at
219498_s_at
219499_at
219500_at
219501_at
219502_at
219503_s_at
219504_s_at
219505_at
219506_at
219507_at
219508_at
219509_at
219510_at
219511_s_at
219512_at
219513_s_at
219514_at
219515_at
219516_at
219517_at
219518_s_at
219519_s_at
219520_s_at
219521_at
219522_at
219523_s_at
219524_s_at
219525_at
219526_at
219527_at
219528_s_at
219529_at
219530_at
219531_at
219532_at
219533_at
219534_x_at
219535_at
219536_s_at
219537_x_at
219538_at
219539_at
219540_at
219541_at
219542_at
219543_at
219544_at
219545_at
219546_at
219547_at
219548_at
219549_s_at
219550_at
219551_at
219552_at
219553_at
219554_at
219555_s_at
219556_at
219557_s_at
219558_at
219559_at
219560_at
219561_at
219562_at
219563_at
219564_at
219565_at
219566_at
219567_s_at
219568_x_at
219569_s_at
219570_at
219571_s_at
219572_at
219573_at
219574_at
219575_s_at
219576_at
219577_s_at
219578_s_at
219579_at
219580_s_at
219581_at
219582_at
219583_s_at
219584_at
219585_at
219586_at
219587_at
219588_s_at
219589_s_at
219590_x_at
219591_at
219592_at
219593_at
219594_at
219595_at
219596_at
219597_s_at
219598_s_at
219599_at
219600_s_at
219601_s_at
219602_s_at
219603_s_at
219604_s_at
219605_at
219606_at
219607_s_at
219608_s_at
219609_at
219610_at
219611_s_at
219612_s_at
219613_s_at
219614_s_at
219615_s_at
219616_at
219617_at
219618_at
219619_at
219620_x_at
219621_at
219622_at
219623_at
219624_at
219625_s_at
219626_at
219627_at
219628_at
219629_at
219630_at
219631_at
219632_s_at
219633_at
219634_at
219635_at
219636_s_at
219637_at
219638_at
219639_x_at
219640_at
219641_at
219642_s_at
219643_at
219644_at
219645_at
219646_at
219647_at
219648_at
219649_at
219650_at
219651_at
219652_s_at
219653_at
219654_at
219655_at
219656_at
219657_s_at
219658_at
219659_at
219660_s_at
219661_at
219662_at
219663_s_at
219664_s_at
219665_at
219666_at
219667_s_at
219668_at
219669_at
219670_at
219671_at
219672_at
219673_at
219674_s_at
219675_s_at
219676_at
219677_at
219678_x_at
219679_s_at
219680_at
219681_s_at
219682_s_at
219683_at
219684_at
219685_at
219686_at
219687_at
219688_at
219689_at
219690_at
219691_at
219692_at
219693_at
219694_at
219695_at
219696_at
219697_at
219698_s_at
219699_at
219700_at
219701_at
219702_at
219703_at
219704_at
219705_at
219706_at
219707_at
219708_at
219709_x_at
219710_at
219711_at
219712_s_at
219713_at
219714_s_at
219715_s_at
219716_at
219717_at
219718_at
219719_at
219720_s_at
219721_at
219722_s_at
219723_x_at
219724_s_at
219725_at
219726_at
219727_at
219728_at
219729_at
219730_at
219731_at
219732_at
219733_s_at
219734_at
219735_s_at
219736_at
219737_s_at
219738_s_at
219739_at
219740_at
219741_x_at
219742_at
219743_at
219744_at
219745_at
219746_at
219747_at
219748_at
219749_at
219750_at
219751_at
219752_at
219753_at
219754_at
219755_at
219756_s_at
219757_s_at
219758_at
219759_at
219760_at
219761_at
219762_s_at
219763_at
219764_at
219765_at
219766_at
219767_s_at
219768_at
219769_at
219770_at
219771_at
219772_s_at
219773_at
219774_at
219775_s_at
219776_s_at
219777_at
219778_at
219779_at
219780_at
219781_s_at
219782_s_at
219783_at
219784_at
219785_s_at
219786_at
219787_s_at
219788_at
219789_at
219790_s_at
219791_s_at
219792_at
219793_at
219794_at
219795_at
219796_s_at
219797_at
219798_s_at
219799_s_at
219800_s_at
219801_at
219802_at
219803_at
219804_at
219805_at
219806_s_at
219807_x_at
219808_at
219809_at
219810_at
219811_at
219812_at
219813_at
219814_at
219815_at
219816_s_at
219817_at
219818_s_at
219819_s_at
219820_at
219821_s_at
219822_at
219823_at
219824_at
219825_at
219826_at
219827_at
219828_at
219829_at
219830_at
219831_at
219832_s_at
219833_s_at
219834_at
219835_at
219836_at
219837_s_at
219838_at
219839_x_at
219840_s_at
219841_at
219842_at
219843_at
219844_at
219845_at
219846_at
219847_at
219848_s_at
219849_at
219850_s_at
219851_at
219852_s_at
219853_at
219854_at
219855_at
219856_at
219857_at
219858_s_at
219859_at
219860_at
219861_at
219862_s_at
219863_at
219864_s_at
219865_at
219866_at
219867_at
219868_s_at
219869_s_at
219870_at
219871_at
219872_at
219873_at
219874_at
219875_s_at
219876_s_at
219877_at
219878_s_at
219879_s_at
219880_at
219881_s_at
219882_at
219883_at
219884_at
219885_at
219886_at
219887_at
219888_at
219889_at
219890_at
219891_at
219892_at
219893_at
219894_at
219895_at
219896_at
219897_at
219898_at
219899_x_at
219900_s_at
219901_at
219902_at
219903_s_at
219904_at
219905_at
219906_at
219907_at
219908_at
219909_at
219910_at
219911_s_at
219912_s_at
219913_s_at
219914_at
219915_s_at
219916_s_at
219917_at
219918_s_at
219919_s_at
219920_s_at
219921_s_at
219922_s_at
219923_at
219924_s_at
219925_at
219926_at
219927_at
219928_s_at
219929_s_at
219930_at
219931_s_at
219932_at
219933_at
219934_s_at
219935_at
219936_s_at
219937_at
219938_s_at
219939_s_at
219940_s_at
219941_at
219942_at
219943_s_at
219944_at
219945_at
219946_x_at
219947_at
219948_x_at
219949_at
219950_s_at
219951_s_at
219952_s_at
219953_s_at
219954_s_at
219955_at
219956_at
219957_at
219958_at
219959_at
219960_s_at
219961_s_at
219962_at
219963_at
219964_at
219965_s_at
219966_x_at
219967_at
219968_at
219969_at
219970_at
219971_at
219972_s_at
219973_at
219974_x_at
219975_x_at
219976_at
219977_at
219978_s_at
219979_s_at
219980_at
219981_x_at
219982_s_at
219983_at
219984_s_at
219985_at
219986_s_at
219987_at
219988_s_at
219989_s_at
219990_at
219991_at
219992_at
219993_at
219994_at
219995_s_at
219996_at
219997_s_at
219998_at
219999_at
220000_at
220001_at
220002_at
220003_at
220004_at
220005_at
220006_at
220007_at
220008_at
220009_at
220010_at
220011_at
220012_at
220013_at
220014_at
220015_at
220016_at
220017_x_at
220018_at
220019_s_at
220020_at
220021_at
220022_at
220023_at
220024_s_at
220025_at
220026_at
220027_s_at
220028_at
220029_at
220030_at
220031_at
220032_at
220033_at
220034_at
220035_at
220036_s_at
220037_s_at
220038_at
220039_s_at
220040_x_at
220041_at
220042_x_at
220043_s_at
220044_x_at
220045_at
220046_s_at
220047_at
220048_at
220049_s_at
220050_at
220051_at
220052_s_at
220053_at
220054_at
220055_at
220056_at
220057_at
220058_at
220059_at
220060_s_at
220061_at
220062_s_at
220063_at
220064_at
220065_at
220066_at
220067_at
220068_at
220069_at
220070_at
220071_x_at
220072_at
220073_s_at
220074_at
220075_s_at
220076_at
220077_at
220078_at
220079_s_at
220080_at
220081_x_at
220082_at
220083_x_at
220084_at
220085_at
220086_at
220087_at
220088_at
220089_at
220090_at
220091_at
220092_s_at
220093_at
220094_s_at
220095_at
220096_at
220097_s_at
220098_at
220099_s_at
220100_at
220101_x_at
220102_at
220103_s_at
220104_at
220105_at
220106_at
220107_s_at
220108_at
220109_at
220110_s_at
220111_s_at
220112_at
220113_x_at
220114_s_at
220115_s_at
220116_at
220117_at
220118_at
220119_at
220120_s_at
220121_at
220122_at
220123_at
220124_at
220125_at
220126_at
220127_s_at
220128_s_at
220129_at
220130_x_at
220131_at
220132_s_at
220133_at
220134_x_at
220135_s_at
220136_s_at
220137_at
220138_at
220139_at
220140_s_at
220141_at
220142_at
220143_x_at
220144_s_at
220145_at
220146_at
220147_s_at
220148_at
220149_at
220150_s_at
220151_at
220152_at
220153_at
220154_at
220155_s_at
220156_at
220157_x_at
220158_at
220159_at
220160_s_at
220161_s_at
220162_s_at
220163_s_at
220164_s_at
220165_at
220166_at
220167_s_at
220168_at
220169_at
220170_at
220171_x_at
220172_at
220173_at
220174_at
220175_s_at
220176_at
220177_s_at
220178_at
220179_at
220180_at
220181_x_at
220182_at
220183_s_at
220184_at
220185_at
220186_s_at
220187_at
220188_at
220189_s_at
220190_s_at
220191_at
220192_x_at
220193_at
220194_at
220195_at
220196_at
220197_at
220198_s_at
220199_s_at
220200_s_at
220201_at
220202_s_at
220203_at
220204_s_at
220205_at
220206_at
220207_at
220208_at
220209_at
220210_at
220211_at
220212_s_at
220213_at
220214_at
220215_at
220216_at
220217_x_at
220218_at
220219_s_at
220220_at
220221_at
220222_at
220223_at
220224_at
220225_at
220226_at
220227_at
220228_at
220229_s_at
220230_s_at
220231_at
220232_at
220233_at
220234_at
220235_s_at
220236_at
220237_at
220238_s_at
220239_at
220240_s_at
220241_at
220242_x_at
220243_at
220244_at
220245_at
220246_at
220247_at
220248_x_at
220249_at
220250_at
220251_at
220252_x_at
220253_s_at
220254_at
220255_at
220256_s_at
220257_x_at
220258_s_at
220259_at
220260_at
220261_s_at
220262_s_at
220263_at
220264_s_at
220265_at
220266_s_at
220267_at
220268_at
220269_at
220270_at
220271_x_at
220272_at
220273_at
220274_at
220275_at
220276_at
220277_at
220278_at
220279_at
220280_s_at
220281_at
220282_at
220283_at
220284_at
220285_at
220286_at
220287_at
220288_at
220289_s_at
220290_at
220291_at
220292_at
220293_at
220294_at
220295_x_at
220296_at
220297_at
220298_s_at
220299_at
220300_at
220301_at
220302_at
220303_at
220304_s_at
220305_at
220306_at
220307_at
220308_at
220309_at
220310_at
220311_at
220312_at
220313_at
220314_at
220315_at
220316_at
220317_at
220318_at
220319_s_at
220320_at
220321_s_at
220322_at
220323_at
220324_at
220325_at
220326_s_at
220327_at
220328_at
220329_s_at
220330_s_at
220331_at
220332_at
220333_at
220334_at
220335_x_at
220336_s_at
220337_at
220338_at
220339_s_at
220340_at
220341_s_at
220342_x_at
220343_at
220344_at
220345_at
220346_at
220347_at
220348_at
220349_s_at
220350_at
220351_at
220352_x_at
220353_at
220354_at
220355_s_at
220356_at
220357_s_at
220358_at
220359_s_at
220360_at
220361_at
220362_at
220363_s_at
220364_at
220365_at
220366_at
220367_s_at
220368_s_at
220369_at
220370_s_at
220371_s_at
220372_at
220373_at
220374_at
220375_s_at
220376_at
220377_at
220378_at
220379_at
220380_at
220381_at
220382_s_at
220383_at
220384_at
220385_at
220386_s_at
220387_s_at
220388_at
220389_at
220390_at
220391_at
220392_at
220393_at
220394_at
220395_at
220396_at
220397_at
220398_at
220399_at
220400_at
220401_at
220402_at
220403_s_at
220404_at
220405_at
220406_at
220407_s_at
220408_x_at
220409_at
220410_s_at
220411_x_at
220412_x_at
220413_at
220414_at
220415_at
220416_at
220417_s_at
220418_at
220419_s_at
220420_at
220421_at
220422_at
220423_at
220424_at
220425_x_at
220426_at
220427_at
220428_at
220429_at
220430_at
220431_at
220432_s_at
220433_at
220434_at
220435_at
220436_at
220437_at
220438_at
220439_at
220440_at
220441_at
220442_at
220443_s_at
220444_at
220445_s_at
220446_s_at
220447_at
220448_at
220449_at
220450_at
220451_s_at
220452_x_at
220453_at
220454_s_at
220455_at
220456_at
220457_at
220458_at
220459_at
220460_at
220461_at
220462_at
220463_at
220464_at
220465_at
220466_at
220467_at
220468_at
220469_at
220470_at
220471_s_at
220472_at
220473_s_at
220474_at
220475_at
220476_s_at
220477_s_at
220478_at
220479_at
220480_at
220481_at
220482_s_at
220483_s_at
220484_at
220485_s_at
220486_x_at
220487_at
220488_s_at
220489_s_at
220490_at
220491_at
220492_s_at
220493_at
220494_s_at
220495_s_at
220496_at
220497_at
220498_at
220499_at
220500_s_at
220501_at
220502_s_at
220503_at
220504_at
220505_at
220506_at
220507_s_at
220508_at
220509_at
220510_at
220511_s_at
220512_at
220513_at
220514_at
220515_at
220516_at
220517_at
220518_at
220519_s_at
220520_s_at
220521_s_at
220522_at
220523_at
220524_at
220525_s_at
220526_s_at
220527_at
220528_at
220529_at
220530_at
220531_at
220532_s_at
220533_at
220534_at
220535_at
220536_at
220537_at
220538_at
220539_at
220540_at
220541_at
220542_s_at
220543_at
220544_at
220545_s_at
220546_at
220547_s_at
220548_at
220549_at
220550_at
220551_at
220552_at
220553_s_at
220554_at
220555_s_at
220556_at
220557_s_at
220558_x_at
220559_at
220560_at
220561_at
220562_at
220563_s_at
220564_at
220565_at
220566_at
220567_at
220568_at
220569_at
220570_at
220571_at
220572_at
220573_at
220574_at
220575_at
220576_at
220577_at
220578_at
220579_at
220580_at
220581_at
220582_at
220583_at
220584_at
220585_at
220586_at
220587_s_at
220588_at
220589_s_at
220590_at
220591_s_at
220592_at
220593_s_at
220594_at
220595_at
220596_at
220597_s_at
220598_at
220599_s_at
220600_at
220601_at
220602_s_at
220603_s_at
220604_x_at
220605_s_at
220606_s_at
220607_x_at
220608_s_at
220609_at
220610_s_at
220611_at
220612_at
220613_s_at
220614_s_at
220615_s_at
220616_at
220617_s_at
220618_s_at
220619_at
220620_at
220621_at
220622_at
220623_s_at
220624_s_at
220625_s_at
220626_at
220627_at
220628_s_at
220629_at
220630_s_at
220631_at
220632_s_at
220633_s_at
220634_at
220635_at
220636_at
220637_at
220638_s_at
220639_at
220640_at
220641_at
220642_x_at
220643_s_at
220644_at
220645_at
220646_s_at
220647_s_at
220648_at
220649_at
220650_s_at
220651_s_at
220652_at
220653_at
220654_at
220655_at
220656_at
220657_at
220658_s_at
220659_s_at
220660_at
220661_s_at
220662_s_at
220663_at
220664_at
220665_at
220666_at
220667_at
220668_s_at
220669_at
220670_at
220671_at
220672_at
220673_s_at
220674_at
220675_s_at
220676_at
220677_s_at
220678_at
220679_s_at
220680_at
220681_at
220682_s_at
220683_at
220684_at
220685_at
220686_s_at
220687_at
220688_s_at
220689_at
220690_s_at
220691_at
220692_at
220693_at
220694_at
220695_at
220696_at
220697_at
220698_at
220699_s_at
220700_at
220701_at
220702_at
220703_at
220704_at
220705_s_at
220706_at
220707_s_at
220708_at
220709_at
220710_at
220711_at
220712_at
220713_at
220714_at
220715_at
220716_at
220717_at
220718_at
220719_at
220720_x_at
220721_at
220722_s_at
220723_s_at
220724_at
220725_x_at
220726_at
220727_at
220728_at
220729_at
220730_at
220731_s_at
220732_at
220733_at
220734_s_at
220735_s_at
220736_at
220737_at
220738_s_at
220739_s_at
220740_s_at
220741_s_at
220742_s_at
220743_at
220744_s_at
220745_at
220746_s_at
220747_at
220748_s_at
220749_at
220750_s_at
220751_s_at
220752_at
220753_s_at
220754_at
220755_s_at
220756_s_at
220757_s_at
220758_s_at
220759_at
220760_x_at
220761_s_at
220762_s_at
220763_at
220764_at
220765_s_at
220766_at
220767_at
220768_s_at
220769_s_at
220770_s_at
220771_at
220772_at
220773_s_at
220774_at
220775_s_at
220776_at
220777_at
220778_x_at
220779_at
220780_at
220781_at
220782_x_at
220783_at
220784_s_at
220785_at
220786_s_at
220787_at
220788_s_at
220789_s_at
220790_s_at
220791_x_at
220792_at
220793_at
220794_at
220795_s_at
220796_x_at
220797_at
220798_x_at
220799_at
220800_s_at
220801_s_at
220802_at
220803_at
220804_s_at
220805_at
220806_x_at
220807_at
220808_at
220809_at
220810_at
220811_at
220812_s_at
220813_at
220814_at
220815_at
220816_at
220817_at
220818_s_at
220819_at
220820_at
220821_at
220822_at
220823_at
220824_at
220825_s_at
220826_at
220827_at
220828_s_at
220829_s_at
220830_at
220831_at
220832_at
220833_at
220834_at
220835_s_at
220836_at
220837_at
220838_at
220839_at
220840_s_at
220841_s_at
220842_at
220843_s_at
220844_at
220845_at
220846_s_at
220847_x_at
220848_x_at
220849_at
220850_at
220851_at
220852_at
220853_at
220854_at
220855_at
220856_x_at
220857_at
220858_at
220859_at
220860_at
220861_at
220862_s_at
220863_at
220864_s_at
220865_s_at
220866_at
220867_s_at
220868_s_at
220869_at
220870_at
220871_at
220872_at
220873_at
220874_at
220875_at
220876_at
220877_at
220878_at
220879_at
220880_at
220881_at
220882_at
220883_at
220884_at
220885_s_at
220886_at
220887_at
220888_s_at
220889_s_at
220890_s_at
220891_at
220892_s_at
220893_at
220894_x_at
220895_at
220896_at
220897_at
220898_at
220899_at
220900_at
220901_at
220902_at
220903_at
220904_at
220905_at
220906_at
220907_at
220908_at
220909_at
220910_at
220911_s_at
220912_at
220913_at
220914_at
220915_s_at
220916_at
220917_s_at
220918_at
220919_s_at
220920_at
220921_at
220922_s_at
220923_s_at
220924_s_at
220925_at
220926_s_at
220927_s_at
220928_s_at
220929_at
220930_s_at
220931_at
220932_at
220933_s_at
220934_s_at
220935_s_at
220936_s_at
220937_s_at
220938_s_at
220939_s_at
220940_at
220941_s_at
220942_x_at
220943_s_at
220944_at
220945_x_at
220946_s_at
220947_s_at
220948_s_at
220949_s_at
220950_s_at
220951_s_at
220952_s_at
220953_s_at
220954_s_at
220955_x_at
220956_s_at
220957_at
220958_at
220959_s_at
220960_x_at
220961_s_at
220962_s_at
220963_s_at
220964_s_at
220965_s_at
220966_x_at
220967_s_at
220968_s_at
220969_s_at
220970_s_at
220971_at
220972_s_at
220973_s_at
220974_x_at
220975_s_at
220976_s_at
220977_x_at
220978_at
220979_s_at
220980_s_at
220981_x_at
220982_s_at
220983_s_at
220984_s_at
220985_s_at
220986_s_at
220987_s_at
220988_s_at
220989_s_at
220990_s_at
220991_s_at
220992_s_at
220993_s_at
220994_s_at
220995_at
220996_s_at
220997_s_at
220998_s_at
220999_s_at
221000_s_at
221001_at
221002_s_at
221003_s_at
221004_s_at
221005_s_at
221006_s_at
221007_s_at
221008_s_at
221009_s_at
221010_s_at
221011_s_at
221012_s_at
221013_s_at
221014_s_at
221015_s_at
221016_s_at
221017_s_at
221018_s_at
221019_s_at
221020_s_at
221021_s_at
221022_s_at
221023_s_at
221024_s_at
221025_x_at
221026_s_at
221027_s_at
221028_s_at
221029_s_at
221030_s_at
221031_s_at
221032_s_at
221033_s_at
221034_s_at
221035_s_at
221036_s_at
221037_s_at
221038_at
221039_s_at
221040_at
221041_s_at
221042_s_at
221043_at
221044_s_at
221045_s_at
221046_s_at
221047_s_at
221048_x_at
221049_s_at
221050_s_at
221051_s_at
221052_at
221053_s_at
221054_s_at
221056_x_at
221057_at
221058_s_at
221059_s_at
221060_s_at
221061_at
221062_at
221063_x_at
221064_s_at
221065_s_at
221066_at
221067_s_at
221068_at
221069_s_at
221070_s_at
221071_at
221072_at
221073_s_at
221074_at
221075_s_at
221076_at
221077_at
221078_s_at
221079_s_at
221080_s_at
221081_s_at
221082_s_at
221083_at
221084_at
221085_at
221086_s_at
221087_s_at
221088_s_at
221089_at
221090_s_at
221091_at
221092_at
221093_at
221094_s_at
221095_s_at
221096_s_at
221097_s_at
221098_x_at
221099_at
221100_at
221101_at
221102_s_at
221103_s_at
221104_s_at
221105_at
221106_at
221107_at
221108_at
221109_at
221110_x_at
221111_at
221112_at
221113_s_at
221114_at
221115_s_at
221116_at
221117_at
221118_at
221119_at
221120_at
221121_at
221122_at
221123_x_at
221124_s_at
221125_s_at
221126_at
221127_s_at
221128_at
221129_at
221130_s_at
221131_at
221132_at
221133_s_at
221134_at
221135_s_at
221136_at
221137_at
221138_s_at
221139_s_at
221140_s_at
221141_x_at
221142_s_at
221143_at
221144_at
221145_at
221146_at
221147_x_at
221148_at
221149_at
221150_at
221151_at
221152_at
221153_s_at
221154_at
221155_x_at
221156_x_at
221157_s_at
221158_at
221159_at
221160_s_at
221161_at
221162_at
221163_s_at
221164_x_at
221165_s_at
221166_at
221167_s_at
221168_at
221169_s_at
221170_at
221171_at
221172_at
221173_at
221174_at
221175_at
221176_x_at
221177_at
221178_at
221179_at
221180_at
221181_at
221182_at
221183_at
221184_at
221185_s_at
221186_at
221187_s_at
221188_s_at
221189_s_at
221190_s_at
221191_at
221192_x_at
221193_s_at
221194_s_at
221195_at
221196_x_at
221197_s_at
221198_at
221199_at
221200_at
221201_s_at
221202_at
221203_s_at
221204_s_at
221205_at
221206_at
221207_s_at
221208_s_at
221209_s_at
221210_s_at
221211_s_at
221212_x_at
221213_s_at
221214_s_at
221215_s_at
221216_s_at
221217_s_at
221218_s_at
221219_s_at
221220_s_at
221221_s_at
221222_s_at
221223_x_at
221224_s_at
221225_at
221226_s_at
221227_x_at
221228_s_at
221229_s_at
221230_s_at
221231_s_at
221232_s_at
221233_s_at
221234_s_at
221235_s_at
221236_s_at
221237_s_at
221238_at
221239_s_at
221240_s_at
221241_s_at
221242_at
221243_s_at
221244_s_at
221245_s_at
221246_x_at
221247_s_at
221248_s_at
221249_s_at
221250_s_at
221251_x_at
221252_s_at
221253_s_at
221254_s_at
221255_s_at
221256_s_at
221257_x_at
221258_s_at
221259_s_at
221260_s_at
221261_x_at
221262_s_at
221263_s_at
221264_s_at
221265_s_at
221266_s_at
221267_s_at
221268_s_at
221269_s_at
221270_s_at
221271_at
221272_s_at
221273_s_at
221274_s_at
221275_s_at
221276_s_at
221277_s_at
221278_at
221279_at
221280_s_at
221281_at
221282_x_at
221283_at
221284_s_at
221285_at
221286_s_at
221287_at
221288_at
221289_at
221290_s_at
221291_at
221292_at
221293_s_at
221294_at
221295_at
221296_at
221297_at
221298_s_at
221299_at
221300_at
221301_at
221302_at
221303_at
221304_at
221305_s_at
221306_at
221307_at
221308_at
221309_at
221310_at
221311_x_at
221312_at
221313_at
221314_at
221315_s_at
221316_at
221317_x_at
221318_at
221319_at
221320_at
221321_s_at
221322_at
221323_at
221324_at
221325_at
221326_s_at
221327_s_at
221328_at
221329_at
221330_at
221331_x_at
221332_at
221333_at
221334_s_at
221335_x_at
221336_at
221337_s_at
221338_at
221339_at
221340_at
221341_s_at
221342_at
221343_at
221344_at
221345_at
221346_at
221347_at
221348_at
221349_at
221350_at
221351_at
221352_at
221353_at
221354_s_at
221355_at
221356_x_at
221357_at
221358_at
221359_at
221360_s_at
221361_at
221362_at
221363_x_at
221364_at
221365_at
221366_at
221367_at
221368_at
221369_at
221370_at
221371_at
221372_s_at
221373_x_at
221374_at
221375_at
221376_at
221377_s_at
221378_at
221379_at
221380_at
221381_s_at
221382_at
221383_at
221384_at
221385_s_at
221386_at
221387_at
221388_at
221389_at
221390_s_at
221391_at
221392_at
221393_at
221394_at
221395_at
221396_at
221397_at
221398_at
221399_at
221400_at
221401_at
221402_at
221403_s_at
221404_at
221405_at
221406_s_at
221407_at
221408_x_at
221409_at
221410_x_at
221411_at
221412_at
221413_at
221414_s_at
221415_s_at
221416_at
221417_x_at
221418_s_at
221419_s_at
221420_at
221421_s_at
221422_s_at
221423_s_at
221424_s_at
221425_s_at
221426_s_at
221427_s_at
221428_s_at
221429_x_at
221430_s_at
221431_s_at
221432_s_at
221433_at
221434_s_at
221435_x_at
221436_s_at
221437_s_at
221438_s_at
221439_at
221440_s_at
221441_at
221442_at
221443_x_at
221444_at
221445_at
221446_at
221447_s_at
221448_s_at
221449_s_at
221450_x_at
221451_s_at
221452_s_at
221453_at
221454_at
221455_s_at
221456_at
221457_s_at
221458_at
221459_at
221460_at
221461_at
221462_x_at
221463_at
221464_at
221465_at
221466_at
221467_at
221468_at
221469_at
221470_s_at
221471_at
221472_at
221473_x_at
221474_at
221475_s_at
221476_s_at
221477_s_at
221478_at
221479_s_at
221480_at
221481_x_at
221482_s_at
221483_s_at
221484_at
221485_at
221486_at
221487_s_at
221488_s_at
221489_s_at
221490_at
221491_x_at
221492_s_at
221493_at
221494_x_at
221495_s_at
221496_s_at
221497_x_at
221498_at
221499_s_at
221500_s_at
221501_x_at
221502_at
221503_s_at
221504_s_at
221505_at
221506_s_at
221507_at
221508_at
221509_at
221510_s_at
221511_x_at
221512_at
221513_s_at
221514_at
221515_s_at
221516_s_at
221517_s_at
221518_s_at
221519_at
221520_s_at
221521_s_at
221522_at
221523_s_at
221524_s_at
221525_at
221526_x_at
221527_s_at
221528_s_at
221529_s_at
221530_s_at
221531_at
221532_s_at
221533_at
221534_at
221535_at
221536_s_at
221537_at
221538_s_at
221539_at
221540_x_at
221541_at
221542_s_at
221543_s_at
221544_s_at
221545_x_at
221546_at
221547_at
221548_s_at
221549_at
221550_at
221551_x_at
221552_at
221553_at
221554_at
221555_x_at
221556_at
221557_s_at
221558_s_at
221559_s_at
221560_at
221561_at
221562_s_at
221563_at
221564_at
221565_s_at
221566_s_at
221567_at
221568_s_at
221569_at
221570_s_at
221571_at
221572_s_at
221573_at
221575_at
221576_at
221577_x_at
221578_at
221579_s_at
221580_s_at
221581_s_at
221582_at
221583_s_at
221584_s_at
221585_at
221586_s_at
221587_s_at
221588_x_at
221589_s_at
221590_s_at
221591_s_at
221592_at
221593_s_at
221594_at
221595_at
221596_s_at
221597_s_at
221598_s_at
221599_at
221600_s_at
221601_s_at
221602_s_at
221603_at
221604_s_at
221605_s_at
221606_s_at
221607_x_at
221608_at
221609_s_at
221610_s_at
221611_s_at
221612_at
221613_s_at
221614_s_at
221615_at
221616_s_at
221617_at
221618_s_at
221619_s_at
221620_s_at
221621_at
221622_s_at
221623_at
221624_at
221625_at
221626_at
221627_at
221628_s_at
221629_x_at
221630_s_at
221631_at
221632_s_at
221633_at
221634_at
221636_s_at
221637_s_at
221638_s_at
221639_x_at
221640_s_at
221641_s_at
221642_at
221643_s_at
221644_s_at
221645_s_at
221646_s_at
221647_s_at
221648_s_at
221649_s_at
221650_s_at
221651_x_at
221652_s_at
221653_x_at
221654_s_at
221655_x_at
221656_s_at
221657_s_at
221658_s_at
221659_s_at
221660_at
221661_at
221662_s_at
221663_x_at
221664_s_at
221665_s_at
221666_s_at
221667_s_at
221668_s_at
221669_s_at
221670_s_at
221671_x_at
221672_s_at
221673_s_at
221674_s_at
221675_s_at
221676_s_at
221677_s_at
221678_at
221679_s_at
221680_s_at
221681_s_at
221682_s_at
221683_s_at
221684_s_at
221685_s_at
221686_s_at
221687_s_at
221688_s_at
221689_s_at
221690_s_at
221691_x_at
221692_s_at
221693_s_at
221695_s_at
221696_s_at
221697_at
221698_s_at
221699_s_at
221700_s_at
221701_s_at
221702_s_at
221703_at
221704_s_at
221705_s_at
221706_s_at
221707_s_at
221708_s_at
221709_s_at
221710_x_at
221711_s_at
221712_s_at
221713_s_at
221714_s_at
221715_at
221716_s_at
221717_at
221718_s_at
221719_s_at
221720_s_at
221721_s_at
221722_x_at
221723_s_at
221724_s_at
221725_at
221726_at
221727_at
221728_x_at
221729_at
221730_at
221731_x_at
221732_at
221733_s_at
221734_at
221735_at
221736_at
221737_at
221738_at
221739_at
221740_x_at
221741_s_at
221742_at
221743_at
221744_at
221745_at
221746_at
221747_at
221748_s_at
221749_at
221750_at
221751_at
221752_at
221753_at
221754_s_at
221755_at
221756_at
221757_at
221758_at
221759_at
221760_at
221761_at
221762_s_at
221763_at
221764_at
221765_at
221766_s_at
221767_x_at
221768_at
221769_at
221770_at
221771_s_at
221772_s_at
221773_at
221774_x_at
221775_x_at
221776_s_at
221777_at
221778_at
221779_at
221780_s_at
221781_s_at
221782_at
221783_at
221784_at
221785_at
221786_at
221787_at
221788_at
221789_x_at
221790_s_at
221791_s_at
221792_at
221793_at
221794_at
221795_at
221796_at
221797_at
221798_x_at
221799_at
221800_s_at
221801_x_at
221802_s_at
221803_s_at
221804_s_at
221805_at
221806_s_at
221807_s_at
221808_at
221809_at
221810_at
221811_at
221812_at
221813_at
221814_at
221815_at
221816_s_at
221817_at
221818_at
221819_at
221820_s_at
221821_s_at
221822_at
221823_at
221824_s_at
221825_at
221826_at
221827_at
221828_s_at
221829_s_at
221830_at
221831_at
221832_s_at
221833_at
221834_at
221835_at
221836_s_at
221837_at
221838_at
221839_s_at
221840_at
221841_s_at
221842_s_at
221843_s_at
221844_x_at
221845_s_at
221846_s_at
221847_at
221848_at
221849_s_at
221850_x_at
221851_at
221852_at
221853_s_at
221854_at
221855_at
221856_s_at
221857_s_at
221858_at
221859_at
221860_at
221861_at
221862_at
221863_at
221864_at
221865_at
221866_at
221867_at
221868_at
221869_at
221870_at
221871_s_at
221872_at
221873_at
221874_at
221875_x_at
221876_at
221877_at
221878_at
221879_at
221880_s_at
221881_s_at
221882_s_at
221883_at
221884_at
221885_at
221886_at
221887_s_at
221888_at
221889_at
221890_at
221891_x_at
221892_at
221893_s_at
221894_at
221895_at
221896_s_at
221897_at
221898_at
221899_at
221900_at
221901_at
221902_at
221903_s_at
221904_at
221905_at
221906_at
221907_at
221908_at
221909_at
221910_at
221911_at
221912_s_at
221913_at
221914_at
221915_s_at
221916_at
221917_s_at
221918_at
221919_at
221920_s_at
221921_s_at
221922_at
221923_s_at
221924_at
221925_s_at
221926_s_at
221927_s_at
221928_at
221929_at
221930_at
221931_s_at
221932_s_at
221933_at
221934_s_at
221935_s_at
221936_x_at
221937_at
221938_x_at
221939_at
221940_at
221941_at
221942_s_at
221943_x_at
221944_at
221945_at
221946_at
221947_at
221948_s_at
221949_at
221950_at
221951_at
221952_x_at
221953_s_at
221954_at
221955_at
221956_at
221957_at
221958_s_at
221959_at
221960_s_at
221961_at
221962_s_at
221963_x_at
221964_at
221965_at
221966_at
221967_at
221968_s_at
221969_at
221970_s_at
221971_x_at
221972_s_at
221973_at
221974_at
221975_s_at
221976_s_at
221977_at
221978_at
221979_at
221980_at
221981_s_at
221982_x_at
221983_at
221984_s_at
221985_at
221986_s_at
221987_s_at
221988_at
221989_at
221990_at
221991_at
221992_at
221993_s_at
221994_at
221995_s_at
221996_s_at
221997_s_at
221998_s_at
221999_at
222000_at
222001_x_at
222002_at
222003_s_at
222004_s_at
222005_s_at
222006_at
222007_s_at
222008_at
222009_at
222010_at
222011_s_at
222012_at
222013_x_at
222014_x_at
222015_at
222016_s_at
222017_x_at
222018_at
222019_at
222020_s_at
222021_x_at
222022_at
222023_at
222024_s_at
222025_s_at
222026_at
222027_at
222028_at
222029_x_at
222030_at
222031_at
222032_s_at
222033_s_at
222034_at
222035_s_at
222036_s_at
222037_at
222038_s_at
222039_at
222040_at
222041_at
222042_x_at
222043_at
222044_at
222045_s_at
222046_at
222047_s_at
222048_at
222049_s_at
222050_at
222051_s_at
222052_at
222053_at
222054_at
222055_at
222056_s_at
222057_at
222058_at
222059_at
222060_at
222061_at
222062_at
222063_s_at
222064_s_at
222065_s_at
222066_at
222067_x_at
222068_s_at
222069_s_at
222070_at
222071_s_at
222072_at
222073_at
222074_at
222075_s_at
222076_at
222077_s_at
222078_at
222079_at
222080_s_at
222081_at
222082_at
222083_at
222084_s_at
222085_at
222086_s_at
222087_at
222088_s_at
222089_s_at
222090_at
222091_at
222092_at
222093_s_at
222094_at
222095_s_at
222096_x_at
222097_at
222098_s_at
222099_s_at
222100_at
222101_s_at
222102_at
222103_at
222104_x_at
222105_s_at
222106_at
222107_x_at
222108_at
222109_at
222110_at
222111_at
222112_at
222113_s_at
222114_x_at
222115_x_at
222116_s_at
222117_s_at
222118_at
222119_s_at
222120_at
222121_at
222122_s_at
222123_s_at
222124_at
222125_s_at
222126_at
222127_s_at
222128_at
222129_at
222130_s_at
222131_x_at
222132_s_at
222133_s_at
222134_at
222135_at
222136_x_at
222137_at
222138_s_at
222139_at
222140_s_at
222141_at
222142_at
222143_s_at
222144_at
222145_at
222146_s_at
222147_s_at
222148_s_at
222149_x_at
222150_s_at
222151_s_at
222152_at
222153_at
222154_s_at
222155_s_at
222156_x_at
222157_s_at
222158_s_at
222159_at
222160_at
222161_at
222162_s_at
222163_s_at
222164_at
222165_x_at
222166_at
222167_at
222168_at
222169_x_at
222170_at
222171_s_at
222172_at
222173_s_at
222174_at
222175_s_at
222176_at
222177_s_at
222178_s_at
222179_at
222180_at
222181_at
222182_s_at
222183_x_at
222184_at
222185_at
222186_at
222187_x_at
222188_at
222189_at
222190_s_at
222191_s_at
222192_s_at
222193_at
222194_at
222195_s_at
222196_at
222197_s_at
222198_at
222199_s_at
222200_s_at
222201_s_at
222202_at
222203_s_at
222204_s_at
222205_x_at
222206_s_at
222207_x_at
222208_s_at
222209_s_at
222210_at
222211_x_at
222212_s_at
222213_x_at
222214_at
222215_at
222216_s_at
222217_s_at
222218_s_at
222219_s_at
222220_s_at
222221_x_at
222222_s_at
222223_s_at
222224_at
222225_at
222226_at
222227_at
222228_s_at
222229_x_at
222230_s_at
222231_s_at
222233_s_at
222234_s_at
222235_s_at
222236_s_at
222237_s_at
222238_s_at
222239_s_at
222240_s_at
222241_at
222242_s_at
222243_s_at
222244_s_at
222245_s_at
222246_at
222247_at
222248_s_at
222249_at
222250_s_at
222251_s_at
222252_x_at
222253_s_at
222254_at
222255_at
222256_s_at
222257_s_at
222258_s_at
222259_s_at
222260_at
222261_at
222262_s_at
222263_at
222264_at
222265_at
222266_at
222267_at
222268_x_at
222269_at
222270_at
222271_at
222272_x_at
222273_at
222274_at
222275_at
222276_at
222277_at
222278_at
222279_at
222280_at
222281_s_at
222282_at
222283_at
222284_at
222285_at
222286_at
222287_at
222288_at
222289_at
222290_at
222291_at
222292_at
222293_at
222294_s_at
222295_x_at
222296_at
222297_x_at
222298_at
222299_x_at
222300_at
222301_at
222302_at
222303_at
222304_x_at
222305_at
222306_at
222307_at
222308_x_at
222309_at
222310_at
222311_s_at
222312_s_at
222313_at
222314_x_at
222315_at
222316_at
222317_at
222318_at
222319_at
222320_at
222321_at
222322_at
222323_at
222324_at
222325_at
222326_at
222327_x_at
222328_x_at
222329_x_at
222330_at
222331_at
222332_at
222333_at
222334_at
222335_at
222336_at
222337_at
222338_x_at
222339_x_at
222340_at
222341_x_at
222342_at
222343_at
222344_at
222345_at
222346_at
222347_at
222348_at
222349_x_at
222350_at
222351_at
222352_at
222353_at
222354_at
222355_at
222356_at
222357_at
222358_x_at
222359_x_at
222360_at
222361_at
222362_at
222363_at
222364_at
222365_at
222366_at
222367_at
222368_at
222369_at
222370_x_at
222371_at
222372_at
222373_at
222374_at
222375_at
222376_at
222377_at
222378_at
222379_at
222380_s_at
222381_at
222382_x_at
222383_s_at
222384_at
243_g_at
266_s_at
31637_s_at
31799_at
31807_at
31826_at
31835_at
31837_at
31845_at
31846_at
31861_at
31874_at
32029_at
32032_at
32042_at
32062_at
32069_at
32088_at
32091_at
32094_at
32099_at
320_at
32128_at
32137_at
32209_at
32259_at
32402_s_at
32502_at
32540_at
32541_at
32625_at
32699_s_at
32723_at
32811_at
32836_at
32837_at
33132_at
33148_at
33197_at
33304_at
33307_at
33322_i_at
33323_r_at
33494_at
33579_i_at
33646_g_at
336_at
33736_at
33760_at
33767_at
33768_at
33778_at
33814_at
33850_at
34031_i_at
34063_at
34187_at
34206_at
34210_at
34221_at
34225_at
34260_at
34406_at
34408_at
34449_at
34471_at
34478_at
34689_at
34697_at
34726_at
34764_at
34846_at
34858_at
34868_at
35147_at
35148_at
35150_at
35156_at
35160_at
35179_at
35201_at
35254_at
35265_at
35436_at
35617_at
35626_at
35666_at
35671_at
35685_at
35776_at
35820_at
35846_at
35974_at
36004_at
36019_at
36030_at
36084_at
36129_at
36475_at
36499_at
36545_s_at
36552_at
36553_at
36554_at
36564_at
36566_at
36612_at
36711_at
36742_at
36829_at
36830_at
36865_at
36888_at
36907_at
36920_at
36936_at
36994_at
37004_at
37005_at
37012_at
37020_at
37022_at
37028_at
37079_at
37117_at
37145_at
37152_at
37170_at
37201_at
37226_at
37232_at
37254_at
37278_at
37384_at
37408_at
37424_at
37425_g_at
37433_at
37462_i_at
37512_at
37547_at
37549_g_at
37566_at
37577_at
37586_at
37590_g_at
37652_at
37793_r_at
37796_at
37802_r_at
37831_at
37860_at
37872_at
37892_at
37943_at
37950_at
37953_s_at
37965_at
37966_at
37986_at
37996_s_at
38037_at
38043_at
38069_at
38149_at
38157_at
38158_at
38241_at
38269_at
38290_at
38340_at
38398_at
38447_at
38487_at
38521_at
38671_at
38691_s_at
38703_at
38707_r_at
38710_at
38766_at
38892_at
38918_at
38964_r_at
39248_at
39249_at
39313_at
39318_at
39402_at
39548_at
39549_at
39582_at
39650_s_at
396_f_at
39705_at
39729_at
39763_at
39817_s_at
39835_at
39854_r_at
39891_at
39966_at
40016_g_at
40020_at
40093_at
40148_at
40149_at
40189_at
40225_at
40255_at
40273_at
40284_at
40359_at
40420_at
40446_at
40465_at
40472_at
40489_at
40524_at
40560_at
40562_at
40569_at
40612_at
40640_at
40665_at
40687_at
40829_at
40837_at
40850_at
41037_at
41047_at
41113_at
41160_at
41220_at
41329_at
41386_i_at
41387_r_at
41397_at
41469_at
41512_at
41553_at
41577_at
41644_at
41657_at
41660_at
41856_at
41858_at
42361_g_at
43427_at
43511_s_at
43544_at
43934_at
43977_at
44040_at
44065_at
44111_at
44120_at
44146_at
44563_at
44617_at
44654_at
44669_at
44673_at
44696_at
44702_at
44783_s_at
44790_s_at
44822_s_at
45288_at
45297_at
45526_g_at
45572_s_at
45633_at
45653_at
45687_at
45714_at
45749_at
45828_at
46142_at
46167_at
46256_at
46270_at
46323_at
46665_at
46947_at
47069_at
47083_at
47105_at
47530_at
47550_at
47553_at
47560_at
47571_at
47608_at
47773_at
48030_i_at
48031_r_at
48106_at
48117_at
48531_at
48580_at
48612_at
48659_at
48808_at
48825_at
49049_at
49051_g_at
49077_at
49111_at
49306_at
49327_at
49329_at
49452_at
49485_at
49679_s_at
49878_at
50221_at
50277_at
50314_i_at
50374_at
50376_at
50400_at
50965_at
51146_at
51158_at
51176_at
51192_at
51200_at
51226_at
51228_at
51774_s_at
52005_at
52078_at
52159_at
52164_at
52169_at
52255_s_at
52285_f_at
52651_at
52731_at
52741_at
52837_at
52940_at
52975_at
53071_s_at
53076_at
53202_at
53720_at
53912_at
53968_at
53987_at
53991_at
54037_at
54051_at
54632_at
54970_at
55065_at
55081_at
55093_at
55583_at
55616_at
55662_at
55692_at
55705_at
55872_at
56197_at
56256_at
564_at
56748_at
56821_at
56829_at
56919_at
57082_at
57163_at
57516_at
57532_at
57539_at
57540_at
57588_at
57703_at
57715_at
57739_at
58308_at
58367_s_at
58696_at
58780_s_at
58900_at
58916_at
58994_at
59375_at
59433_at
59437_at
59625_at
59631_at
59644_at
59697_at
59705_at
59999_at
60084_at
60471_at
60474_at
60528_at
60794_f_at
60815_at
61297_at
61732_r_at
61734_at
61874_at
62212_at
62987_r_at
63009_at
632_at
63305_at
635_s_at
63825_at
64064_at
64371_at
64408_s_at
64418_at
64432_at
64438_at
64440_at
64474_g_at
64486_at
64488_at
64883_at
64899_at
64900_at
64942_at
65086_at
65133_i_at
65438_at
65472_at
65493_at
65517_at
65521_at
65585_at
65588_at
65591_at
65630_at
65635_at
65718_at
65770_at
65884_at
66053_at
71933_at
74694_s_at
76897_s_at
77508_r_at
78047_s_at
78330_at
78383_at
78495_at
79005_at
81737_at
81811_at
823_at
87100_at
89476_r_at
89948_at
89977_at
90265_at
90610_at
91580_at
91617_at
91682_at
91684_g_at
91703_at
91816_f_at
91826_at
91920_at
91952_at
AFFX-BioB-3_at
AFFX-BioB-5_at
AFFX-BioB-M_at
AFFX-BioC-3_at
AFFX-BioC-5_at
AFFX-BioDn-3_at
AFFX-BioDn-5_at
AFFX-CreX-3_at
AFFX-CreX-5_at
AFFX-DapX-3_at
AFFX-DapX-5_at
AFFX-DapX-M_at
AFFX-HSAC07/X00351_3_at
AFFX-HSAC07/X00351_5_at
AFFX-HSAC07/X00351_M_at
AFFX-HUMGAPDH/M33197_3_at
AFFX-HUMGAPDH/M33197_5_at
AFFX-HUMGAPDH/M33197_M_at
AFFX-HUMISGF3A/M97935_3_at
AFFX-HUMISGF3A/M97935_5_at
AFFX-HUMISGF3A/M97935_MA_at
AFFX-HUMISGF3A/M97935_MB_at
AFFX-HUMRGE/M10098_3_at
AFFX-HUMRGE/M10098_5_at
AFFX-HUMRGE/M10098_M_at
AFFX-LysX-3_at
AFFX-LysX-5_at
AFFX-LysX-M_at
AFFX-M27830_3_at
AFFX-M27830_5_at
AFFX-M27830_M_at
AFFX-PheX-3_at
AFFX-PheX-5_at
AFFX-PheX-M_at
AFFX-ThrX-3_at
AFFX-ThrX-5_at
AFFX-ThrX-M_at
AFFX-TrpnX-3_at
AFFX-TrpnX-5_at
AFFX-TrpnX-M_at
AFFX-hum_alu_at
AFFX-r2-Bs-dap-3_at
AFFX-r2-Bs-dap-5_at
AFFX-r2-Bs-dap-M_at
AFFX-r2-Bs-lys-3_at
AFFX-r2-Bs-lys-5_at
AFFX-r2-Bs-lys-M_at
AFFX-r2-Bs-phe-3_at
AFFX-r2-Bs-phe-5_at
AFFX-r2-Bs-phe-M_at
AFFX-r2-Bs-thr-3_s_at
AFFX-r2-Bs-thr-5_s_at
AFFX-r2-Bs-thr-M_s_at
AFFX-r2-Ec-bioB-3_at
AFFX-r2-Ec-bioB-5_at
AFFX-r2-Ec-bioB-M_at
AFFX-r2-Ec-bioC-3_at
AFFX-r2-Ec-bioC-5_at
AFFX-r2-Ec-bioD-3_at
AFFX-r2-Ec-bioD-5_at
AFFX-r2-Hs18SrRNA-3_s_at
AFFX-r2-Hs18SrRNA-5_at
AFFX-r2-Hs18SrRNA-M_x_at
AFFX-r2-Hs28SrRNA-3_at
AFFX-r2-Hs28SrRNA-5_at
AFFX-r2-Hs28SrRNA-M_at
AFFX-r2-P1-cre-3_at
AFFX-r2-P1-cre-5_at
